# Supplementary material for: Sulfur defect engineering controls Li2S crystal orientation towards dendrite-free lithium metal batteries
Source: Nat Commun. 2025 Apr 1;16:3130. doi: 10.1038/s41467-025-57572-5 (PMC11962132; doi:10.1038/s41467-025-57572-5)
Supplement: Supplementary file 4 — Supplementary Data 1 [file 41467_2025_57572_MOESM4_ESM.zip › 517258_3_data_set_10390918_ss73h9/Supplementary Data 1.vasp]

Li2S_hkl311_l11                         
   1.00000000000000     
    13.4904479980000005    0.0000000000000000    0.0000000000000000
     0.0000000000000000   26.4589099883999985    0.0000000000000000
     0.0000000000000000    0.0000000000000000    8.2815999985000008
   Li   S 
    56    28
Selective dynamics
Direct
  0.8831092120000008  0.0968445020000033  0.0000000000000000   F   F   F
  0.8826277272575695  0.0967057086190746  0.5003877159405244   T   T   T
  0.3831092120000008  0.0968445020000033  0.2500000000000000   F   F   F
  0.3826277272575698  0.0967057086190746  0.7496122840594756   T   T   T
  0.0907922239999976  0.2755318279999983  0.0000000000000000   F   F   F
  0.0907675043801526  0.2753226203469645  0.4998475595727938   T   T   T
  0.5907922390000024  0.2755318279999983  0.2500000000000000   F   F   F
  0.5907675193801574  0.2753226203469645  0.7501524404272062   T   T   T
  0.2547327280000005  0.4611852769999985  0.0000000000000000   F   F   F
  0.2555034885862531  0.4608770762806887  0.5006872599159220   T   T   T
  0.7547327280000005  0.4611852769999985  0.2500000000000000   F   F   F
  0.7555034885862528  0.4608770762806887  0.7493127400840780   T   T   T
  0.5630949740000020  0.0585432089999998  0.0000000000000000   F   F   F
  0.5623497923684017  0.0583282085466237  0.4998252062306109   T   T   T
  0.0630950110000015  0.0585432089999998  0.2500000000000000   F   F   F
  0.0623498293684009  0.0583282085466237  0.7501747937693891   T   T   T
  0.7266736629999997  0.2438708250000019  0.0000000000000000   F   F   F
  0.7273693511517756  0.2439026383156309  0.4999184361157609   T   T   T
  0.2266736629999997  0.2438708250000019  0.2500000000000000   F   F   F
  0.2273693511517755  0.2439026383156309  0.7500815638842390   T   T   T
  0.9339902999999978  0.4245105390000035  0.0000000000000000   F   F   F
  0.9348583307043945  0.4225542524364761  0.5000550076707339   T   T   T
  0.4339902999999978  0.4245105390000035  0.2500000000000000   F   F   F
  0.4348583307043945  0.4225542524364761  0.7499449923292663   T   T   T
  0.6469336749999997  0.1480995860000007  0.0000000000000000   F   F   F
  0.6449421534299878  0.1486126931815180  0.4994350042084741   T   T   T
  0.1469337640000035  0.1480995860000007  0.2500000000000000   F   F   F
  0.1449422424299915  0.1486126931815180  0.7505649957915259   T   T   T
  0.8118299249999978  0.3405929210000025  0.0000000000000000   F   F   F
  0.8126065651151250  0.3404052206159481  0.5003110622647382   T   T   T
  0.3118299249999978  0.3405929210000025  0.2500000000000000   F   F   F
  0.3126065651151249  0.3404052206159481  0.7496889377352618   T   T   T
  0.0063098460000006  0.1792303770000032  0.0000000000000000   F   F   F
  0.0060080757176050  0.1788670320663415  0.4999745399076634   T   T   T
  0.5063098669999988  0.1792303770000032  0.2500000000000000   F   F   F
  0.5060080967176031  0.1788670320663415  0.7500254600923365   T   T   T
  0.1726439150000019  0.3709411919999965  0.0000000000000000   F   F   F
  0.1730317947589503  0.3709445281217869  0.5000710629162887   T   T   T
  0.6726439600000020  0.3709411919999965  0.2500000000000000   F   F   F
  0.6730318397589509  0.3709445281217869  0.7499289370837113   T   T   T
  0.8628465529999971  0.2096614689999967  0.2500000000000000   F   F   F
  0.8626061328343216  0.2099909769307814  0.7500547394867398   T   T   T
  0.3628464640000004  0.2096614689999967  0.0000000000000000   F   F   F
  0.3626060438343250  0.2099909769307814  0.4999452605132601   T   T   T
  0.0655212030000030  0.4147465229999980  0.2500000000000000   F   F   F
  0.0657369815750727  0.4149671154459513  0.7500631883250031   T   T   T
  0.5655211810000011  0.4147465229999980  0.0000000000000000   F   F   F
  0.5657369595750711  0.4149671154459513  0.4999368116749970   T   T   T
  0.7541308400000020  0.1040635559999998  0.2500000000000000   F   F   F
  0.7508600919632770  0.1045464127633876  0.7498997310937122   T   T   T
  0.2541308400000020  0.1040635559999998  0.0000000000000000   F   F   F
  0.2508600919632766  0.1045464127633876  0.5001002689062879   T   T   T
  0.9549941419999968  0.3095556500000001  0.2500000000000000   F   F   F
  0.9563085181567379  0.3093939943043260  0.7501169953187090   T   T   T
  0.4549940819999989  0.3095556500000001  0.0000000000000000   F   F   F
  0.4563084581567401  0.3093939943043260  0.4998830046812911   T   T   T
  0.1829445660000033  0.1958315219999989  0.0000000000000000   F   F   F
  0.1826726770553987  0.1957986064065966  0.5000088389121298   T   T   T
  0.6829445959999987  0.1958315219999989  0.2500000000000000   F   F   F
  0.6826727070553942  0.1957986064065966  0.7499911610878702   T   T   T
  0.3623097839999971  0.3920905889999986  0.0000000000000000   F   F   F
  0.3627192850740892  0.3916776900977419  0.4994828587839460   T   T   T
  0.8623098130000031  0.3920905889999986  0.2500000000000000   F   F   F
  0.8627193140740954  0.3916776900977419  0.7505171412160540   T   T   T
  0.7255344989999983  0.0672012719999984  0.0000000000000000   F   F   F
  0.7245972970759655  0.0675932751613292  0.4998316268997607   T   T   T
  0.2255345279999972  0.0672012719999984  0.2500000000000000   F   F   F
  0.2245973260759643  0.0675932751613292  0.7501683731002395   T   T   T
  0.9088514450000034  0.2597739400000023  0.0000000000000000   F   F   F
  0.9091306614066264  0.2597625174652549  0.5001605187276696   T   T   T
  0.4088514450000034  0.2597739400000023  0.2500000000000000   F   F   F
  0.4091306614066267  0.2597625174652549  0.7498394812723304   T   T   T
  0.0927546169999971  0.4519591930000004  0.0000000000000000   F   F   F
  0.0931211259059882  0.4517092109434518  0.4998937718974986   T   T   T
  0.5927546619999973  0.4519591930000004  0.2500000000000000   F   F   F
  0.5931211709059886  0.4517092109434518  0.7501062281025015   T   T   T
  0.9557078480000030  0.1280204649999988  0.2500000000000000   F   F   F
  0.9554129374638380  0.1278384775885911  0.7499425896808396   T   T   T
  0.4557077879999980  0.1280204649999988  0.0000000000000000   F   F   F
  0.4554128774638331  0.1278384775885911  0.5000574103191602   T   T   T
  0.1352040470000020  0.3234332199999983  0.2500000000000000   F   F   F
  0.1357340684196154  0.3233625970826525  0.7498089413705621   T   T   T
  0.6352039579999982  0.3234332199999983  0.0000000000000000   F   F   F
  0.6357339794196115  0.3233625970826525  0.5001910586294379   T   T   T
 
  0.00000000E+00  0.00000000E+00  0.00000000E+00
  0.00000000E+00  0.00000000E+00  0.00000000E+00
  0.00000000E+00  0.00000000E+00  0.00000000E+00
  0.00000000E+00  0.00000000E+00  0.00000000E+00
  0.00000000E+00  0.00000000E+00  0.00000000E+00
  0.00000000E+00  0.00000000E+00  0.00000000E+00
  0.00000000E+00  0.00000000E+00  0.00000000E+00
  0.00000000E+00  0.00000000E+00  0.00000000E+00
  0.00000000E+00  0.00000000E+00  0.00000000E+00
  0.00000000E+00  0.00000000E+00  0.00000000E+00
  0.00000000E+00  0.00000000E+00  0.00000000E+00
  0.00000000E+00  0.00000000E+00  0.00000000E+00
  0.00000000E+00  0.00000000E+00  0.00000000E+00
  0.00000000E+00  0.00000000E+00  0.00000000E+00
  0.00000000E+00  0.00000000E+00  0.00000000E+00
  0.00000000E+00  0.00000000E+00  0.00000000E+00
  0.00000000E+00  0.00000000E+00  0.00000000E+00
  0.00000000E+00  0.00000000E+00  0.00000000E+00
  0.00000000E+00  0.00000000E+00  0.00000000E+00
  0.00000000E+00  0.00000000E+00  0.00000000E+00
  0.00000000E+00  0.00000000E+00  0.00000000E+00
  0.00000000E+00  0.00000000E+00  0.00000000E+00
  0.00000000E+00  0.00000000E+00  0.00000000E+00
  0.00000000E+00  0.00000000E+00  0.00000000E+00
  0.00000000E+00  0.00000000E+00  0.00000000E+00
  0.00000000E+00  0.00000000E+00  0.00000000E+00
  0.00000000E+00  0.00000000E+00  0.00000000E+00
  0.00000000E+00  0.00000000E+00  0.00000000E+00
  0.00000000E+00  0.00000000E+00  0.00000000E+00
  0.00000000E+00  0.00000000E+00  0.00000000E+00
  0.00000000E+00  0.00000000E+00  0.00000000E+00
  0.00000000E+00  0.00000000E+00  0.00000000E+00
  0.00000000E+00  0.00000000E+00  0.00000000E+00
  0.00000000E+00  0.00000000E+00  0.00000000E+00
  0.00000000E+00  0.00000000E+00  0.00000000E+00
  0.00000000E+00  0.00000000E+00  0.00000000E+00
  0.00000000E+00  0.00000000E+00  0.00000000E+00
  0.00000000E+00  0.00000000E+00  0.00000000E+00
  0.00000000E+00  0.00000000E+00  0.00000000E+00
  0.00000000E+00  0.00000000E+00  0.00000000E+00
  0.00000000E+00  0.00000000E+00  0.00000000E+00
  0.00000000E+00  0.00000000E+00  0.00000000E+00
  0.00000000E+00  0.00000000E+00  0.00000000E+00
  0.00000000E+00  0.00000000E+00  0.00000000E+00
  0.00000000E+00  0.00000000E+00  0.00000000E+00
  0.00000000E+00  0.00000000E+00  0.00000000E+00
  0.00000000E+00  0.00000000E+00  0.00000000E+00
  0.00000000E+00  0.00000000E+00  0.00000000E+00
  0.00000000E+00  0.00000000E+00  0.00000000E+00
  0.00000000E+00  0.00000000E+00  0.00000000E+00
  0.00000000E+00  0.00000000E+00  0.00000000E+00
  0.00000000E+00  0.00000000E+00  0.00000000E+00
  0.00000000E+00  0.00000000E+00  0.00000000E+00
  0.00000000E+00  0.00000000E+00  0.00000000E+00
  0.00000000E+00  0.00000000E+00  0.00000000E+00
  0.00000000E+00  0.00000000E+00  0.00000000E+00
  0.00000000E+00  0.00000000E+00  0.00000000E+00
  0.00000000E+00  0.00000000E+00  0.00000000E+00
  0.00000000E+00  0.00000000E+00  0.00000000E+00
  0.00000000E+00  0.00000000E+00  0.00000000E+00
  0.00000000E+00  0.00000000E+00  0.00000000E+00
  0.00000000E+00  0.00000000E+00  0.00000000E+00
  0.00000000E+00  0.00000000E+00  0.00000000E+00
  0.00000000E+00  0.00000000E+00  0.00000000E+00
  0.00000000E+00  0.00000000E+00  0.00000000E+00
  0.00000000E+00  0.00000000E+00  0.00000000E+00
  0.00000000E+00  0.00000000E+00  0.00000000E+00
  0.00000000E+00  0.00000000E+00  0.00000000E+00
  0.00000000E+00  0.00000000E+00  0.00000000E+00
  0.00000000E+00  0.00000000E+00  0.00000000E+00
  0.00000000E+00  0.00000000E+00  0.00000000E+00
  0.00000000E+00  0.00000000E+00  0.00000000E+00
  0.00000000E+00  0.00000000E+00  0.00000000E+00
  0.00000000E+00  0.00000000E+00  0.00000000E+00
  0.00000000E+00  0.00000000E+00  0.00000000E+00
  0.00000000E+00  0.00000000E+00  0.00000000E+00
  0.00000000E+00  0.00000000E+00  0.00000000E+00
  0.00000000E+00  0.00000000E+00  0.00000000E+00
  0.00000000E+00  0.00000000E+00  0.00000000E+00
  0.00000000E+00  0.00000000E+00  0.00000000E+00
  0.00000000E+00  0.00000000E+00  0.00000000E+00
  0.00000000E+00  0.00000000E+00  0.00000000E+00
  0.00000000E+00  0.00000000E+00  0.00000000E+00
  0.00000000E+00  0.00000000E+00  0.00000000E+00
