# Supplementary material for: Sulfur defect engineering controls Li2S crystal orientation towards dendrite-free lithium metal batteries
Source: Nat Commun. 2025 Apr 1;16:3130. doi: 10.1038/s41467-025-57572-5 (PMC11962132; doi:10.1038/s41467-025-57572-5)
Supplement: Supplementary file 5 — Supplementary Data 2 [file 41467_2025_57572_MOESM5_ESM.zip › 517258_3_data_set_10390933_ss73h9/Supplementary Data 2.vasp]

Li2S_hkl110_l7                          
   1.00000000000000     
    11.3938446044999999    0.0000000000000000    0.0000000000000000
     0.0000000000000000    8.0567550658999991    0.0000000000000000
     0.0000000000000000    0.0000000000000000   26.0904998779000010
   Li   S 
    56    28
Selective dynamics
Direct
  0.1254380257962759 -0.0000000000000000  0.5774406870805061   T   T   T
  0.1254380257962759  0.5000000000000000  0.5774406870805061   T   T   T
  0.6254380407962806  0.0000000000000000  0.5774406870805061   T   T   T
  0.6254380407962806  0.5000000000000000  0.5774406870805061   T   T   T
  0.3748222890000008  0.0000000000000000  0.4228500720000028   F   F   F
  0.3748222890000008  0.5000000000000000  0.4228500720000028   F   F   F
  0.8748222589999983  0.0000000000000000  0.4228500720000028   F   F   F
  0.8748222589999983  0.5000000000000000  0.4228500720000028   F   F   F
  0.3745619892037216  0.0000000000000000  0.5774406870805061   T   T   T
  0.3745619892037216  0.5000000000000000  0.5774406870805061   T   T   T
  0.8745619592037194 -0.0000000000000000  0.5774406870805061   T   T   T
  0.8745619592037194  0.5000000000000000  0.5774406870805061   T   T   T
  0.1251777259999969  0.0000000000000000  0.4228500720000028   F   F   F
  0.1251777259999969  0.5000000000000000  0.4228500720000028   F   F   F
  0.6251777410000017  0.0000000000000000  0.4228500720000028   F   F   F
  0.6251777410000017  0.5000000000000000  0.4228500720000028   F   F   F
  0.3616153899999972  0.0000000000000000  0.2708094119999984   F   F   F
  0.3616153899999972  0.5000000000000000  0.2708094119999984   F   F   F
  0.8616154190000032  0.0000000000000000  0.2708094119999984   F   F   F
  0.8616154190000032  0.5000000000000000  0.2708094119999984   F   F   F
  0.1384219858732573 -0.0000000000000000  0.7277281586188231   T   T   T
  0.1384219858732573  0.5000000000000000  0.7277281586188231   T   T   T
  0.6384219708732524 -0.0000000000000000  0.7277281586188231   T   T   T
  0.6384219708732524  0.5000000000000000  0.7277281586188231   T   T   T
  0.1383845960000016  0.0000000000000000  0.2708094119999984   F   F   F
  0.1383845960000016  0.5000000000000000  0.2708094119999984   F   F   F
  0.6383845809999968  0.0000000000000000  0.2708094119999984   F   F   F
  0.6383845809999968  0.5000000000000000  0.2708094119999984   F   F   F
  0.3615780001267418  0.0000000000000000  0.7277281586188231   T   T   T
  0.3615780001267418  0.5000000000000000  0.7277281586188231   T   T   T
  0.8615780291267476  0.0000000000000000  0.7277281586188231   T   T   T
  0.8615780291267476  0.5000000000000000  0.7277281586188231   T   T   T
  0.3742130434980956  0.2500000000000000  0.6549810262285124   T   T   T
  0.3742130434980956  0.7500000000000000  0.6549810262285124   T   T   T
  0.8742130734980981  0.2500000000000000  0.6549810262285124   T   T   T
  0.8742130734980981  0.7500000000000000  0.6549810262285124   T   T   T
  0.1255468579999999  0.2500000000000000  0.3439691660000008   F   F   F
  0.1255468579999999  0.7500000000000000  0.3439691660000008   F   F   F
  0.6255468729999976  0.2500000000000000  0.3439691660000008   F   F   F
  0.6255468729999976  0.7500000000000000  0.3439691660000008   F   F   F
  0.1257869715019020  0.2500000000000000  0.6549810262285124   T   T   T
  0.1257869715019020  0.7500000000000000  0.6549810262285124   T   T   T
  0.6257869865018998  0.2500000000000000  0.6549810262285124   T   T   T
  0.6257869865018998  0.7500000000000000  0.6549810262285124   T   T   T
  0.3744531569999978  0.2500000000000000  0.3439691660000008   F   F   F
  0.3744531569999978  0.7500000000000000  0.3439691660000008   F   F   F
  0.8744531870000003  0.2500000000000000  0.3439691660000008   F   F   F
  0.8744531870000003  0.7500000000000000  0.3439691660000008   F   F   F
  0.3746775689999993  0.2500000000000000  0.5000000000000000   F   F   F
  0.3746775689999993  0.7500000000000000  0.5000000000000000   F   F   F
  0.8746775389999968  0.2500000000000000  0.5000000000000000   F   F   F
  0.8746775389999968  0.7500000000000000  0.5000000000000000   F   F   F
  0.1253224310000007  0.2500000000000000  0.5000000000000000   F   F   F
  0.1253224310000007  0.7500000000000000  0.5000000000000000   F   F   F
  0.6253224610000032  0.2500000000000000  0.5000000000000000   F   F   F
  0.6253224610000032  0.7500000000000000  0.5000000000000000   F   F   F
  0.0000000000000000  0.0000000000000000  0.5000000000000000   F   F   F
  0.0000000000000000  0.5000000000000000  0.5000000000000000   F   F   F
  0.5000000000000000  0.0000000000000000  0.5000000000000000   F   F   F
  0.5000000000000000  0.5000000000000000  0.5000000000000000   F   F   F
  0.2500000000000000  0.2500000000000000  0.5771551414339877   T   T   T
  0.2500000000000000  0.7500000000000000  0.5771551414339877   T   T   T
  0.7500000000000000  0.2500000000000000  0.5771551414339877   T   T   T
  0.7500000000000000  0.7500000000000000  0.5771551414339877   T   T   T
  0.2500000000000000  0.2500000000000000  0.4228508770000019   F   F   F
  0.2500000000000000  0.7500000000000000  0.4228508770000019   F   F   F
  0.7500000000000000  0.2500000000000000  0.4228508770000019   F   F   F
  0.7500000000000000  0.7500000000000000  0.4228508770000019   F   F   F
  0.0000000000000000 -0.0000000000000000  0.6564351973093641   T   T   T
  0.0000000000000000  0.5000000000000000  0.6564351973093641   T   T   T
  0.5000000000000000  0.0000000000000000  0.6564351973093641   T   T   T
  0.5000000000000000  0.5000000000000000  0.6564351973093641   T   T   T
  0.0000000000000000  0.0000000000000000  0.3428781630000017   F   F   F
  0.0000000000000000  0.5000000000000000  0.3428781630000017   F   F   F
  0.5000000000000000  0.0000000000000000  0.3428781630000017   F   F   F
  0.5000000000000000  0.5000000000000000  0.3428781630000017   F   F   F
  0.2500000000000000  0.2500000000000000  0.2682536240000033   F   F   F
  0.2500000000000000  0.7500000000000000  0.2682536240000033   F   F   F
  0.7500000000000000  0.2500000000000000  0.2682536240000033   F   F   F
  0.7500000000000000  0.7500000000000000  0.2682536240000033   F   F   F
  0.2500000000000000  0.2500000000000000  0.7306696306246571   T   T   T
  0.2500000000000000  0.7500000000000000  0.7306696306246571   T   T   T
  0.7500000000000000  0.2500000000000000  0.7306696306246571   T   T   T
  0.7500000000000000  0.7500000000000000  0.7306696306246571   T   T   T
 
  0.00000000E+00  0.00000000E+00  0.00000000E+00
  0.00000000E+00  0.00000000E+00  0.00000000E+00
  0.00000000E+00  0.00000000E+00  0.00000000E+00
  0.00000000E+00  0.00000000E+00  0.00000000E+00
  0.00000000E+00  0.00000000E+00  0.00000000E+00
  0.00000000E+00  0.00000000E+00  0.00000000E+00
  0.00000000E+00  0.00000000E+00  0.00000000E+00
  0.00000000E+00  0.00000000E+00  0.00000000E+00
  0.00000000E+00  0.00000000E+00  0.00000000E+00
  0.00000000E+00  0.00000000E+00  0.00000000E+00
  0.00000000E+00  0.00000000E+00  0.00000000E+00
  0.00000000E+00  0.00000000E+00  0.00000000E+00
  0.00000000E+00  0.00000000E+00  0.00000000E+00
  0.00000000E+00  0.00000000E+00  0.00000000E+00
  0.00000000E+00  0.00000000E+00  0.00000000E+00
  0.00000000E+00  0.00000000E+00  0.00000000E+00
  0.00000000E+00  0.00000000E+00  0.00000000E+00
  0.00000000E+00  0.00000000E+00  0.00000000E+00
  0.00000000E+00  0.00000000E+00  0.00000000E+00
  0.00000000E+00  0.00000000E+00  0.00000000E+00
  0.00000000E+00  0.00000000E+00  0.00000000E+00
  0.00000000E+00  0.00000000E+00  0.00000000E+00
  0.00000000E+00  0.00000000E+00  0.00000000E+00
  0.00000000E+00  0.00000000E+00  0.00000000E+00
  0.00000000E+00  0.00000000E+00  0.00000000E+00
  0.00000000E+00  0.00000000E+00  0.00000000E+00
  0.00000000E+00  0.00000000E+00  0.00000000E+00
  0.00000000E+00  0.00000000E+00  0.00000000E+00
  0.00000000E+00  0.00000000E+00  0.00000000E+00
  0.00000000E+00  0.00000000E+00  0.00000000E+00
  0.00000000E+00  0.00000000E+00  0.00000000E+00
  0.00000000E+00  0.00000000E+00  0.00000000E+00
  0.00000000E+00  0.00000000E+00  0.00000000E+00
  0.00000000E+00  0.00000000E+00  0.00000000E+00
  0.00000000E+00  0.00000000E+00  0.00000000E+00
  0.00000000E+00  0.00000000E+00  0.00000000E+00
  0.00000000E+00  0.00000000E+00  0.00000000E+00
  0.00000000E+00  0.00000000E+00  0.00000000E+00
  0.00000000E+00  0.00000000E+00  0.00000000E+00
  0.00000000E+00  0.00000000E+00  0.00000000E+00
  0.00000000E+00  0.00000000E+00  0.00000000E+00
  0.00000000E+00  0.00000000E+00  0.00000000E+00
  0.00000000E+00  0.00000000E+00  0.00000000E+00
  0.00000000E+00  0.00000000E+00  0.00000000E+00
  0.00000000E+00  0.00000000E+00  0.00000000E+00
  0.00000000E+00  0.00000000E+00  0.00000000E+00
  0.00000000E+00  0.00000000E+00  0.00000000E+00
  0.00000000E+00  0.00000000E+00  0.00000000E+00
  0.00000000E+00  0.00000000E+00  0.00000000E+00
  0.00000000E+00  0.00000000E+00  0.00000000E+00
  0.00000000E+00  0.00000000E+00  0.00000000E+00
  0.00000000E+00  0.00000000E+00  0.00000000E+00
  0.00000000E+00  0.00000000E+00  0.00000000E+00
  0.00000000E+00  0.00000000E+00  0.00000000E+00
  0.00000000E+00  0.00000000E+00  0.00000000E+00
  0.00000000E+00  0.00000000E+00  0.00000000E+00
  0.00000000E+00  0.00000000E+00  0.00000000E+00
  0.00000000E+00  0.00000000E+00  0.00000000E+00
  0.00000000E+00  0.00000000E+00  0.00000000E+00
  0.00000000E+00  0.00000000E+00  0.00000000E+00
  0.00000000E+00  0.00000000E+00  0.00000000E+00
  0.00000000E+00  0.00000000E+00  0.00000000E+00
  0.00000000E+00  0.00000000E+00  0.00000000E+00
  0.00000000E+00  0.00000000E+00  0.00000000E+00
  0.00000000E+00  0.00000000E+00  0.00000000E+00
  0.00000000E+00  0.00000000E+00  0.00000000E+00
  0.00000000E+00  0.00000000E+00  0.00000000E+00
  0.00000000E+00  0.00000000E+00  0.00000000E+00
  0.00000000E+00  0.00000000E+00  0.00000000E+00
  0.00000000E+00  0.00000000E+00  0.00000000E+00
  0.00000000E+00  0.00000000E+00  0.00000000E+00
  0.00000000E+00  0.00000000E+00  0.00000000E+00
  0.00000000E+00  0.00000000E+00  0.00000000E+00
  0.00000000E+00  0.00000000E+00  0.00000000E+00
  0.00000000E+00  0.00000000E+00  0.00000000E+00
  0.00000000E+00  0.00000000E+00  0.00000000E+00
  0.00000000E+00  0.00000000E+00  0.00000000E+00
  0.00000000E+00  0.00000000E+00  0.00000000E+00
  0.00000000E+00  0.00000000E+00  0.00000000E+00
  0.00000000E+00  0.00000000E+00  0.00000000E+00
  0.00000000E+00  0.00000000E+00  0.00000000E+00
  0.00000000E+00  0.00000000E+00  0.00000000E+00
  0.00000000E+00  0.00000000E+00  0.00000000E+00
  0.00000000E+00  0.00000000E+00  0.00000000E+00
