# Supplementary material for: Sulfur defect engineering controls Li2S crystal orientation towards dendrite-free lithium metal batteries
Source: Nat Commun. 2025 Apr 1;16:3130. doi: 10.1038/s41467-025-57572-5 (PMC11962132; doi:10.1038/s41467-025-57572-5)
Supplement: Supplementary file 6 — Supplementary Data 3 [file 41467_2025_57572_MOESM6_ESM.zip › 517258_3_data_set_10390934_ss73h9/Supplementary Data 3.vesta]

#VESTA_FORMAT_VERSION 3.3.0


CRYSTAL

TITLE
Li2S_s333_hkl111_l7                     

GROUP
1 1 P 1
SYMOP
 0.000000  0.000000  0.000000  1  0  0   0  1  0   0  0  1   1
 -1.0 -1.0 -1.0  0 0 0  0 0 0  0 0 0
TRANM 0
 0.000000  0.000000  0.000000  1  0  0   0  1  0   0  0  1
LTRANSL
 -1
 0.000000  0.000000  0.000000  0.000000  0.000000  0.000000
LORIENT
 -1   0   0   0   0
 1.000000  0.000000  0.000000  1.000000  0.000000  0.000000
 0.000000  0.000000  1.000000  0.000000  0.000000  1.000000
LMATRIX
 1.000000  0.000000  0.000000  0.000000
 0.000000  1.000000  0.000000  0.000000
 0.000000  0.000000  1.000000  0.000000
 0.000000  0.000000  0.000000  1.000000
 0.000000  0.000000  0.000000
CELLP
  8.026371   8.026371  25.517200  90.000000  90.000000 120.000000
  0.000000   0.000000   0.000000   0.000000   0.000000   0.000000
STRUC
  1 Li        Li1  1.0000   0.166667   0.333333   0.336715    1a       1
                            0.000000   0.000000   0.000000  0.00
  2 Li        Li2  1.0000   0.166667   0.833333   0.336715    1a       1
                            0.000000   0.000000   0.000000  0.00
  3 Li        Li3  1.0000   0.666667   0.333333   0.336715    1a       1
                            0.000000   0.000000   0.000000  0.00
  4 Li        Li4  1.0000   0.666667   0.833333   0.336715    1a       1
                            0.000000   0.000000   0.000000  0.00
  5 Li        Li5  1.0000   0.333333   0.166667   0.271743    1a       1
                            0.000000   0.000000   0.000000  0.00
  6 Li        Li6  1.0000   0.333333   0.666667   0.271743    1a       1
                            0.000000   0.000000   0.000000  0.00
  7 Li        Li7  1.0000   0.833333   0.166667   0.271743    1a       1
                            0.000000   0.000000   0.000000  0.00
  8 Li        Li8  1.0000   0.833333   0.666667   0.271743    1a       1
                            0.000000   0.000000   0.000000  0.00
  9 Li        Li9  1.0000   0.333333   0.166667   0.083912    1a       1
                            0.000000   0.000000   0.000000  0.00
 10 Li       Li10  1.0000   0.333333   0.666667   0.083912    1a       1
                            0.000000   0.000000   0.000000  0.00
 11 Li       Li11  1.0000   0.833333   0.166667   0.083912    1a       1
                            0.000000   0.000000   0.000000  0.00
 12 Li       Li12  1.0000   0.833333   0.666667   0.083912    1a       1
                            0.000000   0.000000   0.000000  0.00
 13 Li       Li13  1.0000   0.166667   0.333333   0.142731    1a       1
                            0.000000   0.000000   0.000000  0.00
 14 Li       Li14  1.0000   0.166667   0.833333   0.142731    1a       1
                            0.000000   0.000000   0.000000  0.00
 15 Li       Li15  1.0000   0.666667   0.333333   0.142731    1a       1
                            0.000000   0.000000   0.000000  0.00
 16 Li       Li16  1.0000   0.666667   0.833333   0.142731    1a       1
                            0.000000   0.000000   0.000000  0.00
 17 Li       Li17  1.0000   0.333333   0.166667   0.471780    1a       1
                            0.000000   0.000000   0.000000  0.00
 18 Li       Li18  1.0000   0.333333   0.666667   0.471780    1a       1
                            0.000000   0.000000   0.000000  0.00
 19 Li       Li19  1.0000   0.833333   0.166667   0.471780    1a       1
                            0.000000   0.000000   0.000000  0.00
 20 Li       Li20  1.0000   0.833333   0.666667   0.471780    1a       1
                            0.000000   0.000000   0.000000  0.00
 21 Li       Li21  1.0000   0.000000   0.000000   0.400801    1a       1
                            0.000000   0.000000   0.000000  0.00
 22 Li       Li22  1.0000   0.000000   0.500000   0.400801    1a       1
                            0.000000   0.000000   0.000000  0.00
 23 Li       Li23  1.0000   0.500000   0.000000   0.400801    1a       1
                            0.000000   0.000000   0.000000  0.00
 24 Li       Li24  1.0000   0.500000   0.500000   0.400801    1a       1
                            0.000000   0.000000   0.000000  0.00
 25 Li       Li25  1.0000   0.000000   0.000000   0.206254    1a       1
                            0.000000   0.000000   0.000000  0.00
 26 Li       Li26  1.0000   0.000000   0.500000   0.206254    1a       1
                            0.000000   0.000000   0.000000  0.00
 27 Li       Li27  1.0000   0.500000   0.000000   0.206254    1a       1
                            0.000000   0.000000   0.000000  0.00
 28 Li       Li28  1.0000   0.500000   0.500000   0.206254    1a       1
                            0.000000   0.000000   0.000000  0.00
 29  S         S1  1.0000   0.166667   0.333333   0.239259    1a       1
                            0.000000   0.000000   0.000000  0.00
 30  S         S2  1.0000   0.166667   0.833333   0.239259    1a       1
                            0.000000   0.000000   0.000000  0.00
 31  S         S3  1.0000   0.666667   0.333333   0.239259    1a       1
                            0.000000   0.000000   0.000000  0.00
 32  S         S4  1.0000   0.666667   0.833333   0.239259    1a       1
                            0.000000   0.000000   0.000000  0.00
 33  S         S5  1.0000   0.333333   0.166667   0.368343    1a       1
                            0.000000   0.000000   0.000000  0.00
 34  S         S6  1.0000   0.333333   0.666667   0.368343    1a       1
                            0.000000   0.000000   0.000000  0.00
 35  S         S7  1.0000   0.833333   0.166667   0.368343    1a       1
                            0.000000   0.000000   0.000000  0.00
 36  S         S8  1.0000   0.833333   0.666667   0.368343    1a       1
                            0.000000   0.000000   0.000000  0.00
 37  S         S9  1.0000   0.000000   0.000000   0.108876    1a       1
                            0.000000   0.000000   0.000000  0.00
 38  S        S10  1.0000   0.000000   0.500000   0.108876    1a       1
                            0.000000   0.000000   0.000000  0.00
 39  S        S11  1.0000   0.500000   0.000000   0.108876    1a       1
                            0.000000   0.000000   0.000000  0.00
 40  S        S12  1.0000   0.500000   0.500000   0.108876    1a       1
                            0.000000   0.000000   0.000000  0.00
 41  S        S13  1.0000   0.000000   0.000000   0.493851    1a       1
                            0.000000   0.000000   0.000000  0.00
 42  S        S14  1.0000  -0.000000   0.500000   0.493851    1a       1
                            0.000000   0.000000   0.000000  0.00
 43  S        S15  1.0000   0.500000   0.000000   0.493851    1a       1
                            0.000000   0.000000   0.000000  0.00
 44  S        S16  1.0000   0.500000   0.500000   0.493851    1a       1
                            0.000000   0.000000   0.000000  0.00
  0 0 0 0 0 0 0
THERI 0
  1        Li1  1.000000
  2        Li2  1.000000
  3        Li3  1.000000
  4        Li4  1.000000
  5        Li5  1.000000
  6        Li6  1.000000
  7        Li7  1.000000
  8        Li8  1.000000
  9        Li9  1.000000
 10       Li10  1.000000
 11       Li11  1.000000
 12       Li12  1.000000
 13       Li13  1.000000
 14       Li14  1.000000
 15       Li15  1.000000
 16       Li16  1.000000
 17       Li17  1.000000
 18       Li18  1.000000
 19       Li19  1.000000
 20       Li20  1.000000
 21       Li21  1.000000
 22       Li22  1.000000
 23       Li23  1.000000
 24       Li24  1.000000
 25       Li25  1.000000
 26       Li26  1.000000
 27       Li27  1.000000
 28       Li28  1.000000
 29         S1  1.000000
 30         S2  1.000000
 31         S3  1.000000
 32         S4  1.000000
 33         S5  1.000000
 34         S6  1.000000
 35         S7  1.000000
 36         S8  1.000000
 37         S9  1.000000
 38        S10  1.000000
 39        S11  1.000000
 40        S12  1.000000
 41        S13  1.000000
 42        S14  1.000000
 43        S15  1.000000
 44        S16  1.000000
  0 0 0
SHAPE
  0       0       0       0   0.000000  0   192   192   192   192
BOUND
       0        1         0        1         0        1
  0   0   0   0  0
SBOND
  1    Li     S    0.00000    3.02481  0  1  1  0  1  0.250  2.000 127 127 127
  0 0 0 0
SITET
  1        Li1  1.5700 134 224 116 134 224 116 204  0
  2        Li2  1.5700 134 224 116 134 224 116 204  0
  3        Li3  1.5700 134 224 116 134 224 116 204  0
  4        Li4  1.5700 134 224 116 134 224 116 204  0
  5        Li5  1.5700 134 224 116 134 224 116 204  0
  6        Li6  1.5700 134 224 116 134 224 116 204  0
  7        Li7  1.5700 134 224 116 134 224 116 204  0
  8        Li8  1.5700 134 224 116 134 224 116 204  0
  9        Li9  1.5700 134 224 116 134 224 116 204  0
 10       Li10  1.5700 134 224 116 134 224 116 204  0
 11       Li11  1.5700 134 224 116 134 224 116 204  0
 12       Li12  1.5700 134 224 116 134 224 116 204  0
 13       Li13  1.5700 134 224 116 134 224 116 204  0
 14       Li14  1.5700 134 224 116 134 224 116 204  0
 15       Li15  1.5700 134 224 116 134 224 116 204  0
 16       Li16  1.5700 134 224 116 134 224 116 204  0
 17       Li17  1.5700 134 224 116 134 224 116 204  0
 18       Li18  1.5700 134 224 116 134 224 116 204  0
 19       Li19  1.5700 134 224 116 134 224 116 204  0
 20       Li20  1.5700 134 224 116 134 224 116 204  0
 21       Li21  1.5700 134 224 116 134 224 116 204  0
 22       Li22  1.5700 134 224 116 134 224 116 204  0
 23       Li23  1.5700 134 224 116 134 224 116 204  0
 24       Li24  1.5700 134 224 116 134 224 116 204  0
 25       Li25  1.5700 134 224 116 134 224 116 204  0
 26       Li26  1.5700 134 224 116 134 224 116 204  0
 27       Li27  1.5700 134 224 116 134 224 116 204  0
 28       Li28  1.5700 134 224 116 134 224 116 204  0
 29         S1  1.0400 255 250   0 255 250   0 204  0
 30         S2  1.0400 255 250   0 255 250   0 204  0
 31         S3  1.0400 255 250   0 255 250   0 204  0
 32         S4  1.0400 255 250   0 255 250   0 204  0
 33         S5  1.0400 255 250   0 255 250   0 204  0
 34         S6  1.0400 255 250   0 255 250   0 204  0
 35         S7  1.0400 255 250   0 255 250   0 204  0
 36         S8  1.0400 255 250   0 255 250   0 204  0
 37         S9  1.0400 255 250   0 255 250   0 204  0
 38        S10  1.0400 255 250   0 255 250   0 204  0
 39        S11  1.0400 255 250   0 255 250   0 204  0
 40        S12  1.0400 255 250   0 255 250   0 204  0
 41        S13  1.0400 255 250   0 255 250   0 204  0
 42        S14  1.0400 255 250   0 255 250   0 204  0
 43        S15  1.0400 255 250   0 255 250   0 204  0
 44        S16  1.0400 255 250   0 255 250   0 204  0
  0 0 0 0 0 0
VECTR
 0 0 0 0 0
VECTT
 0 0 0 0 0
SPLAN
  0   0   0   0
LBLAT
 -1
LBLSP
 -1
DLATM
73 74 75 76 86 88 89  -1
DLBND
81 84 86 90 153 154 155 165 166 167 168 169 171  -1
DLPLY
 -1
PLN2D
  0   0   0   0
ATOMT
  1         Li  1.5700 134 224 116 134 224 116 204
  2          S  1.0400 255 250   0 255 250   0 204
  0 0 0 0 0 0
SCENE
 1.000000 -0.000000 -0.000000  0.000000
 0.000000  1.000000 -0.000000  0.000000
 0.000000  0.000000  1.000000  0.000000
 0.000000  0.000000  0.000000  1.000000
  0.000   0.000
  0.000
  1.886
HBOND 0 2

STYLE
DISPF 37753794
MODEL   0  1  0
SURFS   0  1  1
SECTS  96  1
FORMS   0  1
ATOMS   0  0  1
BONDS   1
POLYS   1
VECTS 1.000000
FORMP
  1  1.0   0   0   0
ATOMP
 24  24   0  50  2.0   0
BONDP
  1  16  0.250  2.000 127 127 127
POLYP
 204 1  1.000 180 180 180
ISURF
  0   0   0   0
TEX3P
  1 0.00000E+000 1.00000E+000
SECTP
  1 0.00000E+000 1.00000E+000 0.00000E+000
HKLPP
 192 1  1.000 255 128 192
UCOLP
   0   1  1.000   0   0   0
COMPS 1
LABEL 1    12  1.000 0
PROJT 0  0.962
BKGRC
 255 255 255
DPTHQ 1 -0.5000  3.5000
LIGHT0 1
 1.000000  0.000000  0.000000  0.000000
 0.000000  1.000000  0.000000  0.000000
 0.000000  0.000000  1.000000  0.000000
 0.000000  0.000000  0.000000  1.000000
 0.000000  0.000000 20.000000  0.000000
 0.000000  0.000000 -1.000000
  26  26  26 255
 179 179 179 255
 255 255 255 255
LIGHT1
 1.000000  0.000000  0.000000  0.000000
 0.000000  1.000000  0.000000  0.000000
 0.000000  0.000000  1.000000  0.000000
 0.000000  0.000000  0.000000  1.000000
 0.000000  0.000000 20.000000  0.000000
 0.000000  0.000000 -1.000000
   0   0   0   0
   0   0   0   0
   0   0   0   0
LIGHT2
 1.000000  0.000000  0.000000  0.000000
 0.000000  1.000000  0.000000  0.000000
 0.000000  0.000000  1.000000  0.000000
 0.000000  0.000000  0.000000  1.000000
 0.000000  0.000000 20.000000  0.000000
 0.000000  0.000000 -1.000000
   0   0   0   0
   0   0   0   0
   0   0   0   0
LIGHT3
 1.000000  0.000000  0.000000  0.000000
 0.000000  1.000000  0.000000  0.000000
 0.000000  0.000000  1.000000  0.000000
 0.000000  0.000000  0.000000  1.000000
 0.000000  0.000000 20.000000  0.000000
 0.000000  0.000000 -1.000000
   0   0   0   0
   0   0   0   0
   0   0   0   0
ATOMM
 204 204 204 255
  25.600
BONDM
 255 255 255 255
 128.000
POLYM
 255 255 255 255
 128.000
SURFM
   0   0   0 255
 128.000
FORMM
 255 255 255 255
 128.000
HKLPM
 255 255 255 255
 128.000
