# Supplementary material for: Sulfur defect engineering controls Li2S crystal orientation towards dendrite-free lithium metal batteries
Source: Nat Commun. 2025 Apr 1;16:3130. doi: 10.1038/s41467-025-57572-5 (PMC11962132; doi:10.1038/s41467-025-57572-5)
Supplement: Supplementary file 9 — Supplementary Data 6 [file 41467_2025_57572_MOESM9_ESM.zip]

Archive with 1 entries (1 files):
- 517258_3_data_set_10390937_ss73h9.rar
