# Supplementary material for: Sulfur defect engineering controls Li2S crystal orientation towards dendrite-free lithium metal batteries
Source: Nat Commun. 2025 Apr 1;16:3130. doi: 10.1038/s41467-025-57572-5 (PMC11962132; doi:10.1038/s41467-025-57572-5)
Supplement: Supplementary file 13 — Source Data [file 41467_2025_57572_MOESM13_ESM.xlsx]

## Sheet: Fig. 1
Fig. 1a			Fig. 1b			Fig. 1c			Fig. 1d			Fig. 1e			Fig. 1f			Fig. 1g			Fig. 1h			Fig. 1i
Position	Binding (eV)		Position	Binding (eV)		Position	Binding (eV)		Position	Population (e-)		Position	Population (e-)		Position	Population (e-)		0	0		0	0		0	0
A	-0.6277		A1	-0.3388		A1	-4.234		B1	0.6069		C1	0.2787		C1	0.8253		1	0.30637		1	0.08157		1	0.12533
B1	-1.4156		A2	-0.3298		A2	-4.2338											2	1.22587		2	0.22913		2	0.18169
B2	-1.4157		A3	-0.3379		B1	-5.1412											3	0.38248		3	0.08284		3	0.13592
			B	-0.3419		B2	-5.1445											4	0.0099		4	0.000172		4	-0.0044
			C1	-0.5833		C1	-5.3673
			C2	-0.5832		C2	-5.3658
			C3	-0.5833

## Sheet: Fig. 2
Fig 2b					Fig 2e
Cu2Sx		Cu2S			GDC curve			XRD
3000	58180	3000	203700		0	3.0673		26.5	5.8151	21.8442	33.7852	28.3128	35.4092	9.79215	24.4717	46.2944	6.42458	18.4227	23.0166	27.8129	20.0467	5.91203	47.3599	70.7392	5.796	40.5259	24.1092	49.0055	21.954	93.0145	49.6667	27.9852	67.9591	137.967	95.9996	147.868	163.254	88.8552	144.517	101.707	130.259	66.6124	107.519	111.659	125.669	127.738	96.1944	113.094	112.285
3000.78	58180	3000.78	203700		0.5	2.7678		26.505	6.08305	0.32438	20.2848	56.2041	21.0227	7.07687	14.9225	50.1241	23.3442	16.1498	19.9455	17.5192	26.2037	41.9946	47.535	80.1275	15.1248	20.4849	34.9585	56.614	0.38361	96.6876	31.6213	28.6587	79.0706	147.909	124.136	162.175	167.031	82.9138	134.271	109.159	137.098	82.4008	130.965	106.527	139.025	123.938	100.615	128.685	102.091
3001.56	58180	3001.56	203700		1	2.7207		26.51	1.01624	8.19727	16.0593	66.5273	5.52176	2.27534	6.64018	22.2881	12.9312	16.1779	0.15311	13.3964	21.2692	53.5901	42.0084	39.6363	30.3501	7.52567	9.83517	83.7422	14.3154	97.635	25.3987	2.81434	126.957	171.549	125.551	131.663	176.997	89.3119	138.015	101.006	117.503	104.815	151.434	100.343	162.822	139.769	107.906	147.841	100.61
3002.35	82088	3002.35	201690		1.5	2.6723		26.515	1.63349	42.2001	8.12721	53.7069	20.2418	8.12756	2.00898	31.3914	11.3047	6.24777	46.6191	22.0444	5.36806	48.5406	28.6156	12.2709	16.6318	13.2897	29.5256	97.8822	15.9114	73.0886	34.8302	31.9474	151.319	165.512	138.026	131.427	179.852	108.086	126.566	74.9034	115.436	124.999	143.738	91.9102	153.083	152.212	117.457	152.01	89.7278
3003.13	80279	3003.13	206320		2	2.5992		26.52	24.995	15.932	20.5546	51.4843	34.2896	11.0625	8.82403	9.26615	27.9072	17.3138	48.2901	17.4313	2.66034	32.5189	38.2675	13.9416	9.30644	23.2875	33.7972	119.235	23.6857	78.8733	45.7812	42.7738	150.531	152.343	136.189	130.8	188.101	109.399	139.009	81.5983	90.686	127.01	136.833	101.578	163.955	147.831	126.18	151.434	86.1159
3003.91	92482	3003.91	188430		2.5	2.5248		26.525	48.1646	26.6598	13.7842	44.9937	22.2396	1.25761	15.5248	12.7748	51.5769	15.1172	43.9964	22.5188	6.90993	2.9916	18.3028	45.2921	15.7589	11.6966	39.007	103.13	5.65779	61.7186	51.5365	48.2073	149.574	142.625	150.369	110.689	180.632	116.145	167.877	76.0957	93.8823	122.907	136.151	121.877	155.925	148.34	120.952	172.378	79.7825
3004.69	102260	3004.69	172260		3	2.4764		26.53	56.1628	0.32758	10.1092	38.8959	31.7162	5.00802	5.22286	13.1202	25.1293	13.5088	5.28834	16.5179	9.42539	8.92863	15.5236	78.3388	3.32295	2.31258	58.7213	83.6936	13.0919	69.9955	46.2595	52.6816	164.072	142.629	154.692	128.068	171.783	128.06	181.21	79.2598	99.0705	133.343	131.151	122.048	155.42	136.744	137.775	165.241	80.339
3005.47	87107	3005.47	154200		3.5	2.4007		26.535	30.8426	10.1351	10.2519	37.9607	11.6549	22.706	34.7086	21.1933	7.92391	20.4551	12.8812	3.95679	20.9623	7.63386	11.593	73.9017	12.0549	1.51702	30.3917	90.1389	44.2254	85.1603	68.31	72.7443	174.429	171.437	150.252	153.553	153.244	135.536	194.14	97.3104	134.198	135.555	136.328	110.416	157.056	129.066	147.52	157.599	90.3432
3006.26	75400	3006.26	150660		4	2.2798		26.54	19.9037	11.5611	18.6331	35.4958	12.6157	20.3858	23.5958	14.6856	30.7958	22.3341	6.97165	14.5283	14.8811	4.6257	19.0167	46.9462	12.5117	21.046	12.2957	99.7832	20.9042	96.3995	69.6789	96.8549	150.195	169.464	132.317	173.533	158.256	143.382	216.57	120.454	171.815	130.128	148.159	93.6443	180.366	142.957	160.923	121.628	96.1883
3007.04	66110	3007.04	146870		4.5	2.1602		26.545	9.36438	32.793	23.5954	50.9417	24.177	17.0059	4.65282	33.6743	58.5736	26.1072	7.31903	10.7975	29.2756	12.6282	13.0197	51.3372	34.9233	49.0989	33.1545	101.153	3.80059	101.261	65.0885	89.8634	135.071	156.963	123.845	175.672	140.472	141.143	235.38	123.9	187.668	128.434	137.122	79.9804	181.398	147.476	158.322	111.672	103.745
3007.82	57275	3007.82	147610		5	2.1124		26.55	25.2443	36.7542	38.4113	46.1762	18.2131	25.7239	29.0787	18.9524	55.6748	41.2584	1.42669	9.12447	21.5537	33.0328	16.0166	73.7836	33.9	29.6989	46.5074	117.671	1.66555	92.9367	57.5881	64.7598	114.026	161.012	135.933	160.866	129.142	110.372	240.939	153.1	181.4	124.658	126.035	72.0464	186.294	185.962	138.384	119.756	105.904
3008.6	47801	3008.6	149960		5.5	2.0963		26.555	17.5779	6.66172	18.1648	4.91043	3.61723	28.6903	37.76	28.4778	35.9407	15.4084	3.03163	13.8967	27.705	65.8059	6.36269	90.5806	32.687	59.4843	74.051	110.598	25.102	86.6259	56.3927	36.1938	117.462	150.674	147.386	148.336	132.739	105.927	229.235	152.633	163.866	120.283	118.777	81.8916	180.357	167.533	145.483	125.314	104.519
3009.38	50248	3009.38	160860		6	2.0827		26.56	22.0223	38.6735	6.51625	28.3324	41.523	11.1212	42.0845	24.9082	8.35196	12.2541	6.50447	1.7361	1.89445	57.3397	38.7047	87.7884	24.9703	35.7569	60.6018	83.3536	39.4009	121.014	80.4028	25.892	113.436	173.873	146.286	134.047	146.191	91.7254	210.202	121.436	153.862	115.794	120.193	97.2816	171.062	166.953	140.792	129.551	89.6534
3010.17	62503	3010.17	169610		6.5	2.069		26.565	2.03123	47.2387	52.6665	29.7577	43.7504	14.1457	41.6749	31.7673	10.6837	25.8246	8.24114	2.58385	20.8787	29.0818	56.9651	92.1206	25.2883	35.6198	48.3237	83.6472	14.2715	140.619	96.8534	21.0356	117.415	179.306	144.035	135.637	155.745	98.9647	182.432	123.483	160.524	106.957	135.661	108.395	177.958	166.858	148.961	142.663	100.701
3010.95	95715	3010.95	176430		7	2.0461		26.57	19.6438	35.7245	28.9978	2.42599	27.6054	27.814	31.5186	21.8939	15.2232	3.72671	25.2287	23.4823	13.1616	2.36266	59.2559	87.6681	12.0407	21.9043	42.6274	79.4399	12.3539	142.658	111.277	29.8991	144.977	188.624	142.278	123.318	160.986	134.483	167.322	127.223	156.158	124.831	141.737	132.892	156.855	174.623	150.547	130.74	131.611
3011.73	118710	3011.73	193920		7.5	2.0231		26.575	47.2954	1.61728	23.4005	50.5322	26.6765	2.26325	0.75425	1.89535	46.2291	33.6645	66.4674	32.3885	6.97157	28.9157	21.7925	71.4468	4.54633	2.72991	9.67946	102.055	2.3333	146.598	138.583	63.4282	183.257	213.304	179.314	130.314	169.416	159.439	157.241	142.868	175.269	148.764	165.302	143.113	168.673	182.487	169.314	161.768	154.943
3012.51	132550	3012.51	215560		8	1.999		26.58	61.5287	13.7706	86.7739	78.0466	59.3205	9.72539	15.0387	21.2276	63.4204	48.181	92.6008	56.0188	12.9545	44.0538	8.83273	43.2111	3.19079	17.3726	37.2228	147.112	12.7608	176.766	154.738	101.042	196.397	217.779	177.105	141.758	212.703	199.384	202.334	169.221	189.597	144.183	198.267	166.303	187.857	212.672	196.812	172.156	184.163
3013.29	143830	3013.29	225170		8.5	1.9742		26.585	42.1599	4.69775	63.7494	31.9147	52.8075	19.1625	6.64932	32.3733	53.3918	18.3339	107.575	64.6565	36.1481	33.7823	8.79816	16.816	17.7303	8.46683	52.5385	164.749	9.35771	190.489	131.662	123.722	198.728	237.716	164.176	150.555	213.552	197.273	227.858	164.136	193.618	146.376	212.271	183.51	198.823	217.929	185.305	195.474	177.94
3014.08	141430	3014.08	237730		9	1.9512		26.59	25.775	0.14724	73.0654	19.7258	30.3977	0.26627	5.53461	51.7854	43.8815	9.7074	83.9236	57.3951	31.8863	47.2296	32.0404	17.1162	33.5546	0.93911	47.3394	162.397	16.8043	180.917	131.449	134.226	196.513	218.333	136.438	182.927	210.216	168.438	241.278	161.942	199.471	122.584	196.658	187.944	198.96	219.154	167.818	208.144	170.794
3014.86	116660	3014.86	253070		9.5	1.9283		26.595	16.3495	21.964	34.3115	8.12761	41.0765	0.2578	29.6898	58.3892	19.4799	8.22903	42.7056	35.459	28.6507	1.77363	36.7253	22.8679	62.5439	38.3407	16.6157	160.732	33.1258	145.926	119.8	144.531	165.601	203.656	128.93	189.826	172.039	161.556	229.567	175.856	185.156	107.591	155.576	175.009	166.354	207.857	144.692	179.978	156.771
3015.64	85859	3015.64	249120		10	1.9084		26.6	12.3687	9.6784	20.3918	20.7012	27.182	17.3061	16.7879	46.6949	15.6244	9.16011	27.9097	10.4886	5.32214	14.6304	37.5102	17.8866	53.7232	38.3821	11.3329	167.837	52.7412	140.697	119.141	157.391	164.348	193.476	130.716	187.578	164.709	174.608	233.809	184.576	185.203	102.549	160.934	159.655	159.423	202.985	146.999	172.365	172.974
3016.42	67964	3016.42	243350		10.5	1.8917		26.605	4.62463	19.2328	25.3	15.5045	1.04939	17.4786	30.2433	29.9636	4.97262	9.57729	25.213	12.1586	13.2724	36.9564	12.8282	43.9038	60.5962	33.4019	8.16434	168.654	69.0379	165.351	112.466	147.691	144.276	204.701	158.44	173.006	173.298	164.506	228.252	176.471	173.65	129.951	169.199	154.861	164.001	205.992	169.739	175.755	185.199
3017.2	48786	3017.2	233910		11	1.8781		26.61	3.9568	19.0643	49.7665	7.95671	33.8056	21.3623	43.5673	1.67357	12.8668	5.49766	16.6657	21.58	24.3195	32.7294	5.77507	66.345	28.3172	8.19388	22.9933	187.6	70.8512	181.377	83.434	132.263	139.386	234.988	182.424	149.817	182.319	162.205	221.394	173.878	184.528	136.02	199.099	141.126	163.231	212.096	173.227	155.225	187.825
3017.99	55179	3017.99	205900		11.5	1.8675		26.615	4.52993	36.7604	66.8931	1.92366	49.6953	44.5108	56.4161	1.76653	8.69722	2.48359	2.4012	15.7005	28.4305	49.9031	1.62529	91.9923	0.48442	7.00768	33.149	198.152	97.5547	185.536	96.0204	108.12	151.422	245.287	187.495	163.734	191.36	152.141	206.289	184.216	188.542	161.73	201.026	135.843	172.452	189.254	162.756	160.152	199.007
3018.77	77721	3018.77	176310		12	1.8594		26.62	10.0796	49.4446	43.7423	18.5224	24.9192	36.2986	55.2475	27.1221	13.1861	4.27207	14.8041	8.42286	14.9198	61.2027	9.16277	95.318	25.5802	22.6393	47.2855	208.117	104.228	176.494	133.428	98.4866	167.984	226.51	186.945	180.991	193.055	146.501	213.101	179.029	189.854	147.626	180.679	129.524	157.448	182.498	165.51	155.596	179.252
3019.55	91385	3019.55	158800		12.5	1.8526		26.625	0.93626	46.2824	43.1759	19.0051	12.2302	35.3738	50.4913	36.1406	3.69581	12.027	15.9474	22.6153	24.7436	48.4708	17.3513	79.164	33.1939	14.4756	77.9919	209.436	98.3904	180.863	157.816	96.8121	183.378	216.34	189.882	189.392	198.797	169.38	217.248	183.246	197.119	172.286	189.317	114.569	157.034	184.975	183.984	161.542	163.66
3020.33	90606	3020.33	147310		13	1.8483		26.63	9.77351	31.7455	20.3174	8.26458	27.0424	2.10894	19.4602	22.689	19.9546	30.9292	5.72977	21.9823	33.3571	7.21998	22.1447	63.4707	11.1494	21.8621	122.456	208.318	106.011	217.802	194.145	120.294	190.778	218.714	186.175	197.633	223.636	171.753	234.938	198.972	201.504	190.604	205.062	116.231	178.131	171.537	212.827	180.485	161.191
3021.11	86708	3021.11	146660		13.5	1.8439		26.635	11.1156	19.473	18.5121	2.87794	54.1669	22.1438	10.7865	16.0693	38.4957	58.1484	7.31428	18.7247	48.7406	23.1632	28.8838	36.3362	14.7473	50.7754	152.579	219.265	99.2681	230.065	189.296	157.048	205.306	222.265	207.103	224.337	220.381	176.545	238.179	206.347	215.715	201.382	209.75	106.081	187.894	173.088	244.466	180.578	151.763
3021.9	71398	3021.9	155670		14	1.8402		26.64	49.5676	34.0939	4.18284	2.27839	55.5763	21.6232	3.847	16.9397	20.7737	56.7067	13.6421	10.5077	45.6766	10.8962	18.2022	42.4752	24.9072	75.053	169.014	212.602	108.489	240.683	205.515	180.201	204.676	229.835	210.194	226.607	217.596	179.023	235.447	190.947	226.255	221.418	194.914	99.9946	189.575	164.59	231.406	179.772	159.43
3022.68	59453	3022.68	165480		14.5	1.8365		26.645	45.8454	46.7459	19.1123	3.15406	58.647	12.8095	7.49657	21.7573	30.9451	57.1198	19.3065	5.58403	33.9875	19.5576	8.86436	27.487	20.9883	116.418	152.577	232.723	141.901	233.734	217.183	200.211	207.521	220.01	211.186	239.009	214.485	183.143	240.083	198.547	220.882	252.174	174.935	111.753	181.859	164.626	240.563	177.373	168.432
3023.46	69109	3023.46	185230		15	1.8315		26.65	41.3791	54.5711	19.4221	48.5967	8.67016	6.34912	4.6428	2.22681	59.6908	34.4582	29.9039	9.77626	35.96	39.7833	4.14336	23.0762	10.8761	138.116	122.073	226.798	196.971	219.231	195.69	193.187	197.354	236.667	204.382	240.782	209.245	187.395	224.269	180.955	247.845	253.952	149.817	127.572	181.989	174.461	200.438	175.456	157.067
3024.24	90474	3024.24	214890		15.5	1.8266		26.655	4.01869	54.5991	18.6292	46.7557	9.42515	16.0768	9.6228	9.01416	75.5079	13.8774	2.31339	38.6757	54.5138	48.0864	16.7597	36.0921	39.2168	128.417	132.25	242.624	215.794	207.664	193.13	202.629	172.998	252.146	195.922	244.86	222.091	201.612	230.794	204.089	235.209	238.599	167.222	142.384	176.929	179.295	194.773	189.252	166.68
3025.02	103850	3025.02	235830		16	1.8216		26.66	39.1507	21.148	21.8236	50.1727	29.9763	47.2378	11.5199	18.8715	66.0249	22.3032	15.6464	55.4548	56.9062	45.4734	7.90193	35.9936	62.8507	108.668	143.333	234.604	208.662	201.031	183.84	185.355	167.628	255.858	201.297	242.242	213.986	199.506	239.627	225.462	253.041	192.999	171.352	146.33	203.268	179.279	187.282	196.686	176.347
3025.81	116220	3025.81	246470		16.5	1.8167		26.665	44.0363	29.5064	92.6497	22.2328	71.6555	71.1399	26.7717	25.6044	5.21851	9.22405	1.81191	90.5917	7.17474	3.79218	20.1058	69.4217	53.0832	64.2439	154.917	246.898	161.207	208.683	179.554	133.16	146.99	230.5	205.303	235.193	206.769	190.235	239.604	210.281	233.59	166.145	161.591	137.212	202.158	165.575	186.295	184.827	151.577
3026.59	116540	3026.59	250980		17	1.8098		26.67	59.8501	62.7739	92.7331	21.6319	68.8033	45.7937	17.2179	2.28589	31.3109	0.21718	9.4861	82.8162	11.4386	10.6967	37.3837	70.362	31.6144	85.1185	139.372	248.139	159.935	225.053	198.901	119.452	163.413	199.148	218.769	241.734	218.154	195.859	219.242	212.557	244.091	182.341	179.819	140.114	218.554	175.244	206.641	186.457	159.349
3027.37	118570	3027.37	245530		17.5	1.8036		26.675	59.5506	68.2802	91.2774	11.3808	28.3371	8.10529	2.05194	17.2354	8.2601	6.04319	14.8914	69.7978	15.2827	30.5702	38.3502	63.4014	5.18562	111.496	110.744	261.802	194.319	225.171	177.779	97.9889	155.513	187.776	195.088	261.057	229.212	222.69	216.64	231.316	257.381	186.006	183.922	153.959	232.126	159.998	198.991	170.561	162.242
3028.15	107800	3028.15	227350		18	1.7962		26.68	78.484	61.3258	22.7015	34.2015	5.95256	49.1491	16.9481	38.3458	27.6011	10.8387	35.272	45.9312	17.1727	7.26284	45.2683	26.2064	23.0004	137.837	107.018	242.405	231.685	240.961	160.048	124.075	165.41	202.154	194.996	277.333	248.765	235.03	207.114	248.437	248.128	202.738	218.631	182.565	256.466	198.96	214.949	187.414	178.241
3028.93	84612	3028.93	209650		18.5	1.7888		26.685	65.2184	30.2608	26.0063	16.0858	37.949	62.5072	9.63923	50.9827	82.1153	33.1148	38.9689	31.3794	23.9158	20.3634	31.9348	20.5256	43.1984	135.316	142.902	261.308	220.193	277.246	191.559	149.02	182.323	212.865	232.962	303.179	270.855	252.213	250.765	294.442	249.969	222.74	226.705	210.346	272.232	210.789	246.58	209.99	204.919
3029.72	57074	3029.72	198610		19	1.7819		26.69	15.5508	34.9445	39.4081	24.6503	38.2407	41.2118	7.01969	58.6302	95.9142	90.113	6.12198	22.3145	26.5224	31.4847	27.8684	4.484	22.8754	121.097	201.017	293.805	233.755	302.395	201.738	146.969	204.622	226.907	244.089	302.117	268.94	250.977	282.048	301.698	256.398	237.121	249.69	239.623	287.709	236.437	264.762	212.194	203.007
3030.5	37939	3030.5	195120		19.5	1.7745		26.695	2.47913	2.89695	9.76297	25.3219	53.306	32.8708	22.3633	69.3478	96.0239	97.8842	12.2521	10.3888	21.236	23.6826	2.77068	6.63939	46.5219	113.371	222.362	331.942	247.083	349.281	247.319	172.344	238.86	233.009	246.993	307.097	272.766	262.648	290.426	302.103	261.269	232.295	255.56	250.126	285.948	267.79	287.256	212.106	202.133
3031.28	17766	3031.28	189750		20	1.7683		26.7	36.8548	6.83207	20.1272	30.2953	58.1435	53.2039	52.3433	91.8115	93.3219	134.26	5.33708	11.5988	65.8454	29.85	8.32795	5.29304	43.6756	157.304	272.858	363.943	297.911	367.658	277.158	214.023	254.25	258.953	252.299	331.667	276.954	295.622	306.187	299.717	298.614	224.037	293.935	283.439	296.357	297.101	288.467	216.886	244.903
3032.06	6486.7	3032.06	181630		20.5	1.7615		26.705	28.063	14.9036	17.8122	42.1648	72.3846	57.3336	62.6787	71.486	100.459	120.377	17.959	25.2659	37.4689	8.23693	11.201	7.94195	42.037	138.017	275.612	360.144	328.194	343.506	277.461	241.779	250.48	274.055	244.39	314.791	282.982	278.009	289.617	279.972	308.269	221.524	313.773	276.882	278.631	290.42	268.561	227.018	273.25
3032.84	-839.86	3032.84	167100		21	1.7553		26.71	5.2996	16.4985	20.4385	9.97685	62.1694	58.0277	43.9138	73.9479	78.3374	99.3774	18.3712	51.146	24.7862	13.5417	5.64041	41.3906	48.2927	132.683	268.299	365.249	343.036	338.207	272.778	270.311	261.381	285.097	255.825	326.549	299.214	277.439	278.011	277.937	299.035	242.436	316.889	273.024	267.854	290.436	258.589	262.886	288.733
3033.63	-2584.5	3033.63	155910		21.5	1.7509		26.715	44.8808	10.2738	49.4427	9.21004	28.9534	44.4598	15.7146	47.2481	25.8535	66.6266	4.60889	50.1456	9.09551	6.87879	2.23218	68.8041	27.1218	102.294	254.164	379.34	358.042	301.081	265.748	257.608	264.326	294.785	255.525	337.084	294.93	271.465	300.685	261.642	287.171	237.401	281.43	261.534	248.803	262.6	242.087	264.196	287.117
3034.41	-11700	3034.41	142420		22	1.7466		26.72	63.2139	6.7379	75.5767	1.20736	6.33432	20.3429	3.04017	27.9033	0.43283	40.6255	18.0367	25.8894	2.58978	15.8391	7.03997	63.9788	11.4118	73.8977	240.874	419.416	371.245	307.815	266.752	243.528	265.952	282.975	260.61	333.78	319.492	266.381	283.665	267.58	289.803	210.165	263.19	245.117	270.216	255.019	236.179	287.072	289.463
3035.19	-15778	3035.19	135460		22.5	1.7416		26.725	86.9928	6.04016	90.8669	15.9322	11.9603	0.94313	20.4088	12.7759	8.68696	33.5064	5.4056	5.97026	10.328	21.2748	0.71375	59.4414	19.8683	113.383	222.608	437.142	368.861	323.5	265.063	216.703	257.299	281.127	263.008	334.048	314.635	279.995	295.991	272.525	285.999	182.2	257.617	258.6	284.569	271.049	233.146	298.798	271.483
3035.97	-12398	3035.97	141320		23	1.7385		26.73	74.297	6.86814	109.881	5.43839	1.74735	2.95148	42.461	14.9155	3.34228	37.9277	22.3005	33.0401	20.5334	41.6727	9.67748	22.7316	30.2322	163.064	236.738	463.627	373.986	350.693	288.906	217.709	253.074	266.55	280.061	337.528	325.485	300.345	288.7	280.36	299.906	185.153	280.267	237.165	272.799	288.747	249.298	313.87	271.546
3036.75	5693.1	3036.75	152240		23.5	1.7354		26.735	119.14	22.3172	121.218	27.9502	1.00689	0.55385	65.3495	25.6096	12.1146	15.1968	49.7193	41.9872	29.1107	67.5889	16.7421	16.9158	48.6189	147.667	243.238	460.046	389.211	369.227	296.304	217.632	266.058	271.993	278.153	320.994	314.064	304.026	295.263	270.803	296.724	223.53	302.132	219.247	241.724	300.221	246.839	307.414	235.249
3037.54	808.34	3037.54	161700		24	1.7323		26.74	132.484	29.8368	106.642	42.4174	6.07485	17.7548	54.9769	13.7405	3.83756	25.6807	38.0681	28.577	96.045	88.1037	9.20439	23.6685	42.0836	149.355	268.329	473.484	409.534	383.095	321.128	245.94	267.517	279.372	283.316	343.368	295.981	324.287	321.979	281.005	278.394	244.011	302.692	205.68	247.372	308.281	264.878	310.25	230.011
3038.32	-9156.5	3038.32	158160		24.5	1.7305		26.745	93.0884	5.70763	70.1291	19.6032	36.9462	32.0759	36.8774	9.55131	10.5773	23.2664	45.0858	37.274	111.725	83.0846	3.11216	7.06906	28.0913	137.225	293.798	490.935	441.159	417.501	366.204	272.712	268.777	303.764	306.281	349.535	308.659	328.142	337.885	288.473	296.047	285.839	312.994	225.835	272.123	315.527	276.156	306.951	236.196
3039.1	-6906.5	3039.1	148910		25	1.728		26.75	20.284	26.2383	21.9971	5.23404	59.268	53.6722	2.95559	46.0416	20.192	32.4845	13.4491	1.4718	79.9016	56.4385	7.29929	15.4317	11.9658	181.086	308.661	522.3	469.247	453.421	377.714	300.768	292.933	327.844	319.826	359.438	323.018	324.838	358.106	333.363	323.526	319.797	339.365	267.216	295.735	325.828	301.117	328.147	245.607
3039.88	6375.1	3039.88	132630		25.5	1.7261		26.755	13.5746	66.5868	36.199	46.192	82.9529	94.5295	31.075	115.53	52.785	69.5974	1.59584	25.4775	9.6372	13.6252	41.3681	67.2515	8.63301	217.208	332.305	555.125	512.584	507.215	389.113	326.85	314.337	359.927	337.067	387.574	369.78	353.451	400.049	361.403	348.234	349.344	351.946	306.969	301.435	357.648	323.469	343.429	244.972
3040.66	6557.5	3040.66	122090		26	1.7255		26.76	45.8072	61.5244	68.2432	75.961	89.4802	108.986	39.8579	153.734	70.0137	46.4421	4.41668	33.2306	56.1137	4.28054	78.697	81.2373	7.07683	235.759	370.285	584.986	531.11	528.266	389.564	363.369	357.305	384.296	362.133	396.918	411.135	364.858	431.467	396.14	371.422	371.807	374.506	320.733	315.987	372.891	335.165	341.912	254.716
3041.45	10880	3041.45	129030		26.5	1.7237		26.765	38.5257	56.0889	73.1928	83.1296	95.8047	96.6636	21.8745	184.193	57.0525	42.2368	10.8684	19.0489	60.7276	16.9643	83.299	66.9624	33.9369	233.29	390.07	601.65	534.459	515.549	396.214	360.939	373.939	390.494	401.353	409.718	416.128	362.695	451.124	396.18	382.61	346.953	376.147	322.302	329.846	366.617	336.204	339.731	274.547
3042.23	19347	3042.23	138410		27	1.7224		26.77	67.4118	45.242	71.2537	91.9335	135.653	76.0458	31.427	206.309	43.7956	44.8059	16.8255	4.50172	44.3272	42.3581	48.9088	19.8996	9.69398	253.589	417.58	633.752	543.993	525.596	421.839	379.742	395.834	397.199	396.252	423.62	413.309	374.293	479.572	414.397	358.821	317.188	384.326	340.401	386.724	363.731	373.579	351.916	331.638
3043.01	17070	3043.01	145680		27.5	1.7206		26.775	92.5606	20.8769	55.3128	68.2233	129.67	42.2163	54.6601	187.45	31.2945	34.5481	34.422	3.23366	41.2618	66.6696	24.7288	11.8549	7.044	258.047	445.205	649.095	561.058	536.826	455.315	385.101	390.296	400.913	401.448	413.554	412.339	374.113	451.001	390.565	360.138	318.154	382.309	355.203	408.645	351.485	374.111	345.36	363.118
3043.79	-2501.7	3043.79	156100		28	1.7199		26.78	71.6309	1.32453	37.1396	37.2257	76.3289	28.204	79.6875	158.349	11.8808	38.777	48.0876	9.42415	41.1085	65.9288	12.6689	30.2639	9.60029	255.611	456.418	638.418	571.249	554.13	447.952	379.522	387.544	398.734	376.248	417.854	410.281	373.367	439.577	383.381	329.63	331.882	398.37	343.479	402.554	362.602	363.136	338.944	362.275
3044.57	10684	3044.57	160070		28.5	1.7187		26.785	24.938	17.7348	33.1309	12.4171	38.6056	11.2507	49.3289	144.794	11.1696	18.0431	25.7419	36.5933	32.8051	41.6694	5.45	54.8729	19.8677	232.922	447.201	598.761	561.433	530.953	453.273	380.284	378.084	439.584	387.819	401.023	435.005	384.846	403.793	364.472	323.932	365.706	402.622	321.196	398.335	372.905	339.865	340.012	358.9
3045.36	34455	3045.36	156410		29	1.7175		26.79	18.8506	2.64791	8.15067	15.325	17.1651	9.45683	22.9414	130.757	54.1181	6.06355	18.4539	36.6873	28.0502	50.7855	25.1745	49.2699	7.11509	212.038	446.064	573.315	563.393	514.186	438.816	374.952	385.492	451.84	398.226	405.611	452.528	393.103	414.307	372.206	337.422	372.704	404.184	326.832	376.622	370.487	343.289	355.657	373.008
3046.14	53718	3046.14	154990		29.5	1.7168		26.795	3.0312	3.18517	15.6035	23.3755	20.9402	24.6798	16.5937	148.722	42.7021	34.9936	25.0302	29.1741	36.7726	62.7971	51.2942	65.8574	13.9328	227.403	432.391	585.043	568.774	529.632	442.637	367.014	402.703	468.779	419.955	422.167	465.267	391.982	457.332	400.958	357.873	403.66	396.91	348.213	368.007	358.925	394.249	369.641	380.748
3046.92	61431	3046.92	151830		30	1.7156		26.8	12.571	24.9317	4.06065	43.1624	35.135	53.4382	6.25205	136.055	23.0575	66.9046	24.69	13.1974	52.9468	66.6874	104.53	76.1869	18.5448	264.829	474.27	636.591	626.972	541.527	467.421	385.802	407.103	480.492	431.437	438.807	470.372	410.894	497.599	428.634	382.968	431.099	390.182	370.936	392.418	371.028	417.09	369.007	399.313
3047.7	70504	3047.7	152570		30.5	1.715		26.805	25.3187	58.7324	48.0838	57.9866	58.5781	70.9861	8.02693	125.009	4.35987	79.7288	14.4051	21.9633	49.5737	86.9219	124.551	35.069	43.6159	299.457	503.624	716.949	661.563	570.668	491.944	397.853	403.326	472.278	464.381	461.552	493.199	412.021	524.476	423.667	397.358	476.606	404.3	404.293	394.843	389.447	424.482	382.147	411
3048.48	58691	3048.48	161660		31	1.7144		26.81	7.47806	74.5061	83.1834	54.1868	69.8603	95.7266	13.2969	115.077	18.1136	86.7483	8.44845	12.3214	33.6692	72.3638	93.0994	35.0821	53.533	337.692	525.611	743.866	685.702	571.499	514.368	418.807	400.408	487.698	491.91	447.466	502.997	423.229	540.671	444.73	424.817	462.719	412.45	408.17	414.409	408.433	434.864	407.978	407.037
3049.27	46415	3049.27	161990		31.5	1.7137		26.815	2.82937	103.969	94.1159	72.3661	96.2346	85.7247	38.891	120.974	20.8579	80.2432	31.4127	23.8921	46.0523	80.007	63.8008	17.5827	74.534	343.989	513.098	761.548	705.203	573.359	558.689	425.547	387.562	491.805	496.239	427.846	527.449	447.239	557.755	454.53	444.317	453.205	435.354	431.271	414.665	418.751	425.01	425.321	417.364
3050.05	34896	3050.05	163010		32	1.7131		26.82	39.9947	110.115	108.526	69.132	100.392	93.4311	53.5807	126.507	23.1883	98.482	48.6846	11.9851	56.0313	69.1686	68.6507	9.80869	64.948	349.202	499.308	763.559	727.657	580.535	592.547	450.468	410.863	484.434	466.375	468.866	538.312	472.056	556.152	479.047	444.84	425.337	442.128	459.25	432.885	415.859	441.632	430.762	413.377
3050.83	24209	3050.83	158650		32.5	1.7125		26.825	55.7699	99.3095	106.672	73.2208	86.338	71.9098	27.3908	116.2	20.6353	91.0798	47.5848	23.2081	70.8709	38.8507	73.5846	29.9062	23.4845	349.985	504.28	758.62	709.522	584.94	615.999	474.242	433.664	487.859	458.725	486.812	534.684	469.166	538.223	476.738	459.888	412.699	453.084	449.975	439.247	424.363	429.086	413.72	413.699
3051.61	7084.9	3051.61	154500		33	1.7125		26.83	74.4324	78.3793	110.633	39.0723	66.9851	51.7164	15.1187	83.7363	17.9383	65.5617	35.96	19.6821	44.7219	10.5657	52.5775	5.08237	4.37197	325.234	505.471	761.3	679.044	575.823	602.225	463.88	446.511	480.059	458.357	516.303	520.161	451.179	512.62	449.977	471.981	410.464	451.465	425.017	434.324	417.412	385.116	423.755	401.497
3052.39	1074.9	3052.39	156880		33.5	1.7119		26.835	72.6448	45.4831	63.2595	18.5162	25.6904	46.3188	12.2654	61.2412	25.3185	21.4761	18.0905	8.93479	7.95305	42.8909	5.5694	1.92456	12.058	327.669	497.37	762.777	636.086	574.956	560.503	458.45	454.324	487.276	471.028	512.543	490.434	423.079	501.325	455.59	483.058	399.769	432.989	403.736	437.323	392.592	393.167	439.463	375.662
3053.18	-9069.9	3053.18	152930		34	1.7119		26.84	30.2629	5.45003	1.28497	1.77901	7.74655	23.5122	5.9358	56.2098	20.7734	6.84558	17.207	20.1444	3.24569	83.8978	22.1015	24.2494	13.0141	314.71	475.556	754.833	619.241	578.619	537.806	436.628	482.093	496.704	492.114	500.241	456.782	432.051	514.9	461.278	486.894	398.107	403.344	407.704	442.915	373.701	392.694	450.424	352.905
3053.96	-8014.5	3053.96	153270		34.5	1.7113		26.845	27.8494	23.1589	11.7246	4.09519	15.841	53.7709	21.0499	58.0274	3.80757	11.1923	8.3303	33.3753	2.90886	49.831	6.61371	18.5511	10.9578	352.41	475.502	752.29	618.478	581.463	529.274	467.452	479.353	508.736	497.526	503.047	462.881	446.354	518.459	491.801	465.41	419.616	406.512	436.066	430.547	379.825	424.359	437.92	360.571
3054.74	1810.7	3054.74	172090		35	1.7113		26.85	24.2107	26.6543	3.26793	9.86093	25.3651	48.8111	12.1678	34.9943	27.3353	32.6937	16.5651	15.9983	25.3547	3.72505	29.1903	26.8083	2.77923	345.721	480.964	751.672	640.174	591.709	530.062	491.751	506.084	515.137	493.774	499.444	473.242	471.7	538.117	509.258	469.447	437.496	410.621	460.082	426.987	409.717	465.081	443.725	393.529
3055.52	35069	3055.52	175730		35.5	1.71		26.855	3.1954	41.7798	4.3969	12.6857	34.8805	64.2315	3.88536	36.4103	27.0328	33.7211	4.06706	7.69453	39.6191	16.6882	51.8221	15.3834	0.02524	345.437	486.833	749.983	657.225	612.567	542.714	516.758	481.81	561.645	484.665	512.574	506.096	482.846	554.919	511.339	489.562	463.28	436.243	473.539	420.594	417.572	453.436	462.247	430.651
3056.3	53217	3056.3	161690		36	1.71		26.86	6.3964	30.8631	1.50126	2.79696	54.2975	91.8314	36.0178	45.7665	12.0901	57.4834	0.31225	3.45657	21.5488	33.9332	49.3981	7.45505	17.5734	316.625	497.999	743.343	675.803	599.783	571.133	519.781	511.892	571.817	512.547	527.954	539.225	516.147	551.116	507.688	504.223	463.964	457.929	474.201	425.475	433.887	464.763	483.705	453.547
3057.09	65273	3057.09	170030		36.5	1.7094		26.865	24.1794	29.1191	6.8783	11.8956	27.4067	92.1641	35.9468	88.8692	12.3088	36.2036	0.82733	5.20581	16.1786	0.93163	6.89318	13.5998	10.4445	287.916	483.511	733.914	656.51	635.64	595.37	516.9	527.595	576.779	529.673	562.187	544.046	524.937	531.217	508.316	521.779	438.742	475.996	472.905	436.053	441.087	452.637	492.537	463.815
3057.87	65537	3057.87	188670		37	1.7094		26.87	39.7641	11.5702	3.76846	28.5185	9.39834	90.5151	10.499	133.22	4.50769	1.7623	12.3316	8.73002	46.1632	3.75989	11.6634	25.2512	2.70036	281.356	476.935	741.198	672.126	670.205	627.38	536.095	581.114	578.893	567.415	581.088	571.217	551.667	522.438	530.186	565.363	468.948	478.723	486.115	442.579	470.399	464.564	502.065	489.861
3058.65	64881	3058.65	198210		37.5	1.7094		26.875	37.181	93.5802	0.71081	34.3768	27.9997	98.1017	59.2313	159.975	8.25234	50.6594	31.55	32.3521	105.589	6.07576	7.7369	16.9443	37.0854	297.8	484.189	795.67	705.456	703.54	672.396	592.003	591.482	593.054	581.749	612.449	595.395	569.227	555.865	573.481	629.164	508.738	516.929	524.236	470.516	496.131	501.207	537.633	518.034
3059.43	67029	3059.43	199150		38	1.7082		26.88	44.3244	121.933	19.196	35.8553	31.004	84.2174	56.1247	194.585	5.15341	69.0504	50.9712	38.2208	122.907	18.0964	24.1395	25.1396	35.2471	310.99	522.868	846.854	732.803	721.083	644.522	601.616	593.143	625.171	570.454	619.35	594.844	586.57	578.677	590.982	642.293	553.647	526.586	535.382	503.231	499.51	511.597	569.013	516.16
3060.22	77945	3060.22	211170		38.5	1.7082		26.885	33.7193	131.057	41.7211	33.0057	49.494	88.8119	44.7033	182.322	14.3517	48.953	67.8286	20.8793	115.911	5.8309	53.7286	32.3378	38.789	317.554	550.374	864.713	742.202	704.67	634.907	598.73	581.001	642.262	570.196	639.316	600.633	595.545	593.739	590.476	632.647	577.085	540.515	548.8	515.885	503.384	526.348	582.998	519.417
3061	89915	3061	205250		39	1.7082		26.89	45.7676	137.053	61.9361	31.0176	93.4979	82.7476	49.7964	183.541	30.3731	45.0235	54.6177	5.57159	79.3404	15.5342	85.3921	30.3108	53.9337	356.958	552.408	840.405	706.637	739.246	606.392	589.298	568.167	669.224	560.781	634.429	585.203	579.296	615.846	588.529	617.329	562.101	545.072	553.038	524.105	518.851	523.574	570.859	525.943
3061.78	115740	3061.78	189120		39.5	1.7082		26.895	8.56547	108.697	67.5605	2.78249	88.9258	85.9477	51.158	155.99	39.4183	5.20427	28.3888	16.2205	34.3406	4.09163	72.7392	10.0537	70.7589	363.223	518.569	800.365	720.05	771.072	588.714	557.385	579.845	668.899	555.703	609.209	571.819	555.226	607.452	590.957	602.245	557.767	513.782	538.164	523.165	532.682	499.248	556.611	537.503
3062.56	124220	3062.56	175520		40	1.7082		26.9	39.504	117.787	67.1912	4.11246	106.861	86.3737	59.7469	110.737	43.1897	9.36711	4.32392	7.5923	14.2049	14.3398	71.0721	21.1354	78.0636	383.538	517.248	799.897	742.6	777.893	618.8	562.844	602.141	701.256	566.543	610.917	594.934	561.103	625.807	589.419	628.398	561.385	514.158	530.256	527.187	539.818	521.227	530.531	556.42
3063.34	100940	3063.34	172350		40.5	1.7075		26.905	64.1144	146.966	62.7473	7.96083	102.139	87.6115	50.822	67.7011	70.9618	0.57685	10.9733	14.9117	18.2889	20.862	68.4807	26.3897	87.6964	388.2	532.97	800.875	779.415	765.76	646.518	574.11	636.146	705.279	574.788	629.776	622.117	560.979	637.365	589.798	644.321	557.696	530.562	528.083	526.433	524.409	550.906	535.236	531.097
3064.13	88677	3064.13	158410		41	1.7075		26.91	96.511	136.331	78.5905	13.2687	65.1896	89.4219	47.1553	21.1283	63.8035	12.9807	13.7587	14.3502	23.6301	33.313	52.5721	3.92121	92.0586	357.892	529.091	798.98	798.365	749.246	672.616	588.655	652.709	706.579	602.161	669.741	659.37	585.607	649.043	598.061	621.254	549.136	547.118	539.197	526.462	531.336	551.756	543.872	529.248
3064.91	90614	3064.91	153810		41.5	1.7069		26.915	84.4663	126.659	78.1956	17.6331	64.43	89.8215	68.6485	17.233	57.6154	0.12615	3.72972	0.11743	34.0675	43.5049	53.2013	22.0612	73.3458	337.823	518.508	813.367	773.935	757.429	685.022	601.34	657.98	674.436	607.729	655.074	685.073	590.708	644.359	612.037	612.611	550.236	556.664	549.372	540.659	523.87	566.232	573.265	528.974
3065.69	85024	3065.69	155360		42	1.7063		26.92	47.3181	116.23	68.5912	25.3097	63.9612	93.6232	52.3838	37.8821	34.8212	4.36011	11.4078	5.09884	42.1165	37.2203	50.7342	24.0376	68.1634	327.478	511.06	813.26	762.276	788.798	668.994	607.005	659.663	666.669	639.698	635.19	672.93	602.023	644.679	630.844	605.939	572.774	539.759	563.972	553.1	537.462	572.425	584.244	517.195
3066.47	95670	3066.47	155910		42.5	1.7069		26.925	1.24567	72.9229	45.6774	19.5035	17.5288	69.1996	11.3548	16.117	2.05692	4.96429	2.36475	10.6314	86.0259	24.4975	31.6016	41.8258	15.1211	303.602	508.705	791.661	755.29	788.267	648.752	567.819	654.293	627.999	660.402	593.408	622.681	575.397	621.219	618.016	603.69	565.514	518.621	544.131	568.219	517.843	566.966	572.226	497.721
3067.25	115930	3067.25	150330		43	1.7063		26.93	52.0774	64.1311	30.0048	30.4014	20.1919	25.624	46.8454	4.23596	46.6651	6.9964	32.1928	6.41673	113.803	16.7141	1.39588	50.6777	2.17262	301.978	514.453	776.986	746.986	756.776	628.038	541.316	634.175	623.177	672.047	587.339	594.818	533.702	608.014	593.871	630.103	558.407	513.731	534.723	548.321	526.53	559.595	569.56	481.448
3068.04	118010	3068.04	151540		43.5	1.7063		26.935	48.1625	77.7922	31.2565	45.1616	22.5984	3.87433	53.3337	17.9508	50.3315	12.0561	41.8258	3.85343	98.4037	29.6498	13.0154	38.5037	13.3137	298.496	540.628	745.283	751.205	745.952	635.003	560.902	625.46	614.678	692.693	589.661	576.389	528.134	621.783	588.514	625.006	554.408	532.429	534.054	529.846	530.456	546.061	567.664	480.822
3068.82	96393	3068.82	143320		44	1.7057		26.94	16.4672	94.6806	50.8756	55.7703	16.8436	2.08063	30.5064	28.6807	86.4905	8.83599	37.0817	39.6662	83.0212	31.6492	27.8135	26.9499	18.6735	286.609	540.768	751.67	728.441	748.409	653.859	586.401	614.295	600.329	685.157	598.722	584.588	554.321	640.252	572.074	623.776	576.653	567.592	553.692	523.282	546.743	541.575	577.772	513.357
3069.6	101650	3069.6	132110		44.5	1.7057		26.945	1.66409	134.063	58.6261	42.3612	43.0267	12.2786	10.8833	3.37097	82.0272	13.9666	10.2478	29.0642	41.5535	53.4854	6.2554	10.0143	17.6461	310.527	573.034	761.646	752.935	766.394	692.995	647.239	633.36	616.878	699.051	603.144	634.608	610.613	666.249	585.483	638.704	622.352	625.224	603.781	543.116	562.906	592.419	611.998	527.108
3070.38	104730	3070.38	122140		45	1.7057		26.95	6.68359	141.494	34.7589	19.2745	53.7678	24.9964	31.935	31.6159	60.9852	17.495	24.8913	16.7718	37.1393	54.7604	7.04341	13.1677	0.76799	324.002	535.035	767.086	761.614	771.875	713.66	651.503	636.419	639.969	689.261	615.813	630.235	644.895	684.857	598.418	651.898	651.384	639.57	642.335	579	556.901	634.405	616.678	541.161
3071.16	101770	3071.16	121690		45.5	1.7063		26.955	15.5664	138.776	27.5022	28.7373	29.9149	16.9738	31.4006	31.3856	59.7356	5.06758	33.3109	14.6063	39.2213	40.4627	10.2383	7.07043	5.91993	323.196	496.809	774.516	759.51	732.044	707.584	643.29	614.733	643.492	653.967	622.52	627.118	639.873	709.576	592.019	650.176	644.413	647.69	641.99	585.223	530.488	643.389	625.417	560.378
3071.95	97851	3071.95	130670		46	1.7063		26.96	43.4467	137.025	6.57563	59.2846	23.4315	0.51798	12.1771	52.1176	65.0082	5.99556	10.0873	35.5902	30.3861	25.5353	26.1329	26.875	17.1709	316.735	480.126	744.503	730.023	725.349	704.662	621.168	607.138	628.861	610.495	637.472	623.698	647.035	694.771	626.627	623.35	626.718	614.794	593.556	566.445	502.177	638.535	619.1	570.341
3072.73	109550	3072.73	160530		46.5	1.7057		26.965	41.9148	127.971	2.00081	62.6575	6.60164	9.40486	9.1088	27.1678	72.8807	7.05208	22.5729	56.0896	17.6246	26.2927	29.1894	29.1174	21.6738	306.984	442.347	715.747	717.8	724.39	700.518	601.957	589.901	636.063	586.532	642.477	626.91	662.745	689.234	629.795	603.234	606.415	612.804	580.526	562.452	493.386	628.418	623.312	588.292
3073.51	90300	3073.51	188640		47	1.7063		26.97	49.9454	94.242	0.90922	43.0029	7.59982	8.19263	7.16168	25.2349	75.0266	18.2159	32.9634	73.4128	33.0399	2.61973	4.86301	20.7291	18.3826	302.455	427.774	705.73	727.727	732.072	714.241	593.079	583.839	647.019	577.137	632.991	637.935	685.304	665.234	644.356	594.04	605.748	603.235	574.126	566.581	490.181	615.558	592.345	577.951
3074.29	80977	3074.29	203900		47.5	1.7063		26.975	68.5496	46.3069	23.1857	35.4863	12.6114	0.64514	27.3105	0.4691	89.4073	1.52812	57.7141	82.7385	51.4253	4.17684	7.08159	20.2286	1.47349	293.497	391.699	704.493	719.608	696.325	702.693	593.585	560.754	659.125	596.867	597.15	650.69	677.682	635.157	645.841	588.741	609.765	589.887	558.647	565.539	496.576	610.773	544.36	562.896
3075.07	71472	3075.07	206450		48	1.7063		26.98	103.182	3.26212	43.2424	54.0127	46.4152	27.4719	81.232	25.2086	110.293	9.95115	76.5337	103.945	79.7791	22.0122	36.0815	67.6064	32.6289	269.537	360.793	688.935	676.606	649.947	670.368	555.911	529.832	637.478	569.646	577.458	623.633	632.977	613.538	614.315	574.412	595.553	571.186	554.018	541.882	519.597	595.941	500.308	531.564
3075.86	60369	3075.86	197230		48.5	1.7063		26.985	83.4612	17.9859	51.151	69.9813	62.5401	41.8935	112.974	24.2195	121.963	12.0799	89.3557	90.5481	93.5683	9.3599	43.8316	81.4952	27.3548	272.241	358.587	640.857	645.976	633.143	655.253	522.917	544.401	606.598	557.131	577.572	629.727	578.232	596.025	604.302	571.109	588.884	554.068	531.34	529.952	540.193	569.254	503.744	495.288
3076.64	46547	3076.64	167380		49	1.7069		26.99	69.3802	9.51342	66.1319	57.8209	83.9885	55.4687	131.909	25.4027	116.538	36.6811	100.235	80.7708	90.1068	7.89424	34.2936	95.5577	14.5671	265.501	353.059	581.384	638.062	622.833	624.977	475.284	548.807	574.728	565.182	597.781	617.1	557.342	595.187	593.034	589.118	568.31	545.756	529.008	542.134	569.406	567.054	521.689	489.981
3077.42	51873	3077.42	147460		49.5	1.7069		26.995	3.90912	16.516	30.0141	32.0823	74.5929	51.1945	110.231	11.2037	74.0346	16.7912	67.9696	47.8216	78.8329	30.3816	23.5228	92.3357	4.43975	292.823	368.901	575.939	643.236	629.93	640.929	487.73	583.873	577.544	600.85	627.995	633.305	567.417	616.893	599.211	623.305	592.187	566.712	538.958	588.677	592.012	594.043	551.378	495.48
3078.2	68580	3078.2	151330		50	1.7069		27	15.8399	56.9627	3.07154	26.1327	47.1321	14.8428	101.814	24.2609	55.6143	4.82852	34.9651	50.2759	54.4489	47.1227	23.8147	83.5871	4.27938	306	367.311	596.722	644.681	624.652	642.957	519.126	609.097	600.003	627.504	615.439	653.997	588.53	624.125	611.959	639.718	611.478	573.542	513.475	608.638	610.21	613.018	564.193	549.711
3078.98	90830	3078.98	171170		50.5	1.7069		27.005	36.2525	84.4356	25.7178	34.493	39.4367	3.94878	76.595	27.0795	47.5429	13.8646	13.9207	60.6379	42.479	50.2199	37.0695	91.2074	7.94317	309.901	373.177	610.689	636.216	635.28	644.269	542.581	624.399	601.784	644.997	594.396	664.568	610.036	645.046	617.905	618.926	613.354	588.327	521.932	624.192	607.033	622.211	550.599	563.774
3079.77	110710	3079.77	178410		51	1.7069		27.01	55.8502	111.146	14.8724	11.692	39.66	8.5895	25.685	6.87012	9.4693	6.82461	11.3839	36.1526	1.41898	20.8722	29.2789	62.9403	2.63814	314.775	358.575	613.822	627.92	660.967	644.318	552.933	652.997	616.738	629.454	591.325	665.997	610.323	655.559	604.94	607.104	627.881	608.763	549.985	609.29	617	629.926	567.701	560.065
3080.55	125710	3080.55	171260		51.5	1.7069		27.015	65.9685	72.0161	23.3533	8.51861	30.5261	25.0886	19.0217	25.8296	13.7653	4.57145	32.267	11.0161	13.3192	2.2476	22.1095	32.5091	11.7255	310.955	361.234	610.753	614.336	685.022	628.072	563.516	697.55	628.033	640.49	620.284	696.033	637.601	667.123	608.93	607.425	646.429	605.568	580.656	606.737	616.643	635.108	587.739	561.74
3081.33	129380	3081.33	150050		52	1.7069		27.02	48.22	61.1822	34.6839	17.2436	14.9047	17.7764	0.48943	41.7909	10.5376	22.5975	39.1531	33.6576	35.6459	5.33425	33.2914	27.8225	2.47773	296.905	376.086	612.74	601.773	665.909	630.078	575.348	705.4	625.565	658.217	643.797	693.424	634.16	672.445	597.547	600.214	673.261	596.331	616.19	582.058	615.859	665.036	611.381	548.354
3082.11	115770	3082.11	123710		52.5	1.7063		27.025	26.9209	47.209	42.4633	24.8075	13.8017	18.3278	17.9875	34.2941	7.1931	49.5815	11.5736	46.3812	62.0345	13.756	40.2838	19.4678	3.3721	284.704	372.862	590.552	618.065	645.841	611.719	570.02	691.623	629.746	642.854	621.741	695.441	633.681	680.922	625.819	605.778	700.76	566.818	611.529	571.627	594.935	673.133	619.198	542.576
3082.89	108230	3082.89	105450		53	1.7063		27.03	22.4514	58.888	34.3652	27.0254	1.03115	49.3444	30.184	24.9138	7.73133	33.7467	2.63517	61.9179	59.8316	3.84647	52.234	7.37036	39.555	259.437	391.317	588.705	650.319	614.24	594.06	574.187	650.983	651.151	641.805	585.017	685.376	650.144	698.397	676.985	612.283	704.157	554.738	597.117	615.328	595.894	671.411	597.488	540.677
3083.68	118900	3083.68	101960		53.5	1.7075		27.035	46.5855	71.0062	37.0338	19.7525	25.4908	40.4296	40.063	29.9818	6.36585	10.639	3.38528	46.7797	25.9409	40.8478	41.9684	0.96852	46.6744	238.497	358.244	568.383	668.476	605.56	582.128	579.749	610.467	667.498	591.758	564.949	681.089	648.703	671.555	687.407	601.316	675.386	574.841	580.245	628.941	581.534	686.085	570.728	535.193
3084.46	131290	3084.46	106410		54	1.7069		27.04	44.0092	105.893	38.0541	7.51575	19.3098	56.2612	16.7416	19.0393	15.5583	14.0206	6.40004	25.9072	20.1316	18.5945	40.5735	11.834	70.047	214.584	325.058	550.285	650.978	589.6	584.259	572.625	592.937	672.73	576.783	575.906	665.406	666.809	656.463	695.439	603.694	620.774	597.026	549.373	619.648	580.992	673.739	557.42	532.691
3085.24	114370	3085.24	128780		54.5	1.7069		27.045	18.2498	84.4297	32.1878	38.9539	41.1794	43.7879	7.68938	3.68805	20.2143	42.092	4.17096	5.93571	54.6976	5.32934	7.97587	3.50834	38.2737	190.252	299.846	520.084	600.625	552.195	599.414	539.205	588.692	654.643	565.13	595.659	627.636	649.222	633.144	660.939	612.109	585.034	605.295	541.421	601.914	557.589	652.332	544.029	536.121
3086.02	101540	3086.02	151220		55	1.7069		27.05	0.95244	70.2885	13.4645	52.3254	45.5922	77.7046	4.59629	0.15878	17.9066	42.2206	12.9423	5.41632	53.3904	8.86407	38.0426	22.9795	9.35465	192.851	293.178	478.345	579.688	533.971	600.843	492.261	576.235	617.556	559.44	623.571	585.615	627.478	605.708	669.302	595.342	572.777	618.603	540.272	577.055	564.028	619.424	520.683	537.917
3086.8	85669	3086.8	163390		55.5	1.7063		27.055	3.09342	45.635	7.86027	38.8791	27.0029	92.9946	15.4883	0.48969	23.5094	39.2584	18.0408	3.19003	28.5277	19.6083	33.5175	14.0279	16.526	208.195	293.477	469.952	580.982	533.099	568.097	485.556	585.652	600.387	560.074	616.277	559.975	612.661	594.849	673.845	617.963	606.55	623.193	552.734	584.028	570.689	596.802	534.034	556.767
3087.59	62591	3087.59	167480		56	1.7063		27.06	2.45282	23.4183	0.01599	6.37699	19.9934	100.796	3.17557	10.9375	32.1257	12.6675	22.0326	11.3071	11.4517	0.15925	26.6929	18.7003	5.55824	216.428	284.938	454.491	558.391	538.585	542.643	501.935	589.409	592.865	548.035	630.366	534.108	596.154	564.219	644.026	601.386	613.079	618.14	539.283	587.457	562.888	591.301	550.214	579.444
3088.37	39464	3088.37	167770		56.5	1.7057		27.065	22.9099	52.5413	41.1374	19.6678	39.6492	140.041	33.8664	32.9988	9.7692	26.8875	22.6892	10.3897	13.1054	1.44686	28.5883	8.08554	1.47079	225.458	263.383	432.528	542.279	531.85	540.795	521.762	572.928	617.374	559.289	595.966	529.357	596.808	586.212	642.958	586.15	620.295	632.638	529.237	550.483	558.71	580.872	586.849	597.112
3089.15	44585	3089.15	158560		57	1.7051		27.07	37.412	68.8018	81.6005	35.215	56.1651	138.017	51.3758	16.839	38.2766	46.6393	27.355	2.01792	18.0532	14.7233	25.046	1.82656	29.5407	206.395	301.427	437.044	520.255	552.448	543.14	532.137	572.597	621.955	572.747	593.843	526.154	586.299	607.792	638.255	587.048	607.842	637.641	517.808	538.451	566.221	566.785	620.929	610.102
3089.93	50917	3089.93	162800		57.5	1.7057		27.075	66.4396	50.7368	83.8844	38.8	64.6324	125.536	35.6307	10.9201	65.6487	51.3329	18.2502	22.8141	1.48303	13.4892	26.6938	10.0523	41.1336	194.501	302.84	423.461	490.47	547.88	554.801	526.271	550.16	619.153	574.103	575.911	540.339	582.923	591.62	633.271	585.151	606.806	619.942	523.754	512.71	567.554	544.935	621.262	611.811
3090.71	64134	3090.71	160340		58	1.7057		27.08	64.4467	48.9447	54.2392	29.2624	52.322	101.855	26.3833	22.7345	37.5356	45.6617	2.40258	24.0744	26.5712	14.3707	0.05756	7.02007	47.9892	171.239	293.355	427.762	482.173	562.358	562.791	524.941	539.954	601.206	569.998	562.63	542.352	565.138	587.453	619.503	580.698	612.95	624.413	535.71	527.178	565.161	550.148	612.783	587.725
3091.5	76918	3091.5	154360		58.5	1.7051		27.085	45.1248	56.5381	30.7649	41.62	50.1775	60.8209	35.5404	30.0305	11.491	26.7769	13.3626	9.39869	62.3189	31.0406	18.8463	22.7768	20.4231	161.571	254.821	397.812	451.675	537.199	579.756	532.509	515.225	560.702	563.484	561.605	557.112	543.836	570.245	605.169	568.814	599.485	567.99	519.295	544.918	524.798	552.26	573.45	555.402
3092.28	93251	3092.28	154220		59	1.7051		27.09	6.55833	73.9282	1.51254	44.3892	36.7412	67.2986	42.0612	21.0579	7.35007	12.6711	14.2711	1.7657	60.1042	6.83595	16.3378	14.3166	15.7483	148.922	230.081	364.022	418.65	520.475	589.723	525.088	500.772	566.177	583.067	544.242	562.192	516.626	559.459	576.84	553.585	588.724	549.492	498.621	570.328	472.54	568.957	538.97	515.465
3093.06	110460	3093.06	149840		59.5	1.7051		27.095	31.3089	100.791	25.902	50.9634	55.269	97.2711	20.76	21.3567	9.13871	9.35219	13.1252	1.77433	33.5045	0.07215	17.614	3.8553	20.4055	113.819	206.978	357.529	405.547	514.505	569.395	528.05	473.922	563.155	577.691	536.258	562.269	505.556	549.985	582.756	537.995	567.631	566.049	487.909	579.863	443.549	571.928	521.65	511.249
3093.84	125940	3093.84	140670		60	1.7044		27.1	81.8323	82.9935	4.29613	47.5395	40.8463	98.4583	10.0214	32.8808	6.94018	6.13805	12.6676	6.76941	31.1537	0.12554	9.70128	2.22509	7.79292	105.433	159.464	349.52	388.473	490.865	506.732	485.363	474.642	555.369	557.006	509.237	544.575	488.902	517.838	530.289	534.384	543.317	557.505	497.593	550.104	426.857	546.899	504.754	514.454
3094.62	120170	3094.62	143340		60.5	1.7038		27.105	109.622	81.9469	0.38981	35.7525	20.6134	95.3587	0.79139	15.0138	14.7286	39.048	8.25943	3.49161	43.758	0.30147	3.20435	20.0805	10.8011	118.63	154.767	347.48	366.354	481.023	479.679	446.272	486.154	544.132	544.739	483.307	516.74	496.143	511.08	502.178	519.037	541.248	570.159	493.006	527.638	429.861	506.593	490.647	508.999
3095.41	127000	3095.41	137000		61	1.7038		27.11	112.17	103.853	31.5141	23.6169	5.78203	81.4078	9.58645	20.3604	2.57155	54.8866	0.04781	7.17803	51.1821	4.14439	9.91001	39.9648	24.4575	138.359	142.967	339.32	369.448	486.571	484.611	432.618	505.474	528.084	544.529	474.065	502.205	524.331	490.742	480.314	505.726	548.876	545.743	471.579	512.439	461.356	500.601	489.729	504.963
3096.19	127790	3096.19	141300		61.5	1.7038		27.115	54.4151	120.369	47.3503	53.2129	23.8313	83.1765	0.81067	1.08407	15.5749	34.8727	4.10595	10.5284	30.9403	0.49274	15.7158	41.544	58.8466	162.131	150.294	318.619	359.428	469.06	490.477	411.008	526.673	551.194	568.978	485.503	477.709	533.793	505.76	494.625	517.677	540.928	496.926	456.298	503.86	497.659	513.999	500.674	492.39
3096.97	124950	3096.97	164040		62	1.7038		27.12	23.6225	146.505	13.4325	69.8905	1.80997	105.345	38.8595	35.8277	7.47618	29.3689	12.2497	41.0921	15.7469	8.95101	21.2349	20.6245	51.3463	168.958	161.65	322.37	394.117	473.342	498.402	414.862	528.848	548.263	547.273	490.54	481.185	530.746	516.867	520.445	512.21	535.039	479.928	465.319	490.287	499.166	483.411	492.221	497.115
3097.75	118710	3097.75	162810		62.5	1.7038		27.125	21.6522	166.878	21.2354	70.1557	18.8523	115.608	59.4631	60.7477	21.0361	10.6858	19.1094	72.8134	57.7702	17.0353	46.2333	13.6199	40.6519	182.074	151.662	322.843	434.931	445.644	504.494	417.728	511.324	536.268	531.449	511.368	488.033	496.837	534.729	521.905	533.515	505.637	475.64	491.752	485.364	498.388	463.342	491.299	493.744
3098.53	130630	3098.53	163790		63	1.7032		27.13	37.0914	172.732	56.1443	88.0645	12.4477	99.2421	98.5162	60.7032	68.0764	14.8473	30.1741	85.106	80.8137	45.5684	78.5874	40.0753	51.7931	191.871	185.958	306.642	429.217	448.511	495.82	416.822	493.735	516.305	506.123	499.017	526.045	477.907	543.647	517.447	546.734	515.585	481.291	500.568	479.155	474.484	470.39	460.389	498.807
3099.32	120890	3099.32	184300		63.5	1.7032		27.135	58.3583	167.857	82.3593	120.685	11.8339	72.4123	118.762	57.4959	86.4076	1.413	39.2639	81.3455	116.66	49.02	95.6673	52.0055	59.987	179.013	188.22	300.215	444.15	460.567	493.334	410.862	479.966	512.204	477.178	466.28	542.663	484.584	539.801	498.145	562.345	511.985	502.227	509.873	491.01	474.318	506.915	451.207	480.632
3100.1	127010	3100.1	179810		64	1.7026		27.14	39.6947	127.58	65.4572	107.6	19.146	64.2552	120.135	48.4709	75.1026	21.4632	42.6895	69.0285	106.235	31.5147	105.943	38.2114	53.6459	153.775	191.052	280.851	417.736	448.236	467.068	409.978	464.578	510.959	473.839	452.457	534.753	486.835	535.857	489.515	542.599	492.236	493.752	496.05	497.085	463.383	528.112	443.51	458.375
3100.88	123500	3100.88	157780		64.5	1.702		27.145	27.4729	102.279	45.0649	91.5629	2.24554	58.113	114.789	47.2002	46.2598	9.12223	36.4988	46.3165	96.3071	39.4969	111.121	33.0224	49.4045	134.12	140.53	255.038	403.042	397.92	440.298	400.219	454.586	500.588	453.232	455.912	520.6	474.955	514.063	457.514	503.42	467.712	479.332	477.993	480.559	454.554	519.834	434.106	433.012
3101.66	112970	3101.66	152260		65	1.702		27.15	44.6155	46.9334	7.17125	8.82662	8.60004	37.3213	34.8655	32.9225	44.5952	20.0867	0.98735	55.5392	26.3563	23.1678	102.024	9.18893	17.1931	97.527	91.1115	195.961	359.77	325.377	413.099	382.064	445.247	483.454	447.93	452.443	469.259	430.083	441.752	432.924	450.658	449.223	439.958	431.248	439.702	428.613	458.146	390.929	385.139
3102.44	123170	3102.44	148390		65.5	1.702		27.155	51.6058	35.947	13.0852	37.3613	7.1949	22.9446	4.7701	35.557	89.8177	32.673	24.9856	52.8645	9.50169	13.2611	71.1307	4.99973	26.7404	104.246	89.2005	154.618	300.2	302.214	356.235	368.87	411.144	474.469	437.843	465.767	419.686	396.307	412.1	410.677	440.656	445.505	406.825	413.285	397.542	428.402	440.957	361.244	367.238
3103.23	133860	3103.23	146100		66	1.7013		27.16	62.6213	17.5332	2.4802	43.0998	4.54439	10.1239	5.71928	9.30715	110.145	44.3901	10.2176	60.9489	13.784	5.59213	60.3572	3.45142	27.2264	108.01	70.9141	133.069	277.778	319.564	309.362	337.005	405.844	465.567	417.988	438.58	397.178	417.373	404.044	390.688	454.723	435.739	382.548	417.162	372.669	410.746	421.538	363.12	357.684
3104.01	123350	3104.01	154950		66.5	1.7013		27.165	63.5153	6.26957	9.51622	58.5067	3.96573	9.59966	5.88728	6.84183	90.8932	21.652	6.5622	27.1925	19.1132	18.5627	61.9064	13.8071	25.3698	114.318	59.376	137.359	262.457	349.155	302.155	309.78	381.163	471.358	410.995	421.033	373.715	417.746	415.075	381.425	440.113	404.34	360.44	411.099	385.182	388.668	373.625	368.461	366.324
3104.79	140730	3104.79	167230		67	1.7013		27.17	9.02883	6.34952	22.3267	36.9531	10.0352	4.97534	38.2882	7.98721	45.9696	2.28298	0.10811	11.1465	5.98138	4.88155	63.8766	27.1257	0.92629	128.219	38.3311	160.41	252.02	345.748	295.494	300.406	380.27	458.067	409.345	404.731	370.083	429.919	421.381	358.578	421.535	379.153	387.994	394.671	377.746	375.158	352.678	380.018	368.443
3105.57	182200	3105.57	176790		67.5	1.7013		27.175	17.613	29.4102	8.3972	19.5946	1.67985	29.9456	40.5714	20.7232	19.1435	37.4627	3.82859	12.2241	9.48318	33.4452	67.0496	40.6836	26.6987	126.829	23.9367	166.154	264.429	346.343	303.664	280.089	388.643	441.647	404.172	396.087	369.63	410.656	410.56	365.944	426.082	388.779	414.046	386.807	370.066	363.929	342.351	391.831	386.789
3106.35	194980	3106.35	177710		68	1.7013		27.18	48.9955	58.1265	9.21921	27.4846	3.67406	70.0598	18.153	55.5992	11.1151	50.9962	15.2276	38.9544	35.1295	32.432	69.0563	30.638	12.9638	139.364	37.8552	182.318	266.129	338.785	307.163	286.268	380.967	430.628	418.635	373.17	358.995	404.584	427.157	412.725	437.591	399.308	432.226	410.645	359.359	373.76	349.391	404.704	404.467
3107.14	208800	3107.14	155810		68.5	1.7007		27.185	66.6872	114.763	7.99691	61.7974	17.4462	92.3371	35.9629	83.5176	50.044	51.8779	51.3101	85.588	62.6778	34.8757	91.6529	12.8074	29.5098	148.682	51.0855	187.119	272.511	345.015	295.242	303.869	358.743	432.136	370.51	375.762	358.643	418.217	448.411	425.295	473.037	401.834	414.504	408.82	365.764	367.511	377.68	403.312	431.052
3107.92	228060	3107.92	145390		69	1.7001		27.19	52.978	122.02	4.24828	97.724	15.8245	110.657	14.773	75.5071	58.8085	42.7815	78.6303	98.7203	68.0812	49.3196	96.3602	31.1167	58.3834	143.059	64.7136	168.933	281.563	320.789	306.341	316.292	343.708	446.247	343.026	367.959	368.167	445.175	435.113	428.793	487.025	399.569	393.905	404.995	377.229	355.529	398.059	396.854	436.317
3108.7	226710	3108.7	148990		69.5	1.7001		27.195	58.0297	95.7586	4.91773	104.583	33.3712	102.897	18.7994	47.3708	52.9192	19.6204	88.5435	101.923	65.4915	40.1745	90.8125	53.0888	69.3679	124.561	71.7392	151.984	258.087	296.191	302.245	308.705	327.043	441.738	333.709	375.643	379.762	409.35	412.178	410.817	451.377	408.589	371.316	366.112	366.217	353.638	395.32	382.261	410.913
3109.48	218080	3109.48	149880		70	1.7001		27.2	45.6825	68.2563	52.7137	100.707	42.926	102.518	0.74963	50.0508	28.6823	16.2601	99.1244	100.574	66.4787	40.4786	61.2374	47.1713	84.2223	109.431	83.585	140.979	222.325	280.201	286.552	299.113	349.731	406.25	335.98	371.784	365.346	364.103	375.769	377.91	435.701	426.828	374.487	365.045	366.724	351.844	384.478	381.792	376.415
3110.26	214060	3110.26	146690		70.5	1.6989		27.205	0.80393	16.044	65.1264	76.1323	25.4639	91.8316	34.9626	28.1495	13.5088	6.29012	79.3013	81.3108	69.3485	2.05555	42.5974	37.0203	55.8599	70.7231	64.4942	115.882	159.358	283.153	247.124	261.807	326.234	383.907	337.154	360.551	356.268	312.88	353.876	358.152	403.263	427.209	375.954	355.038	370.583	324.549	347.252	355.624	332.038
3111.05	192080	3111.05	168380		71	1.6982		27.21	32.7111	15.9713	61.7745	59.0711	18.2213	71.9917	59.3231	26.2203	1.72796	22.4575	65.5442	69.2748	83.2353	16.7303	20.1333	38.4265	36.3956	76.2776	39.0523	104.318	133.385	263.457	221.258	248.702	314.263	345.181	330.726	321.828	343.799	286.957	356.003	326.924	383.107	420.919	377.943	345.255	361.54	319.523	360.094	334.741	324.654
3111.83	167230	3111.83	193670		71.5	1.6982		27.215	66.4835	9.72025	50.5673	36.4957	10.9057	55.6696	78.1034	24.5807	3.99156	2.88394	24.2177	76.3703	72.2004	25.5389	25.2754	43.8498	45.4318	89.1056	14.6412	84.547	130.675	242.929	216.287	224.269	310.853	368.67	310.799	295.838	334.803	278.627	347.849	304.369	360.085	391.507	366.273	323.984	344.073	305.692	356.838	324.885	301.069
3112.61	155070	3112.61	191890		72	1.6976		27.22	125.841	45.1163	2.23957	21.3592	45.4287	6.454	90.0395	9.56627	42.5891	31.0568	35.8974	56.2441	11.5871	63.2527	6.43984	17.5269	19.7737	107.009	5.66143	66.2725	117.158	193.199	185.319	188.232	256.562	324.159	277.447	250.854	309.882	248.887	325.429	239.427	317.728	328.213	345.987	296.305	285.139	288.116	333.719	296.168	264.385
3113.39	128160	3113.39	181730		72.5	1.6982		27.225	114.18	49.0668	18.1357	40.2176	75.2818	50.0379	91.0607	42.856	45.1664	46.1938	58.2927	33.2868	3.22589	66.7522	4.89017	31.9185	61.7447	79.0106	27.1948	54.61	107.089	165.781	184.131	178.723	232.482	284.874	254.824	227.67	287.486	230.913	312.079	214.082	297.89	299.494	311.465	292.176	255.92	277.934	303.201	271.621	241.169
3114.17	110290	3114.17	162680		73	1.6982		27.23	105.852	21.3172	44.6821	25.275	106.269	78.0193	60.5027	45.5931	68.5211	60.344	35.1373	28.7003	6.55112	70.378	10.7568	44.6214	83.2119	57.5933	6.85684	31.5804	99.9043	165.653	182.247	184.179	205.667	277.123	224.068	229.829	270.756	242.088	305.065	208.459	312.996	253.975	308.874	273.448	233.583	263.816	281.406	247.921	235.589
3114.96	113680	3114.96	144630		73.5	1.6982		27.235	83.1863	40.9198	50.3852	6.91667	97.2115	81.6666	34.7213	35.2684	85.5736	44.7873	5.08593	9.08976	18.9744	54.9925	3.25716	93.2943	73.2052	37.2868	25.2446	8.00595	118.249	190.991	182.923	198.023	208.546	257.64	231.763	233.874	269.432	262.758	327.639	217.689	318.812	261.623	299.07	271.434	207.62	266.74	305.469	232.185	237.073
3115.74	143840	3115.74	131410		74	1.6982		27.24	38.5198	0.0411	26.224	50.6377	41.1923	34.3649	5.21667	3.58125	85.4536	64.1347	2.24103	23.5598	71.5807	53.6693	7.26684	105.508	36.0155	46.4693	33.6257	15.2926	130.017	191.358	201.768	198.415	212.976	281.727	257.124	252.305	277.817	276.768	344.983	228.112	309.676	276.04	299.507	257.277	220.21	286.836	315.142	250.497	249.151
3116.52	174730	3116.52	124240		74.5	1.6982		27.245	43.2089	3.50161	27.9973	38.1041	30.358	18.255	1.70778	8.41855	80.9474	62.6524	15.2192	18.8754	92.3208	49.2358	23.9681	95.0025	5.24188	29.8683	59.2477	17.9322	131.078	178.273	191.791	179.777	207.486	293.701	245.637	260.893	266.828	282.414	323.585	231.275	292.089	276.408	299.208	242.355	230.743	261.9	305.004	253.039	243.229
3117.3	192090	3117.3	120260		75	1.6982		27.25	50.2953	15.5069	24.7021	29.5676	2.87032	42.4996	3.96837	31.4332	48.346	61.9779	44.9345	18.9134	88.0484	46.5715	40.2678	56.6242	15.2178	9.36698	78.6998	11.4334	127.867	147.804	177.334	156.668	179.143	287.324	234.859	252.002	238.117	289.449	322.249	222.275	275.348	284.738	299.095	238.284	246.994	239.748	281.79	239.88	230.075
3118.08	182080	3118.08	131170		75.5	1.6982		27.255	56.037	2.98019	14.2762	58.266	48.4545	49.2864	64.9356	9.86277	15.1679	63.9726	35.7683	36.612	61.0467	12.6453	69.5229	50.6446	43.508	15.3609	61.4666	15.8311	158.953	128.891	210.905	148.209	197.022	271.718	226.213	261.35	252.456	299.242	320.027	263.299	309.742	272.799	309.981	252.97	259.459	225.874	274.849	262.825	239.224
3118.87	179190	3118.87	151490		76	1.6982		27.26	55.1487	11.0298	19.4142	75.3849	61.7731	59.9281	62.6017	20.2426	32.0088	56.9187	24.0651	44.6351	32.9583	3.69783	82.2207	34.505	37.9332	17.1298	48.0423	30.4143	158.398	144.05	221.384	153.986	237.935	235.297	229.526	247.637	254.006	284.51	312.75	274.423	302.667	273.011	297.323	252.348	266.984	235.944	263.427	279.438	231.634
3119.65	171720	3119.65	151320		76.5	1.6982		27.265	34.8986	28.2881	33.192	72.7159	58.9817	48.962	63.6497	9.48143	40.6245	52.898	16.0934	60.596	31.2129	18.083	90.148	48.9968	27.6119	48.0084	33.7499	33.9091	142.69	130.046	222.09	123.52	236.134	220.669	238.283	265.037	271.605	257.087	303.057	292.707	287.169	278.48	290.856	247.698	253.08	240.07	263.648	279.438	228.663
3120.43	141940	3120.43	144860		77	1.6976		27.27	38.04	46.1248	19.6274	49.9967	30.9699	26.2779	28.4192	17.1423	89.6604	67.9414	9.35839	67.7046	53.3654	20.5916	88.0553	58.2154	30.6365	23.2141	26.523	39.9085	93.5892	102.374	186.638	113.364	209.064	202.653	205.192	283.751	258.944	228.121	270.227	270.665	251.069	254.194	257.182	216.642	247.005	226.357	241.624	244.764	224.383
3121.21	149430	3121.21	144160		77.5	1.6976		27.275	22.4988	59.1085	53.9022	22.3634	2.24984	2.6627	17.272	12.402	98.2764	75.446	6.79364	57.3406	50.2546	17.3322	84.2416	34.6034	1.43207	7.73819	26.8643	53.6263	87.3868	65.2064	154.687	94.3461	168.061	192.196	184.458	269.234	229.144	223.278	251.43	248.776	213.239	224.967	250.942	187.532	234.209	218.067	260.327	219.532	208.189
3121.99	179930	3121.99	133340		78	1.6976		27.28	51.3438	33.8767	36.8996	38.37	14.6228	7.14525	0.54138	25.7955	93.7837	70.3731	16.7925	56.6451	36.4758	18.1892	82.9605	41.7786	18.524	7.8412	38.401	68.6283	83.8024	74.6218	132.74	99.7366	151.24	198.093	182.428	242.112	216.964	237.972	251.703	234.107	220.49	207.297	254.44	200.69	216.468	195.031	270.429	200.311	211.439
3122.78	198010	3122.78	105620		78.5	1.697		27.285	69.759	17.5972	6.8189	40.928	55.1151	3.42603	9.33774	38.2189	97.4133	55.2155	23.2501	44.0606	16.5908	44.7383	59.6003	48.2393	6.77806	2.41788	44.0257	50.7362	96.7242	102.881	123.914	116.36	162.468	210.635	188.224	217.128	197.56	218.402	230.525	224.528	218.952	211.405	248.639	210.577	201.034	185.711	269.499	191.295	207.493
3123.56	196330	3123.56	110300		79	1.6964		27.29	85.4183	20.105	1.12228	28.4211	64.6249	35.5486	7.46597	23.2927	72.2826	42.6307	21.4379	40.1181	1.92801	28.7594	46.0938	68.7753	49.2448	14.1101	53.6734	22.7564	70.0547	133.605	111.247	115.808	180.956	216.231	202.685	206.87	167.02	208.248	206.399	215.798	224.26	218.281	235.061	190.282	174.825	187.682	273.515	186.119	209.987
3124.34	188060	3124.34	121900		79.5	1.6964		27.295	89.665	12.1038	28.5678	3.17846	60.6274	55.6774	3.94524	35.6953	68.629	71.7793	32.7274	39.062	2.74956	35.5369	19.268	82.7279	74.8306	4.59861	57.8199	0.02331	36.6905	144.219	93.3861	99.1891	167.802	214.116	195.942	186.921	143.178	157.891	194.418	202.538	197.047	199.393	210.12	177.953	148.82	179.723	262.606	170.135	193.031
3125.12	177280	3125.12	134370		80	1.6964		27.3	55.7154	7.22019	54.6226	5.83486	36.8458	38.0942	15.6296	29.3869	62.3213	88.5261	55.9446	39.0583	5.47206	3.34611	8.55102	76.6336	68.3467	15.705	59.3962	9.63719	31.9593	124.032	87.2428	78.0391	156.115	186.385	185.737	154.472	144.586	145.61	182.222	179.686	172.242	183.556	192.258	170.1	163.61	190.519	253.468	183.111	173.684
3125.9	180740	3125.9	156630		80.5	1.6964		27.305	42.7105	22.7812	55.023	21.8337	48.9428	36.1673	42.5228	34.4995	46.435	104.956	74.1752	37.2403	12.9873	44.884	7.47906	58.6809	49.8198	9.45916	63.3727	10.42	32.8186	105.739	68.4051	68.4787	133.899	169.108	181.797	131.819	143.023	144.976	173.475	159.874	152.933	182.346	177.637	180.387	167.081	178.344	236.034	189.178	159.961
3126.69	193380	3126.69	175480		81	1.6964		27.31	44.2256	23.071	66.6983	52.0938	31.8308	28.8555	53.4852	11.0697	28.8953	90.1184	96.3208	28.9908	19.3244	60.9804	26.6422	28.7699	35.7215	1.73254	61.7747	21.4251	50.8298	92.7216	83.5448	61.3563	131.266	184.284	178.317	123.87	149.855	154.278	187.682	160.164	154.793	193.973	172.594	191.498	173.542	174.009	219.31	205.186	163.991
3127.47	216700	3127.47	174920		81.5	1.6958		27.315	32.9779	5.15597	60.1208	53.1509	45.4993	0.78369	63.0583	9.1773	21.6443	52.8772	75.8682	38.0004	10.3139	82.9159	43.4711	9.81593	37.6998	18.3279	49.733	35.5702	73.5999	95.9545	96.8563	58.9482	126.697	197.024	178.124	135.475	165.703	160.574	216.023	155.974	161.123	202.618	190.202	173.671	166.241	178.254	227.744	203.932	172.02
3128.25	235400	3128.25	171290		82	1.6958		27.32	7.45436	9.88222	72.643	29.306	22.7467	4.1134	69.3831	12.6246	40.5248	42.1802	62.4123	50.5657	19.3638	78.9149	46.6379	14.546	49.1292	14.4649	37.2648	20.6697	64.7962	86.156	85.7958	56.3862	118.802	203.018	179.296	128.797	152.638	163.831	218.098	161.233	162.641	178.707	204.87	162.933	183.127	179.825	211.809	200.064	169.606
3129.03	236050	3129.03	160460		82.5	1.6951		27.325	12.8927	18.2361	63.2074	0.11644	37.3954	10.3633	94.5499	16.4748	51.9491	34.5692	76.7245	52.451	31.6471	72.8123	20.3471	2.3154	21.4535	9.68302	13.8621	19.9248	53.7141	74.8471	78.098	38.7316	105.293	202.524	153.971	131.169	127.459	160.037	228.99	147.702	181.234	167.823	220.516	154.257	180.892	169.355	187.472	188.756	175.038
3129.81	206790	3129.81	151240		83	1.6951		27.33	21.9458	9.76341	10.0972	33.5447	68.0366	45.1033	117.79	48.7393	59.7181	2.0099	87.1503	71.932	41.4316	73.9752	32.5951	8.5895	26.2872	30.0697	10.8022	10.3664	46.5075	59.7338	97.798	30.4485	89.7346	185.892	132.792	158.488	140.932	157.582	230.484	162.424	179.926	175.93	213.929	139.81	181.187	182.833	153.23	183.215	177.859
3130.6	184410	3130.6	153560		83.5	1.6951		27.335	24.7772	26.6475	26.6881	24.1629	51.9521	49.1958	99.3355	57.8717	43.1152	20.9526	118.588	100.721	28.631	30.3267	44.7955	16.7656	25.262	43.1245	7.09673	9.16973	36.477	68.8093	111.391	44.2814	116.681	187.63	121.197	167.195	173.07	169.876	235.181	165.31	180.552	174.228	193.517	131.163	173.282	183.335	157.137	178.532	201.372
3131.38	158500	3131.38	145960		84	1.6951		27.34	34.9464	33.631	63.3861	6.19958	22.9211	72.8597	61.8931	54.212	45.6974	59.9623	151.848	84.703	18.2615	21.3752	45.1033	19.287	27.0841	52.4511	10.6318	12.7322	55.0301	58.674	115.289	59.5691	130.848	190.844	122.588	166.769	203.091	152.96	245.166	179.977	153.952	182.081	185.357	121.201	161.683	181.789	177.585	164.5	210.756
3132.16	178460	3132.16	137000		84.5	1.6945		27.345	4.79434	2.76269	86.5055	4.13231	3.43748	41.1975	20.8487	21.5464	73.8157	76.7503	162.551	82.1945	21.2803	16.0782	26.219	7.08961	26.0685	57.1321	11.4261	7.02305	67.309	40.0806	79.8477	56.5916	131.472	179.403	129.431	157.329	211.907	162.08	229.382	179.956	124.518	157.815	178.511	117.387	146.004	156.686	188.258	139.439	187.279
3132.94	201480	3132.94	135530		85	1.6945		27.35	1.37609	7.55986	55.7379	16.3576	30.2139	21.6829	18.4593	6.07452	99.5881	42.5921	179.95	54.6048	31.6861	9.58965	7.00089	0.60169	6.04735	45.5707	14.7766	21.2889	47.3317	29.4994	46.1998	59.7087	111.764	179.678	138.21	138.036	185.775	159.94	199.849	167.436	116.15	150.608	174.769	101.673	137.157	133.7	181.708	122.929	171.138
3133.72	222680	3133.72	137470		85.5	1.6939		27.355	12.3195	1.3201	50.6406	4.4963	11.2666	39.0226	37.5989	8.88845	109.83	45.0601	148.767	57.8852	19.1373	14.4263	9.65652	0.2642	0.6224	37.8695	5.37249	34.2102	48.3803	37.0367	55.762	63.8877	91.9952	167.21	122.809	141.511	169.705	172.656	182.054	174.331	112.697	147.094	176.036	86.582	132.124	132.098	174.695	117.656	148.568
3134.51	238530	3134.51	138620		86	1.6933		27.36	0.3404	2.20161	46.3726	4.48352	5.3955	41.9612	50.9091	11.6378	100.219	48.6195	79.4781	39.3897	23.2841	20.1575	7.72112	8.14531	7.17472	8.79663	20.5729	36.3511	31.6932	46.2599	65.2598	86.3051	87.2825	182.627	110.03	137.387	148.847	186.472	143.127	186.272	102.207	127.5	161.369	94.8377	150.639	141.536	177.859	127.857	145.132
3135.29	255200	3135.29	152760		86.5	1.6933		27.365	11.9561	21.5607	23.6671	28.3158	25.6018	61.3975	42.396	2.21206	61.9683	88.5045	26.6988	31.3647	12.7496	20.0363	12.7053	12.6532	17.0883	12.6223	8.50367	14.5932	49.2395	62.212	75.5439	94.4007	106.215	175.811	88.8247	138.567	146.769	157.599	111.479	182.802	110.026	118.774	146.288	113.281	159.776	154.422	168.81	132.425	145.076
3136.07	252150	3136.07	178350		87	1.6927		27.37	39.0001	39.7276	14.8845	27.3335	56.5715	64.4954	37.2403	9.98026	32.4816	114.473	27.9123	7.94551	2.03296	33.8236	3.11022	39.2132	43.3742	14.0014	7.66468	9.68207	50.8776	39.2041	64.9339	95.5345	107.903	163.872	94.3729	152.581	159.575	141.251	121.146	172.399	119.462	125.469	139.134	130.461	158.646	143.207	159.44	136.401	141.98
3136.85	251280	3136.85	195090		87.5	1.692		27.375	10.0166	47.5609	4.71879	56.4011	60.1716	83.5927	47.1244	0.15626	21.5767	103.517	41.5292	4.71656	12.2393	32.5936	16.2229	35.9406	55.4987	2.20313	21.0065	11.2513	18.7358	29.8844	57.4883	100.27	113.709	149.621	100.153	132.926	174.829	121.082	132.963	144.792	155.886	127.954	140.401	148.872	153.467	141.277	141.011	148.748	139.438
3137.63	262960	3137.63	199390		88	1.692		27.38	21.5034	25.952	14.8887	15.0213	59.8783	89.3051	58.7327	0.90287	24.8437	64.4838	3.60032	15.3994	11.8947	20.0238	14.3305	32.8497	50.2471	14.0741	16.9693	15.7923	13.2153	14.9281	51.9139	102.105	89.8958	130.605	115.995	114.901	180.543	104.37	136.817	113.751	175.652	134.383	165.883	139.402	148.051	131.41	158.194	162.026	134.732
3138.42	277160	3138.42	187960		88.5	1.6914		27.385	59.4977	5.05885	5.90977	5.09199	47.4464	68.7578	52.9959	38.2763	45.2726	37.7929	40.8441	7.51813	53.2883	4.10096	59.0653	30.5513	9.92501	16.9198	14.5746	29.5525	42.5464	5.16757	53.0915	58.5608	58.8272	126.529	119.505	122.392	153.449	101.452	145.752	106.713	165.142	113.044	199.406	147.782	147.047	130.035	177.33	170.845	128.992
3139.2	292550	3139.2	155120		89	1.6914		27.39	52.9607	3.23592	32.895	6.45096	62.5854	31.974	19.1977	58.6945	43.5833	8.04845	101.12	14.3168	70.2739	7.58577	55.9742	53.791	11.0919	6.72011	6.42792	20.3704	56.335	7.90865	46.5806	32.3975	70.1696	127.683	104.562	125.485	142.144	72.5976	133.337	101.731	132.756	112.657	188.326	144.287	125.645	123.507	173.486	149.031	138.349
3139.98	288760	3139.98	123460		89.5	1.6914		27.395	8.83737	36.7413	91.1282	6.45361	40.9644	7.24314	16.2335	104.143	49.4637	18.0506	135.443	67.1679	82.8846	3.10475	68.5541	99.738	37.4962	20.4489	21.4856	25.5983	49.5943	8.39486	42.0268	20.4662	49.488	122.994	93.4016	113.254	96.1019	57.1832	119.822	75.2946	86.4729	99.5071	160.42	98.1038	107.992	71.2826	138.287	109.629	120.969
3140.76	264010	3140.76	97053		90	1.6908		27.4	10.8235	68.9769	111.72	15.6661	18.7932	8.20999	32.0694	103.516	71.3845	43.1529	140.914	85.3737	70.6884	28.3616	70.6739	85.5824	52.3473	37.2272	23.3117	4.08291	50.9911	10.9947	19.6121	28.8425	47.4753	114.15	81.5632	104.44	83.8131	61.4656	112.232	66.4074	66.9561	102.509	108.201	60.2638	75.819	54.1283	102.846	67.2273	120.145
3141.54	246000	3141.54	84529		90.5	1.6902		27.405	19.8067	90.2991	97.9842	1.35258	20.2678	11.4629	55.3096	84.2451	88.5653	25.6543	110.51	96.1531	90.5303	41.8861	73.9908	83.6102	70.4913	21.0894	28.2829	12.0532	30.4805	24.0172	4.61505	22.9485	21.6919	103.901	98.6407	89.1675	73.8481	70.8328	95.049	65.1939	67.0255	105.85	80.1036	62.93	82.8247	45.3109	89.7671	54.6513	116.715
3142.33	227850	3142.33	79826		91	1.6902		27.41	37.5588	97.5678	119.083	66.3701	58.3556	32.1488	112.395	99.7137	172.777	18.8697	111.195	141.18	102.48	83.4334	94.9657	69.5626	80.2979	17.5682	33.6093	4.10017	5.8572	30.9865	34.0802	30.721	12.3599	84.7361	87.87	90.751	57.9115	70.9208	79.4527	66.2978	79.4133	89.3794	70.417	71.3716	58.8713	46.9776	100.26	55.4864	117.893
3143.11	192200	3143.11	100720		91.5	1.6896		27.415	67.3216	67.6887	127.303	99.2831	58.8584	45.9246	161.028	103.016	200.354	3.49497	88.3911	169.804	94.3213	95.8185	82.6811	65.1288	81.9118	48.5804	36.5117	5.58546	10.4702	45.2996	48.8252	39.4235	30.9787	74.8974	76.2678	65.9035	68.7957	56.2994	88.9764	52.6431	62.229	93.111	65.8108	76.5685	36.6551	59.7427	126.393	40.0344	86.2513
3143.89	179800	3143.89	118690		92	1.6896		27.42	95.5238	59.2287	118.934	94.3376	31.9269	28.0023	175.566	116.228	209.192	27.9623	79.9245	174.841	66.2426	96.502	61.6197	51.7243	91.1239	71.7211	54.6363	32.4998	4.18176	40.4182	15.5235	15.2151	35.2969	45.5091	62.7831	40.8477	90.1523	63.0516	99.673	43.1313	61.8252	107.967	75.7776	65.5485	32.2628	55.7568	151.284	63.2993	55.2257
3144.67	207210	3144.67	126190		92.5	1.6896		27.425	101.547	61.3099	101.358	88.0457	21.0477	21.5013	173.709	108.118	179.552	4.43951	91.2576	152.673	51.0091	83.6178	63.8291	55.9004	74.9877	75.7276	65.6729	55.0531	20.2351	24.5916	3.14278	38.2107	23.17	23.6219	34.3243	34.8766	118.592	49.0359	118.008	40.5486	44.2498	108.914	73.2847	36.9752	25.6488	50.2761	164.017	69.3798	43.8793
3145.45	229510	3145.45	133840		93	1.6896		27.43	57.827	12.3396	66.8398	22.0346	18.5796	21.4195	134.301	64.0001	148.63	2.15466	65.9662	103.039	31.127	49.7795	31.4823	56.2163	56.7141	48.8078	60.3067	44.9129	9.13475	4.67906	34.6371	6.11344	14.8705	42.0162	26.4377	45.7666	147.324	71.4299	131.026	88.2325	50.9807	147.102	75.9654	32.7124	36.1064	77.5283	165.238	85.7613	69.9597
3146.24	237710	3146.24	143640		93.5	1.6889		27.435	26.1448	5.47428	79.531	22.8568	3.56046	44.3123	133.204	42.1445	141.764	11.089	62.8531	62.5029	3.02909	50.6343	15.0559	39.208	52.2187	16.1149	57.7681	71.3531	1.71577	15.0341	32.6323	3.02	25.5159	69.4014	18.0139	67.9287	141.759	77.0958	145.854	103.323	59.9563	148.646	74.7377	37.0513	38.0832	68.3402	161.857	102.954	97.1443
3147.02	249550	3147.02	140170		94	1.6889		27.44	20.3361	1.04211	62.7953	40.9065	24.2806	47.8585	128.239	28.629	146.295	6.71285	68.3234	59.1647	2.85926	37.9984	4.03675	11.6826	45.5185	17.1746	56.0783	82.5493	24.2548	6.91662	12.3597	3.69965	9.31953	104.503	17.354	66.5667	116.171	75.8322	117.651	101.009	69.0146	147.5	73.1633	30.563	29.1475	80.049	153.158	97.422	91.8128
3147.8	240450	3147.8	140800		94.5	1.6889		27.445	1.28812	22.6903	40.2133	66.489	3.6531	10.7292	95.5629	23.7254	143.719	35.3195	65.0241	50.5836	19.353	36.2304	8.95049	44.6599	34.9798	3.76108	33.8077	72.4249	48.8243	20.1178	18.2707	32.5124	6.22615	102.308	46.3139	64.4577	97.3592	80.3115	128.314	88.9697	108.216	108.927	82.0513	21.5122	79.1973	97.2367	159.55	76.8236	83.7637
3148.58	206090	3148.58	145990		95	1.6889		27.45	22.9933	19.3484	18.5598	39.8884	8.42137	25.526	76.4235	36.0311	115.459	54.4147	49.2074	17.109	11.8862	30.8541	6.89354	66.9225	24.9691	10.4155	23.5281	58.8887	36.9844	37.6911	31.4984	60.2253	1.24303	87.802	71.2906	83.4691	60.77	66.6174	121.395	102.288	132.728	80.3291	95.5353	32.0916	100.395	87.483	152.663	64.7217	105.356
3149.36	181330	3149.36	140460		95.5	1.6889		27.455	18.894	22.5966	15.049	25.1503	2.69855	34.3129	80.6149	54.0877	84.1984	36.7448	24.3469	9.46704	2.24996	23.7085	21.7653	33.1617	12.5439	3.20864	22.8072	43.1751	36.4098	19.8549	26.9826	60.866	7.7498	85.1164	61.9066	84.0956	46.4474	64.6764	123.147	92.9537	137.638	55.0188	103.157	10.3589	94.3251	88.8136	125.77	31.1265	103.866
3150.15	167810	3150.15	138480		96	1.6889		27.46	40.1145	23.2416	23.2027	20.9223	5.7357	43.9453	71.3202	39.4833	40.9146	21.5548	11.705	15.718	27.4696	34.8021	11.3969	1.13607	13.3218	16.7555	35.7833	29.9777	28.0796	12.1738	18.2994	25.7761	32.7135	74.588	67.182	90.7776	32.639	36.6988	119.384	67.9129	129.078	59.5769	90.9806	24.7638	71.2626	61.3677	87.0469	43.5524	89.788
3150.93	172640	3150.93	138250		96.5	1.6883		27.465	6.63775	14.4217	40.7072	6.74958	12.1046	39.4562	103.699	29.702	53.6851	8.1291	31.6523	27.6255	16.1739	47.9173	19.6324	2.54105	21.2397	8.25043	47.2966	26.8344	13.4335	7.70134	2.10657	14.1306	38.7755	72.1422	67.0033	77.029	45.6879	32.5679	100.053	27.5811	89.5945	56.8396	74.762	28.0802	32.8354	42.8789	50.7131	77.5792	66.5934
3151.71	196450	3151.71	141970		97	1.6883		27.47	9.40825	11.9524	41.1974	1.99091	8.66561	37.9642	96.04	42.864	52.1178	2.89386	46.4027	54.5003	3.23498	59.6206	35.9862	6.43508	3.95759	24.6708	74.8224	38.1168	2.58727	22.7722	6.64947	24.5783	34.7694	65.8773	78.8454	66.4836	44.3491	27.1449	93.1644	15.7958	88.5177	49.7987	53.1005	35.7956	45.6164	36.2444	61.0563	86.7491	44.9225
3152.49	213990	3152.49	146850		97.5	1.6871		27.475	0.42198	0.97697	44.1004	25.1271	6.25252	23.8856	85.8788	27.7685	75.078	15.7075	35.5482	46.4357	14.639	61.7776	52.8207	2.70859	6.99046	55.8712	72.4264	26.3507	34.9197	26.8832	20.827	29.9794	41.3893	75.4251	84.7928	59.6759	40.5107	32.2644	87.0084	9.24789	66.5281	52.6596	44.3258	35.1966	52.0796	47.9651	74.5323	91.2029	60.2188
3153.27	215670	3153.27	148800		98	1.6871		27.48	22.9227	2.49636	39.184	19.692	13.9808	3.70772	101.219	31.6342	35.1177	8.4716	31.9776	36.0284	8.33951	64.8743	67.3683	27.8991	23.1858	58.5262	69.0646	39.676	44.1289	21.7644	44.5948	17.3562	28.6027	96.1428	70.4422	61.1274	44.8249	22.9216	104.861	43.6416	31.4353	58.9306	35.6976	47.923	45.1033	74.7837	76.4448	80.6113	59.1545
3154.06	209010	3154.06	149530		98.5	1.6865		27.485	21.9579	14.9553	59.6787	13.567	34.587	14.5201	107.878	12.0504	29.0998	35.6675	39.301	55.3847	8.32028	60.1951	46.7158	37.4355	23.2595	48.388	71.8911	32.0314	46.4094	17.4282	40.088	4.93258	32.6643	90.9956	31.5108	79.9651	27.6476	11.1331	79.4904	44.9232	25.4701	55.1736	13.6607	55.1638	42.4635	84.8493	82.0746	58.9201	50.8439
3154.84	184420	3154.84	152120		99	1.6865		27.49	27.8525	15.4257	59.376	10.4541	38.4839	13.7744	94.0509	5.53093	5.70915	37.6929	40.3047	66.7017	20.3094	41.5288	19.8579	32.9166	41.8626	5.61758	67.5377	9.87157	49.0105	0.85026	30.7495	0.67946	26.89	90.7779	16.4052	91.712	13.7167	16.7668	78.7388	72.4423	20.2712	57.3035	15.1675	38.407	43.0282	82.7192	74.7721	68.3671	49.9949
3155.62	152050	3155.62	142370		99.5	1.6858		27.495	21.1446	5.84389	40.9601	12.9539	35.7284	20.2712	76.7439	2.9376	38.8918	12.7743	15.4833	52.2341	32.6069	7.55325	28.0126	8.21551	20.0758	14.1578	56.0423	0.216	36.1089	8.5674	35.013	1.30852	45.6143	90.688	29.7408	84.1646	0	47.9357	86.7428	77.3601	50.911	70.1474	33.5019	44.683	63.2011	88.8466	87.4854	70.8358	70.1134
3156.4	125330	3156.4	126390		100	1.6858		27.5	68.5354	28.336	15.8704	50.6283	21.5232	2.99978	60.2005	0.7242	66.2616	7.70319	45.8925	38.6001	14.1327	37.6994	50.7201	5.60594	6.25884	40.3503	24.8226	46.0695	24.4703	6.44754	16.7556	3.25081	53.2103	88.6769	45.4003	64.8579	11.9662	59.6876	104.51	82.9478	63.8857	93.3772	51.7439	45.2952	93.7016	110.507	124.548	79.905	102.598
3157.18	105260	3157.18	116740		100.5	1.6858		27.505	79.2866	20.7049	6.6496	41.9615	39.2956	13.1869	66.3516	1.7696	80.376	9.10249	57.5558	17.8365	5.20101	24.817	48.0603	10.4276	12.2864	42.7917	25.5939	62.9613	5.10712	4.0748	1.53365	6.3179	60.4582	95.581	67.3644	39.9406	24.5579	64.0444	122.069	83.9341	50.0542	91.5504	45.1843	55.9665	88.0095	112.15	131.196	79.2666	125.299
3157.97	76459	3157.97	121010		101	1.6852		27.51	82.0349	1.08076	18.0628	48.5233	50.7316	10.7742	73.4225	3.06191	90.1114	9.0869	54.0535	10.9824	5.13347	23.0112	27.3424	4.18723	5.2093	56.8652	11.0775	61.8944	0.22808	7.03456	13.5911	21.845	69.8565	89.1923	64.4749	43.4573	47.7577	42.9146	134.924	99.0403	42.5382	87.1196	41.5452	76.3153	78.9741	101.302	129.696	87.9857	130.877
3158.75	60179	3158.75	120560		101.5	1.6852		27.515	37.5313	18.5218	43.5842	48.0801	44.6927	20.3585	60.4289	4.959	72.4596	21.2629	42.3379	33.8474	2.39784	7.81967	7.33808	17.1647	30.4427	39.658	21.9313	27.0868	10.0824	23.0108	27.365	17.4581	43.9457	61.7157	49.841	59.2508	67.4065	28.3475	116.29	99.8389	44.041	75.5433	44.6192	50.4517	64.3331	53.3648	131.033	91.1595	110.948
3159.53	32703	3159.53	119200		102	1.6846		27.52	40.7484	18.8674	60.2612	33.3304	18.4533	28.2613	50.85	17.284	71.5844	32.3291	25.0998	56.8949	28.0641	42.0205	13.1262	31.594	25.3033	21.9206	14.1956	16.2439	13.7613	28.9448	12.0494	16.3847	30.1979	78.1694	58.8176	62.1439	57.3806	26.8692	92.4724	100.065	38.009	82.163	63.5348	41.1992	57.9498	38.2064	93.5224	94.783	96.2615
3160.31	8206.1	3160.31	109190		102.5	1.6846		27.525	38.9847	52.3208	70.2074	49.6674	5.13247	45.1411	43.7825	31.7248	34.5347	30.8742	38.286	62.0142	46.4641	24.2322	21.8151	41.4198	35.2688	22.4289	11.2343	22.7254	1.12592	42.2163	1.84204	20.9462	9.74715	65.0728	39.3149	69.7384	78.6961	25.6441	76.6628	91.5671	46.7771	86.8028	46.8227	38.9037	64.2518	12.7987	82.0106	95.4568	92.6752
3161.09	-7012.1	3161.09	104950		103	1.6846		27.53	50.8694	83.6853	81.5042	25.3263	1.97786	50.508	60.4796	42.0136	6.40572	9.87409	37.9993	52.1314	61.4926	15.3467	32.0186	37.4712	17.1334	36.8961	25.0758	21.1182	7.46103	35.4	8.40691	15.4093	16.3512	71.952	21.4846	61.971	82.5437	16.5466	83.0406	83.4345	48.3819	71.5087	41.1497	24.8697	53.0858	15.3052	72.0586	79.6565	102.115
3161.88	1661.1	3161.88	94411		103.5	1.6846		27.535	2.17846	87.3999	88.2947	4.04885	2.87936	49.7244	61.0025	38.0897	33.88	7.08269	18.1872	32.2247	74.0863	4.7918	39.4605	23.6237	31.7368	22.5404	53.1952	28.2039	7.80964	14.1982	3.78343	27.7173	21.0104	66.3692	25.1978	63.8227	68.7453	12.4611	86.2185	89.9383	39.7499	55.6446	43.226	24.8821	49.3447	22.0884	60.5392	70.3476	111.919
3162.66	7991.1	3162.66	92884		104	1.684		27.54	41.9231	55.4005	80.0196	19.7252	23.3709	51.3421	49.6191	27.659	42.2828	3.45554	14.3685	21.4082	48.6324	20.5346	53.8733	28.5962	41.0896	1.15521	44.8452	17.5876	13.0978	15.4007	30.5026	25.9586	30.3184	58.4911	34.6838	39.0303	86.421	15.3061	78.4405	73.9997	27.5463	56.6719	55.5305	7.7073	43.0598	24.0432	69.0457	55.0214	87.1166
3163.44	29227	3163.44	106090		104.5	1.6846		27.545	61.9816	19.7194	64.5331	49.5035	24.1131	42.4861	36.5659	28.1019	50.2002	2.42453	3.64064	18.5229	14.4605	2.59411	51.2617	39.8339	35.6888	35.4198	35.3837	13.3036	3.94184	16.0036	22.1777	12.9077	8.35892	60.8169	56.4553	30.6287	100.578	34.9869	64.1908	60.2593	34.205	65.3603	61.3468	6.69093	31.3601	41.1401	86.2246	65.4938	73.7177
3164.22	51118	3164.22	146070		105	1.684		27.55	60.167	4.47798	45.213	37.3646	21.4408	15.5053	9.89336	28.0484	42.4453	6.17874	21.0717	3.92654	20.9504	26.3677	16.5457	43.1016	48.1477	18.5789	12.504	24.8339	16.8973	1.99886	38.1815	9.24245	7.00511	55.5635	78.2963	31.0323	98.718	52.8468	70.0043	54.9433	53.1481	83.0213	39.5232	28.6433	42.5879	40.0398	86.6459	42.8609	57.0019
3165	74807	3165	162290		105.5	1.684		27.555	1.0384	14.8206	17.8437	24.5277	14.6566	20.1247	23.5405	15.0621	28.3446	0.3498	37.2978	14.411	17.8045	34.4519	35.3508	20.4111	21.123	15.2901	6.61226	49.6212	62.6285	3.62488	42.5536	3.77526	10.0609	51.5549	72.2283	42.2741	109.197	74.257	76.3329	60.8421	73.8273	95.084	37.6801	46.2376	51.8641	59.1753	106.954	45.2373	65.8976
3165.79	89991	3165.79	155880		106	1.684		27.56	63.4828	48.0971	5.4107	2.31074	19.3051	40.4	43.6783	4.42408	0.43548	42.7332	42.358	36.905	8.81249	19.0789	91.5358	7.18178	6.52525	65.921	11.8359	60.7627	59.8414	2.91064	60.0201	20.0946	30.4457	63.5321	83.6479	66.0931	94.3794	73.5445	102.398	73.087	88.5543	78.8811	43.0409	52.4085	58.2025	68.3547	123.208	50.5627	58.3221
3166.57	104690	3166.57	146310		106.5	1.684		27.565	89.1696	57.1365	3.64105	33.4477	38.2057	37.0736	37.8247	23.3393	2.18196	49.4523	51.4665	8.23327	0.92245	12.7212	86.4993	0.60129	10.701	56.7205	2.63775	46.6418	45.8376	8.65305	62.1371	4.82747	69.022	68.4467	94.6106	58.1765	94.0183	65.9512	121.942	82.0275	91.1363	83.3427	45.5184	66.5916	69.6461	55.0812	102.092	46.3954	49.9498
3167.35	120830	3167.35	120080		107	1.6834		27.57	82.5854	26.562	15.6397	23.3222	33.4877	23.3094	6.49683	30.0007	2.63979	40.4682	22.913	9.43951	3.15666	13.1808	80.7711	40.3955	11.0148	46.0386	1.21225	13.0093	31.9867	9.91459	50.5829	0.99088	83.9078	60.5568	94.8159	46.3717	114.654	37.3239	114.503	73.0548	92.5969	67.4616	53.24	64.63	49.1706	56.4252	75.5406	56.019	34.3781
3168.13	126020	3168.13	91294		107.5	1.6834		27.575	57.9432	24.3511	1.5946	25.5182	35.6202	7.36495	24.3502	49.2235	1.54738	38.224	16.7021	14.1515	15.1828	10.2552	65.0598	30.4318	48.3537	47.4456	29.7307	17.395	46.8126	26.0708	49.5517	3.36561	83.4134	81.8065	100.797	55.8145	107.441	37.7771	104.488	74.6056	85.0568	66.1	41.4272	70.3076	38.3999	56.1274	47.2085	59.4757	45.9235
3168.91	115430	3168.91	86010		108	1.6827		27.58	24.5193	15.6976	28.204	13.7248	14.0387	14.3143	32.1916	9.62878	22.1699	14.9172	2.05961	22.7238	10.3664	21.7861	30.9566	39.8923	79.0082	25.6323	32.8884	15.7837	58.6239	29.353	22.4366	13.9519	70.0068	72.4509	64.21	59.4132	77.9697	33.2753	68.0015	81.2328	54.4239	54.3026	29.0185	53.084	21.4931	46.903	36.0932	39.358	41.1006
3169.7	106310	3169.7	83637		108.5	1.6821		27.585	7.01193	7.78782	57.9772	28.0034	46.2628	45.8547	45.8171	19.502	24.7063	3.33507	37.7162	15.3211	13.1312	22.0715	7.17515	61.6174	88.12	11.4667	31.5659	32.9613	20.7268	5.3962	0.88757	31.0149	26.2288	66.0328	50.2144	64.1848	33.2281	28.6027	51.2643	68.5695	26.8623	19.4347	3.03612	27.9405	19.3987	43.8598	55.1639	19.4666	22.4128
3170.48	101160	3170.48	89451		109	1.6821		27.59	10.9837	17.8954	60.8582	25.8255	81.8249	30.5337	54.7589	56.3001	22.7321	30.7651	25.254	43.9688	16.6982	19.206	28.171	78.416	109.187	28.8971	40.0921	41.1297	14.7604	0.43265	19.6982	45.989	13.5669	51.6175	41.2408	62.2616	14.606	26.2306	69.1767	66.0545	13.1381	23.6217	0	3.778	11.3933	46.2912	61.3543	16.5537	19.4349
3171.26	119270	3171.26	112620		109.5	1.6821		27.595	22.4592	42.773	62.197	39.6484	73.8652	19.8226	98.2775	65.6252	12.9885	31.7322	32.9318	52.5297	9.57946	21.2416	30.9073	67.5198	94.8094	32.1519	27.694	28.0927	38.3141	7.2915	24.7213	49.7732	6.42981	46.1878	45.1995	40.094	10.7584	17.3532	72.7387	72.927	28.1639	23.3836	12.7558	8.43142	26.3721	53.7875	67.5287	0	21.7111
3172.04	110710	3172.04	123000		110	1.6821		27.6	34.9845	40.3467	30.8528	36.8979	51.759	19.2544	95.3983	30.0722	2.68317	28.2196	15.46	49.7386	6.86722	25.9706	17.5039	16.6077	84.4467	27.9355	37.3742	34.7145	44.5841	7.40199	3.7493	48.3357	21.7997	32.5217	33.9645	55.2059	26.4344	30.8934	85.6052	57.5622	54.9783	30.703	20.3158	36.9757	29.3006	48.7357	76.8473	5.00968	30.0108
3172.82	89232	3172.82	119530		110.5	1.6815		27.605	29.5378	12.3649	1.96358	5.3337	24.0889	4.1043	69.7151	15.3048	5.11843	18.4241	5.1267	23.0555	9.56545	33.6395	3.98482	23.7846	53.5299	10.6121	20.1508	44.628	34.3952	6.63005	47.9373	33.8658	26.1512	20.4568	44.3547	50.1841	47.8713	16.5632	95.9567	39.7828	74.5206	26.4718	35.7305	65.2061	36.9464	38.9459	97.7205	49.7344	62.6835
3173.61	66734	3173.61	130150		111	1.6809		27.61	7.77374	3.65775	3.82798	24.8178	25.2445	15.2813	63.2742	45.2271	20.9418	32.3871	1.11394	2.04013	19.0484	16.7694	8.30474	21.045	21.6279	42.1965	12.2525	19.4862	34.6917	16.6271	60.8953	61.7706	6.82831	0	39.9497	48.4478	64.0888	19.1407	105.567	51.8478	54.0813	26.6642	32.4158	87.9167	32.5832	27.7706	82.5304	54.5561	79.9421
3174.39	59588	3174.39	135090		111.5	1.6809		27.615	30.4599	8.34662	16.3646	40.8991	0.49205	27.903	6.46581	79.4712	10.5702	6.3834	11.0818	12.2432	41.2319	5.11921	11.474	23.6639	6.63936	44.3992	11.5815	16.6068	12.8477	30.676	78.7105	44.903	0.44745	25.5709	45.8266	38.2358	86.6128	17.4587	105.143	73.7036	42.2303	6.22895	56.5476	90.241	38.0046	56.7823	79.1422	80.9286	81.086
3175.17	30948	3175.17	137760		112	1.6809		27.62	79.5144	47.646	55.7383	35.5408	51.0308	58.7925	22.3942	96.4287	10.0927	3.60457	0.98607	13.8586	82.1838	19.626	6.60998	6.23392	19.9328	10.3362	45.8186	17.2511	14.3986	11.1655	80.5112	20.5297	0.80556	51.919	50.1061	27.9344	95.8304	48.761	117.637	79.6891	57.4399	0	81.6374	86.5319	54.7331	66.2191	71.1184	73.7713	99.368
3175.95	52718	3175.95	149500		112.5	1.6809		27.625	93.857	91.5674	56.8802	15.5762	101.716	71.4867	40.1947	87.8303	37.1893	21.9167	16.6061	2.3662	97.4735	31.7634	7.78326	1.59768	39.0891	29.0656	53.8142	22.6375	27.18	1.39462	50.7325	5.24033	38.309	90.752	42.9372	38.1916	100.626	71.1286	140.809	60.6874	94.7275	22.5103	85.1703	84.1215	86.5696	65.4898	74.3271	61.6316	83.6095
3176.74	103720	3176.74	167790		113	1.6809		27.63	74.9281	109.861	56.7522	13.5656	93.1256	71.787	47.6691	73.3231	48.6467	19.0411	11.5319	20.0557	82.3967	22.465	35.7439	20.3507	16.5168	25.6076	53.2714	39.6513	31.7126	10.052	30.7673	17.3093	51.8576	93.1996	50.9248	71.9399	91.0243	72.9028	152.278	25.0759	103.128	47.2394	69.8178	64.6847	95.066	59.8358	66.2811	65.317	94.4042
3177.52	147060	3177.52	184380		113.5	1.6809		27.635	99.0037	86.2604	29.4625	7.35958	56.0481	42.7523	23.2566	43.3497	22.4746	5.11938	13.5885	15.2143	49.4981	33.0526	51.6383	31.5651	11.0359	42.5874	50.4204	59.5457	26.0307	0.68461	0.11327	9.37233	59.576	98.1748	59.2129	61.9562	83.7524	41.8573	146.068	0	83.6898	75.4921	61.7502	51.6397	73.6463	53.4295	52.8181	67.7014	91.239
3178.3	191830	3178.3	195900		114	1.6803		27.64	78.8535	57.2576	11.0141	21.7981	4.77413	16.6688	0.68921	18.8168	1.47303	24.2263	45.3103	8.49791	17.4352	45.9719	35.9412	28.3865	11.5541	36.3173	34.1637	75.2598	4.69143	17.5189	41.8252	13.5748	35.8519	110.109	62.6484	67.8751	80.7364	38.3345	117.692	5.23431	55.6879	73.0044	57.2979	39.906	36.2389	60.4959	26.1205	51.113	66.7621
3179.08	225020	3179.08	184580		114.5	1.6803		27.645	82.3769	49.5641	23.8263	21.0793	12.434	0.91163	9.22846	9.60239	15.1439	9.42301	25.9675	41.4901	19.9032	41.5775	35.327	24.2459	5.86703	70.5733	36.454	78.5427	10.9469	33.7633	49.8333	11.1687	21.9602	109.682	69.8423	57.4331	93.3552	50.9193	106.085	27.2394	55.7529	68.0846	55.7982	47.9909	21.8668	58.6456	42.3807	55.5126	63.0927
3179.86	223360	3179.86	174770		115	1.6796		27.65	88.0951	65.8467	27.4306	59.0202	14.1633	1.15587	27.5638	19.6537	0.42506	24.7592	31.832	58.9375	20.0526	47.1684	9.11621	15.4919	15.8304	87.6535	52.1383	75.6233	24.2996	18.7579	44.4986	18.9487	6.17788	133.202	78.4503	71.4462	101.701	59.7556	109.255	32.3953	56.6411	66.7538	58.1605	65.9628	40.8664	83.8848	43.7656	37.5354	74.4022
3180.65	204290	3180.65	159800		115.5	1.6796		27.655	72.9456	37.3928	22.4125	62.5128	25.3966	6.01381	27.4144	2.33358	11.0474	31.9286	43.9085	40.5125	9.08814	4.79079	10.7616	12.854	7.55638	53.0083	42.9714	26.9654	31.574	35.4946	51.2583	33.1375	4.28597	127.406	69.9391	65.5627	99.0149	34.7249	94.2084	14.6783	53.511	62.6685	39.0837	54.6328	41.3373	91.8103	43.8436	30.5493	95.641
3181.43	186130	3181.43	147870		116	1.6796		27.66	56.3343	17.4461	29.4349	49.1077	16.386	22.2108	34.2227	4.21814	21.717	39.2271	50.3333	34.6062	11.609	18.8796	23.1868	7.00474	21.9934	24.1703	25.6864	10.0628	45.8138	24.7593	28.8827	21.4881	8.48501	111.289	37.6663	55.1897	78.1668	8.70022	57.3142	17.9075	45.3782	63.7341	22.1033	48.1401	37.6733	90.7356	36.2347	30.4752	91.9058
3182.21	140170	3182.21	134880		116.5	1.679		27.665	15.2069	18.2941	19.4955	9.09851	26.1332	47.1658	54.9807	22.5981	3.85104	37.0517	38.6201	21.4472	7.36209	46.9738	31.8152	17.0564	17.6298	3.41689	3.32071	5.26665	22.414	19.2275	26.7181	7.84638	22.1224	89.7662	14.6301	22.1191	60.6619	0	34.0543	12.6451	25.3023	37.4065	18.7522	17.3772	14.9363	80.3916	21.9943	15.2462	84.4675
3182.99	107210	3182.99	135720		117	1.679		27.67	27.3677	18.7564	30.9329	19.6506	31.7708	39.4985	60.1037	36.1958	22.8468	27.7484	10.2295	7.85083	7.92125	61.4141	48.2038	3.53278	25.16	8.25268	21.016	26.403	11.5534	6.80276	3.59289	13.7808	44.0272	75.8206	0	16.8602	65.8448	11.0299	0	37.6249	12.5022	3.28069	24.8507	0	18.4219	44.2893	5.79184	24.1919	55.5705
3183.77	95881	3183.77	134810		117.5	1.6784		27.675	19.2301	25.0809	31.0781	10.2497	40.6166	28.6382	72.8421	33.4019	35.4227	5.50355	11.4656	6.10449	13.6371	65.7701	46.7304	13.8325	32.0612	25.2502	4.54702	12.9697	6.00573	6.9868	22.954	20.6631	44.4867	52.7779	4.7148	0	50.2034	29.9338	11.4473	54.8969	0	0.71955	16.258	14.7578	17.4378	26.2942	0	32.7794	34.5848
3184.56	85547	3184.56	144070		118	1.679		27.68	1.49794	23.0006	8.84568	10.0327	26.0159	4.57379	45.0857	13.8588	2.73793	15.9746	25.7438	16.0701	2.94858	52.3228	15.5878	6.71844	17.3469	23.3425	10.4985	4.38066	23.3948	11.3887	33.2916	32.2888	38.3164	48.3419	13.9076	8.06989	49.892	15.3106	24.2851	64.7573	0.12313	24.0361	19.1435	29.6696	29.0125	9.83448	9.52012	26.2213	20.2175
3185.34	95824	3185.34	159360		118.5	1.6784		27.685	9.14415	6.65943	1.62031	9.4721	6.55735	31.2583	3.18453	8.70796	11.0399	24.9083	27.8297	18.2097	14.5792	24.3397	0.96952	9.54449	11.7361	1.24629	3.9489	23.0832	20.1672	3.38161	33.5805	38.7231	26.8353	43.6333	24.038	16.4139	49.8535	31.2728	37.9359	64.9304	18.3761	39.5167	22.5616	42.5465	26.3656	0	4.64474	36.8933	3.32825
3186.12	107400	3186.12	163600		119	1.6778		27.69	33.7055	59.756	19.016	7.88087	53.8903	75.6612	41.1794	29.2146	27.1949	11.8507	7.22711	49.688	21.9523	27.2399	15.8926	17.9982	5.96336	3.75852	17.6686	56.0573	20.5227	15.3987	52.1285	24.9036	3.65181	62.8068	51.2404	37.9351	62.8595	52.4896	57.9888	72.6523	32.3039	63.9458	66.5742	79.4303	29.9838	8.92705	34.3755	51.798	0
3186.9	107790	3186.9	154820		119.5	1.6778		27.695	20.6477	93.253	39.942	16.3508	44.7575	105.129	58.6491	17.7187	26.8234	50.6877	48.0934	50.6755	44.1827	28.2601	36.6882	18.0415	7.43581	1.09801	30.8929	67.905	58.9704	0.05379	47.8014	7.72436	6.52846	78.0913	73.5527	42.6094	81.8288	74.2549	60.9022	66.2734	37.0305	69.7544	75.0068	83.3646	56.1164	19.2079	49.3219	61.8385	24.1986
3187.68	104120	3187.68	148440		120	1.6772		27.7	38.4313	138.167	56.5983	41.4653	63.5687	127.612	84.6875	8.17748	44.5699	81.6877	74.8073	38.7635	26.3569	27.1252	62.3017	43.3839	11.2621	28.9752	70.1321	68.8038	95.5716	14.7779	60.024	16.3403	14.3599	96.6143	75.7059	58.2113	78.0329	87.813	77.5464	58.8268	59.4449	75.3007	79.0617	86.8702	61.5112	32.6793	67.762	83.0103	51.2712
3188.47	100620	3188.47	129690		120.5	1.6772		27.705	39.7759	141.297	62.3948	40.3893	37.0296	91.338	74.631	3.32972	78.6477	71.1207	77.7791	0.11782	4.2223	10.9227	67.4857	33.2741	7.54219	37.6953	82.8824	78.4572	107.163	17.9376	46.8443	17.6106	19.2895	77.6526	61.0319	37.9319	59.8706	70.3504	92.1333	47.5782	69.6146	105.814	72.413	81.4879	56.9077	24.4252	82.7362	83.1301	67.3526
3189.25	88114	3189.25	110060		121	1.6759		27.71	28.4334	126.413	87.4521	52.005	37.912	89.2863	87.7999	3.60801	71.9167	64.5072	61.142	11.0157	19.79	15.781	60.4375	50.1365	4.03991	40.3449	99.7602	71.7398	104.87	46.6342	46.5694	23.5486	23.724	87.4952	58.1404	48.1341	43.9233	28.3083	103.538	25.6103	95.9764	94.9949	80.8984	59.2777	55.0508	34.7188	96.5664	82.0358	54.2747
3190.03	90451	3190.03	107740		121.5	1.6759		27.715	33.6427	112.108	108.996	45.8127	36.4151	70.584	89.6394	3.60984	63.1714	70.2816	24.2384	31.1636	29.2012	27.1051	46.6833	22.8243	17.4319	30.9936	109.236	93.9382	79.1139	27.4865	52.0411	41.3171	31.2085	74.1047	64.6184	61.6182	50.3836	17.1348	103.063	1.89416	79.277	78.7493	70.1376	49.8337	31.605	25.9881	105.753	82.8726	51.474
3190.81	92478	3190.81	110790		122	1.6753		27.72	44.0026	105.692	90.4013	48.2182	27.1167	68.3634	74.7199	11.1318	54.6428	70.0331	22.497	51.1045	13.5748	42.0264	43.6739	1.63742	12.1294	29.0631	105.595	86.3572	74.8053	15.7615	35.7	43.8528	48.3903	70.0143	72.5607	63.3205	47.3056	4.03082	108.008	3.10034	54.6786	68.0085	63.7024	49.4231	23.3069	20.8375	106.949	77.1409	56.3586
3191.59	88662	3191.59	114960		122.5	1.6753		27.725	44.6643	87.7486	57.1353	33.6206	39.7465	70.7528	79.9755	7.16055	41.848	57.101	44.2227	43.5689	3.25411	34.6749	57.5036	6.50216	9.14922	30.4435	82.513	102.848	81.8741	0.06023	39.5279	41.9318	33.461	56.735	67.7468	78.0063	53.1053	6.77935	121.762	7.15171	47.4032	39.3422	36.9092	27.6866	28.5911	27.7279	103.726	73.101	77.3557
3192.38	91807	3192.38	120220		123	1.6747		27.73	47.539	77.8024	50.6484	26.0419	36.7266	58.7081	65.8662	11.7558	42.974	27.3142	52.2055	46.6794	6.18604	46.4646	41.6338	1.70644	5.88589	37.845	94.6044	111.351	100.584	3.45823	28.7027	1.86071	17.5644	36.0838	51.3792	71.3377	65.4137	12.8523	119.025	27.3703	34.8331	38.2885	42.1092	14.3246	25.5543	3.50535	75.6762	69.4779	94.5088
3193.16	93936	3193.16	131020		123.5	1.6741		27.735	52.8449	88.5713	70.9736	36.4062	52.9887	53.4565	71.3446	24.0712	58.2597	50.0117	73.1011	55.8443	19.5822	63.582	55.1319	23.0693	4.34785	36.0891	108.903	123.842	111.739	23.428	45.7007	5.03636	22.7508	51.1991	53.0872	69.9447	72.5551	16.1572	117.308	35.6216	52.2481	46.3427	62.3222	12.454	39.5917	17.9036	79.3357	78.8072	109.787
3193.94	90960	3193.94	131690		124	1.6741		27.74	59.1059	83.0478	107.153	34.055	83.152	45.2198	61.5326	39.0249	79.406	66.8407	91.125	69.0769	54.1639	95.3458	63.5538	62.5322	55.0911	50.5809	120.948	147.514	104.629	18.534	66.0091	20.4283	16.9428	45.2438	40.4705	67.9242	70.9445	40.2152	111.391	38.8221	24.2302	51.2629	55.3811	13.8213	39.8336	19.4242	90.2943	78.6863	97.7595
3194.72	98720	3194.72	139910		124.5	1.6734		27.745	65.405	99.5185	120.296	28.106	108.968	59.6686	42.9302	75.8944	130.51	73.5779	114.528	94.5532	95.671	138.882	84.8361	98.396	100.02	80.4258	124.518	110.951	102.309	45.8052	61.4527	26.8261	37.1292	61.4283	52.6662	58.3861	60.6048	60.0217	146.976	44.983	32.695	61.144	84.1351	19.4635	30.2182	32.1893	103.09	63.5034	77.8259
3195.5	113580	3195.5	149180		125	1.6734		27.75	86.419	104.041	138.962	27.7614	140.603	85.0327	44.7646	97.7556	159.817	82.3105	135.361	97.3457	117.637	137.494	110.293	119.972	93.5336	87.0841	129.058	92.5846	105.395	62.4903	47.8075	43.5132	43.4057	53.5732	44.6929	54.5369	42.4964	81.074	140.255	49.8094	41.4056	48.5515	106.053	36.9492	37.5041	45.3227	107.121	60.7978	59.4841
3196.29	125620	3196.29	166430		125.5	1.6734		27.755	93.5097	82.8092	175.049	56.9747	141.483	104.007	48.184	87.9646	166.575	60.2	136.393	78.8555	124.354	105.473	107.009	103.583	90.6788	101.732	150.283	69.8985	89.8373	68.1877	29.8992	26.2137	16.7805	65.2007	45.8164	61.06	52.8395	83.4326	136.308	52.0072	48.0337	43.7525	92.7652	37.6532	40.4035	49.1821	102.262	46.5489	37.6664
3197.07	128680	3197.07	168100		126	1.6728		27.76	107.009	133.603	182.221	115.104	150.002	123.045	86.6321	92.3356	201.765	96.178	126.027	98.0935	143.125	74.6944	111.341	111.701	86.3096	88.2596	198.479	89.5257	90.6559	67.7746	22.3685	32.0165	29.7476	84.8658	86.2014	82.5342	72.0035	77.7869	112.735	69.6319	67.1328	41.6238	82.9863	67.6636	50.5947	49.2488	104.145	46.9829	59.6617
3197.85	112270	3197.85	177720		126.5	1.6734		27.765	99.66	147.892	177.103	146.126	140.861	123.457	90.675	101.893	187.676	122.687	137.036	91.5064	150.048	91.7808	100.72	102.462	91.1476	87.5641	214.1	104.512	92.5911	60.3034	35.2069	56.5363	29.1476	98.524	103.958	104.818	88.2547	63.2112	120.218	76.8245	54.5758	30.9149	67.8668	61.6342	59.5623	51.5001	117.002	71.0847	54.5996
3198.63	90909	3198.63	175070		127	1.6728		27.77	71.5844	154.385	165.53	143.888	111.267	124.507	102.522	94.1565	153.557	149.817	127.925	117.743	155.871	107.966	83.8398	113.232	115.486	107.727	201.092	101.362	90.8689	55.0355	39.6307	42.5221	49.9128	96.0998	108.592	104.422	92.2575	56.4726	136.563	66.0419	46.1899	12.288	65.1253	54.1822	59.3831	66.174	87.1081	86.7604	52.913
3199.41	88068	3199.41	157940		127.5	1.6728		27.775	59.4986	132.908	119.94	143.965	66.0277	124.196	108.723	87.5121	135.72	181.641	109.255	148.273	142.466	136.412	87.4799	133.341	119.498	123.996	178.061	122.364	98.6799	72.1993	35.5399	48.1386	37.2932	67.7451	105.848	95.8605	101.803	36.8277	136.532	52.3248	35.3712	0	67.1563	24.4163	60.9776	76.3381	48.1343	80.662	52.3716
3200.2	64425	3200.2	152930		128	1.6722		27.78	68.7086	114.744	87.1546	127.463	62.0676	140.298	104.3	113.116	124.569	199.155	105.266	148.84	141.787	125.565	112.248	132.489	120.727	132.94	150.262	147.107	87.8734	96.2741	42.9999	46.0853	45.0355	53.3496	80.8787	97.4253	100.886	38.7941	128.066	38.3569	37.3816	24.5288	46.1416	25.4592	44.9725	58.9263	31.0709	77.1739	61.5493
3200.98	50217	3200.98	143920		128.5	1.6722		27.785	67.1365	113.273	62.6535	136.48	72.2786	149.611	106.096	134.624	128.893	194.706	111.581	172.616	155.787	111.017	120.726	154.637	120.023	142.099	133.852	147.787	92.2126	97.495	51.2039	40.3291	52.736	64.0993	82.3811	81.0429	115.128	32.5764	127.35	46.4156	36.2982	64.0103	51.0854	25.861	26.2032	39.9713	22.0183	40.0337	62.513
3201.76	55128	3201.76	136100		129	1.6716		27.79	75.8941	108.948	64.9316	127.485	98.4608	133.192	95.5947	155.57	141.223	176.663	113.031	154.936	170.54	113.361	135.358	145.501	114.699	121.929	124.303	136.891	82.7384	72.7802	47.3073	26.896	58.7425	80.4198	71.3873	62.1257	97.1332	40.8496	119.065	55.1171	43.7062	86.0765	56.1655	27.2497	25.9882	17.8415	30.9615	34.5358	61.1113
3202.54	49906	3202.54	140180		129.5	1.6716		27.795	88.0648	116.714	116.177	125.336	148.832	108.715	102.677	180.562	153.669	164.24	142.611	148.778	184.686	107.109	140.487	118.105	102.734	130.824	124.175	149.267	80.2009	48.5591	60.2367	14.4555	71.3044	88.716	64.2194	37.9947	98.4803	51.8401	121.495	70.7142	49.3479	101.671	86.7267	45.8173	36.058	18.8073	61.046	38.7526	76.4202
3203.32	17496	3203.32	161230		130	1.6716		27.8	123.882	113.016	133.578	141.19	161.018	105.55	112.863	163.466	145.492	139.495	144.487	139.384	158.845	131.323	126.918	115.328	122.81	131.441	139.184	144.557	92.259	32.7326	79.6064	17.7463	63.9863	94.3774	66.1046	43.68	101.022	54.2116	104.328	68.6629	50.1978	100.788	79.374	65.9535	60.7143	16.4729	71.9194	59.8292	73.8465
3204.11	24297	3204.11	167180		130.5	1.671		27.805	134.552	101.324	140.762	147.657	172.204	134.676	126.171	181.166	166.543	151.819	160.992	139.891	143.252	136.919	149.007	135.138	119.162	147.702	162.397	151.041	133.389	33.832	85.087	26.561	71.8653	83.2546	70.367	67.7266	110.662	55.4923	100.688	86.3327	56.7814	99.8394	64.8921	89.9496	64.3757	26.1114	91.1497	54.0018	90.8962
3204.89	28480	3204.89	175320		131	1.671		27.81	170.1	142.919	180.868	161.336	172.93	190.615	146.053	188.261	171.092	176.312	188.643	185.975	147.754	168.888	151.382	164.001	113.928	169.787	188.49	147.734	161.619	80.7028	102.124	39.5147	83.8867	106.823	81.405	96.9911	133.105	64.9622	67.2317	109.444	71.0871	109.525	48.0538	99.2352	70.5256	28.9572	94.8617	74.1023	90.1187
3205.67	27009	3205.67	182410		131.5	1.671		27.815	164.56	158.77	197.84	178.783	169.209	203.933	183.453	165.527	178.025	196.927	190.811	183.702	192.087	169.845	187.733	188.319	136.405	157.621	224.375	158.167	189.171	101.128	86.7098	36.3866	92.2724	128.741	66.51	105.467	119.123	102.419	76.5297	119.049	78.2075	118.193	37.0807	91.4428	64.2182	46.0234	101.301	84.1994	66.8638
3206.45	28493	3206.45	175830		132	1.671		27.82	163.32	155.109	204.59	167.503	159.919	188.644	198.379	164.883	200.625	217.98	192.496	179.337	227.424	181.939	202.916	169.972	134.863	139.419	209.414	183.577	175.974	135.416	86.1112	61.8916	89.6304	138.755	53.295	102.456	95.3897	127.96	101.413	109.57	88.0296	117.621	52.2482	55.8984	65.324	45.8289	115.574	81.9799	43.9439
3207.23	51984	3207.23	155340		132.5	1.6703		27.825	159.514	147.098	175.519	152.266	142.335	202.95	222.255	191.734	214.829	222.024	192.295	171.996	236.615	202.559	208.689	166.989	155.954	150.956	233.782	188.847	160.072	129.882	88.912	69.7799	80.9923	151.943	44.3687	97.5504	84.2614	126.88	128.408	113.643	114.14	116.468	81.0686	59.7141	53.8316	44.1195	93.936	77.129	23.7169
3208.02	46430	3208.02	139980		133	1.6703		27.83	138.22	98.3916	161.35	145.274	118.544	204.057	208	231.59	215.021	227.978	197.091	163.986	241.15	221.125	224.457	151.989	157.54	140.342	210.727	192.94	148.139	134.372	73.6489	65.2456	66.9496	151.846	65.7836	104.339	82.2049	109.472	146.413	97.8299	128.789	90.9979	55.7604	88.3333	32.8306	33.101	83.9314	48.5491	20.2565
3208.8	42129	3208.8	126700		133.5	1.6703		27.835	117.116	96.5762	159.888	146.923	110.908	233.725	175.162	240.007	239.963	224.974	222.762	196.569	228.601	208.772	213.813	136.504	157.772	137.608	206.09	174.724	117.428	150.522	85.7694	37.8827	69.959	151.713	101.112	109.327	97.7765	79.9555	133.7	126.376	118	73.1775	71.8435	77.7723	15.4517	32.8125	47.4393	59.1624	51.3822
3209.58	42119	3209.58	112380		134	1.6703		27.84	117.147	99.3729	166.406	163.574	130.543	240.867	175.661	235.682	249.063	236.568	257.369	211.84	239.923	215.68	206.651	152.614	184.091	140.665	206.505	181.281	126.746	146.35	104.195	40.6952	73.8276	139.36	108.451	107.298	107.98	91.3433	132.576	148.599	106.579	59.2455	52.673	82.4714	14.1844	16.9441	61.312	80.2007	80.129
3210.36	37115	3210.36	126170		134.5	1.6697		27.845	107.411	88.8649	138.876	148.369	150.292	263.522	183.833	208.094	270.064	242.767	280.194	224.521	251.137	202.8	215.533	180.238	214.642	148.514	208.847	172.637	151.811	118.014	118.605	62.9983	98.7345	151.973	112.509	133.839	111.69	98.208	151.431	148.411	94.614	61.201	63.4317	59.3001	31.8897	35.7723	70.0083	79.0876	107.238
3211.14	28629	3211.14	138700		135	1.6697		27.85	96.1619	74.4972	137.373	129.062	149.422	242.499	203.04	221.281	268.922	241.444	286.443	239.407	265.576	214.953	201.644	196.612	195.63	172.991	215.285	186.819	171.251	73.6375	120.206	85.0773	77.6455	147.862	79.4135	126.216	110.247	97.949	159.511	131.91	121.304	55.9636	65.3247	54.2418	30.3524	68.4731	57.7221	63.4706	110.963
3211.93	28851	3211.93	135840		135.5	1.6691		27.855	111.728	86.0194	164.208	131.999	148.643	225.839	223.13	249.136	266.785	266.547	290.634	248.435	291.889	233.677	235.232	215.125	212.347	210.229	221.539	210.67	190.346	71.9478	117.049	113.328	94.3946	151.624	93.5499	121.21	142.634	87.41	171.037	127.274	125.171	56.5465	69.6532	93.7429	60.6593	95.863	64.9687	63.4015	113.721
3212.71	4299.7	3212.71	149720		136	1.6691		27.86	151.374	122.262	204.429	155.118	147.728	238.348	226.704	291.258	282.342	282.898	282.401	273.446	318.348	248.955	241.958	225.102	217.078	224.016	240.558	221.622	172.314	114.616	107.625	103.498	104.461	157.158	106.343	131.675	157.825	90.1022	173.06	120.197	119.927	62.3948	73.6568	98.7008	66.245	117.658	76.8358	78.6278	103.671
3213.49	-12605	3213.49	154840		136.5	1.6685		27.865	182.005	204.961	232.016	204.654	192.418	283.081	263.496	332.895	333.984	296.729	332.831	296.539	339.421	288.716	253.801	272.078	241.231	244.164	292.181	235.98	213.547	177.053	139.547	109.965	139.418	150.734	141.068	153.496	170.736	130.472	199.736	162.168	107.805	60.8889	72.1048	100.703	105.295	132.269	93.7155	92.6956	104.044
3214.27	-25730	3214.27	145680		137	1.6685		27.87	188.271	199.906	245.09	225.113	223.671	310.459	269.392	325.99	367.257	300.376	321.831	280.725	317.763	299.417	251.735	306.668	271.972	270.745	306.8	240.715	205.504	205.038	174.627	99.6505	130.501	157.895	152.251	167.002	179.351	130.712	200.149	144.644	99.5259	69.7597	88.0935	105.744	116.77	135.229	93.0603	110.743	102.58
3215.05	-65336	3215.05	145910		137.5	1.6679		27.875	186.804	211.063	274.024	253.702	260.139	341.034	299.325	329.249	373.607	312.073	326.641	284.992	305.59	320.924	273.502	322.485	256.705	266.805	321.608	249.547	215.686	212.416	208.953	105.589	103.985	156.234	139.711	183.943	172.971	135.98	196.65	130.669	108.86	80.2352	92.0942	112.221	134.699	134.291	105.414	115.933	107.32
3215.84	-89312	3215.84	146660		138	1.6685		27.88	178.786	202.236	327.776	269.917	257.4	338.063	349.404	305.795	381.059	334.342	334.089	296.148	313.079	328.113	318.2	314.891	244.875	262.065	288.227	277.867	204.351	209.886	222.382	109.97	79.8256	169.099	133.363	164.338	180.945	135.262	173.327	103.103	105.415	93.3556	121.542	140.662	142.974	141.518	117.026	114.91	134.042
3216.62	-98862	3216.62	136090		138.5	1.6679		27.885	182.814	209.888	351.546	286.109	268.615	350.642	385.875	332.526	364.767	377.768	343.141	333.11	322.233	332.424	362.958	306.008	251.306	261.31	254.367	287.302	210.391	204.685	209.411	117.172	81.6095	181.201	151.119	164.338	195.359	159.964	167.323	84.9646	111.528	108.957	121.073	147.19	145.223	124.666	125.153	125.579	156.322
3217.4	-106900	3217.4	145690		139	1.6672		27.89	177.243	237.543	324.438	300.349	248.261	362.363	387.926	333.102	357.877	388.533	363.154	327.717	329.146	334.738	370.069	317.264	264.961	243.265	239.335	255.654	206.271	195.827	200.382	100.336	79.1887	192.628	149.736	149.908	179.797	173.982	151.525	89.2812	98.8507	116.148	94.7928	131.77	120.875	138.611	104.605	113.361	159.834
3218.18	-95799	3218.18	153880		139.5	1.6666		27.895	156.154	224.634	297.435	322.642	249.509	336.691	363.293	339.308	337.196	364.625	378.152	342.223	337.725	340.906	360.431	325.778	290.372	242.763	237.338	246.605	193.424	177.653	191.747	83.9312	53.125	188.544	141.173	151.385	174.466	176.765	134.734	106.281	85.7795	120.26	102.635	107.939	104.74	128.485	79.4887	97.3902	147.975
3218.96	-61552	3218.96	158190		140	1.666		27.9	120.647	195.247	268.646	300.109	225.838	306.039	301.512	302.586	309.748	330.897	373.412	345.168	345.536	328.758	312.315	301.187	279.016	238.961	220.986	229.517	171.497	165.23	177.103	60.9351	37.3542	159.509	104.236	113.624	161.85	120.385	104.616	102.119	70.4983	104.428	83.8744	75.1461	83.9893	113.314	54.8799	83.4933	110.97
3219.75	-47775	3219.75	163140		140.5	1.6648		27.905	98.883	190.624	283.835	253.869	240.612	303.737	281.809	270.132	311.915	311.672	411.256	360.94	364.713	325.128	317.098	272.101	279.571	245.754	219.124	229.174	175.498	190.191	158.873	64.7329	34.7874	140.652	118.338	124.201	163.752	117.603	88.7845	111.516	65.6457	95.1729	68.395	53.5069	101.912	98.0377	47.3026	40.8345	82.4911
3220.53	-42497	3220.53	158560		141	1.6641		27.91	67.7073	193.492	309.728	227.447	255.445	311.068	295.993	278.819	310.676	320.978	405.982	379.898	369.246	313.72	324.834	260.692	288.607	270.069	187.875	242.548	184.45	203.047	138.938	70.0968	47.2859	125.882	125.231	125.765	167.193	104.755	97.3938	105.325	97.582	94.8838	72.2928	40.0853	109.759	84.3713	42.3263	26.1599	85.3872
3221.31	-28701	3221.31	141960		141.5	1.6635		27.915	37.7284	197.775	313.105	244.264	244.266	339.739	289.333	340.868	322.528	314.332	407.845	352.929	362.099	342.069	318.646	274.091	318.945	269.57	201.273	232.808	205.56	197.328	122.662	90.2938	49.3102	141.07	123.571	128.566	158.167	94.6627	110.326	111.787	105.399	99.9691	66.1579	48.8258	107.811	88.8518	54.0855	25.8701	65.8836
3222.09	-19399	3222.09	137060		142	1.6629		27.92	57.6741	192.065	309.519	289.095	261.293	333.639	304.173	375.877	328.834	342.093	401.726	372.33	343.131	392.805	316.312	319.63	301.39	279.508	223.916	236.811	201.156	174.411	135.932	98.0317	56.6919	164.947	124.543	142.127	170.73	94.988	134.608	127.434	115.166	104.808	86.5352	81.2132	128.547	94.3136	69.2037	48.9553	66.4131
3222.87	-32289	3222.87	136250		142.5	1.6629		27.925	100.332	199.285	300.747	299.865	270.606	326.505	323.28	417.088	365.789	376.775	406.093	406.042	355.725	424.552	321.791	329.438	285.137	288.199	258.797	255.208	199.09	177.008	147.408	120.044	79.7959	201.115	121.299	151.582	194.022	100.054	171.62	147.453	134.56	120.02	90.383	103.401	134.925	119.8	101.354	69.4699	67.3672
3223.66	-32396	3223.66	146680		143	1.6623		27.93	127.459	197.719	294.59	320.38	290.539	345.798	353.023	414.913	379.63	394.362	411.977	434.206	367.223	439.787	356.428	345.851	283.2	298.189	271.834	270.148	208.275	189.536	168.408	136.14	120.02	219.404	114.821	147.116	203.566	110.68	182.834	154.185	128.578	127.072	80.7674	117.259	152.789	137.363	106.29	72.0038	65.9839
3224.44	-32968	3224.44	155540		143.5	1.6617		27.935	146.407	217.123	299.518	310.406	337.628	386.408	389.039	433.476	394.849	417.599	408.609	470.849	385.857	432.859	407.105	353.849	293.561	316.663	295.502	287.249	204.992	222.588	181.307	163.696	145.927	219.746	132.628	147.533	200.618	127.264	189.776	167.062	119.984	139.326	94.783	121.739	153.947	131.5	118.66	82.0136	83.9495
3225.22	-39514	3225.22	159520		144	1.661		27.94	126.977	223.843	279.371	309.674	321.977	386.134	387.072	444.401	379.834	422.931	393.896	476.281	392.813	414.13	440.46	349.813	312.239	302.483	312.829	301.501	211.518	215.597	162.304	154.637	156.443	198.429	122.423	127.486	183.08	98.1392	190.441	139.302	99.1072	141.369	85.0737	108.919	133.891	103.964	123.062	77.2843	81.5723
3226	-37456	3226	153090		144.5	1.6604		27.945	97.8817	250.471	263.846	315.312	340.157	393.824	394.541	430.948	387.561	450.157	404.608	466.708	409.317	424.58	423.971	342.845	297.14	327.89	334.748	310.066	213.936	194.724	156.829	138.279	141.031	171.962	129.901	122.921	166.399	90.9758	166.5	142.029	87.616	136.445	88.7948	100.711	129.792	84.9001	125.87	93.6969	92.1225
3226.78	-13375	3226.78	148310		145	1.661		27.95	101.02	244.979	265.39	306.727	357.801	391.95	383.812	401.475	394.327	467.46	421.196	468.919	451.852	416.917	426.516	346.925	278.73	357.171	347.108	318.489	222.165	191.917	180.384	112.517	129.81	165.506	136.151	110.561	170.798	113.682	171.706	130.746	96.813	114.906	109.012	81.9577	127.629	89.0503	114.972	93.0004	85.2411
3227.57	5273.7	3227.57	158120		145.5	1.6604		27.955	106.187	233.077	285.095	334.201	392.332	392.024	384.118	401.249	429.129	447.665	461.261	455.674	486.382	418.664	430.973	359.649	297.898	359.729	341.533	311.145	238.755	189.769	182.644	103.392	124.045	164.826	143.324	130.445	174.277	127.345	174.575	150.037	136.562	127.617	120.705	88.3336	125.07	96.0176	104.968	94.2528	111.47
3228.35	27027	3228.35	169730		146	1.6598		27.96	125.709	206.799	323.301	368.741	395.976	420.752	376.85	388.226	437.092	419.634	478.099	469.307	514.832	437.371	445.863	375.074	320.291	346.032	320.685	278.894	257.619	188.802	221.251	116.466	118.44	155.33	140.605	135.141	174.784	127.78	196.751	147.904	136.195	124.826	136.231	101.261	127.036	93.1298	108.603	109.39	107.965
3229.13	29828	3229.13	167710		146.5	1.6598		27.965	147.099	178.082	308.971	362.837	405.563	418.419	368.618	387.581	469.304	419.928	449.724	476.426	517.641	420.229	427.912	385.663	359.243	330.548	305.059	234.867	265.888	190.462	225.342	122.875	115.605	142.631	137.468	129.469	181.621	105.045	198.44	139.03	133.306	124.815	117.512	108.365	107.656	73.6638	113.617	110.706	99.8498
3229.91	20008	3229.91	162880		147	1.6592		27.97	122.862	161.032	296.872	365.524	398.837	395.686	364.123	385.6	479.506	400.657	432.367	471.986	474.882	407.362	407.387	362.449	338.367	294.734	271.237	211.365	276.88	173.589	203.81	111.02	99.8169	147.114	119.931	130.676	166.716	98.2937	189.833	124.762	96.6674	113.428	90.6437	91.6994	95.3045	69.3474	93.6398	80.0901	87.6964
3230.69	19310	3230.69	157500		147.5	1.6586		27.975	118.996	173.103	306.837	335.727	400.478	393.31	368.752	403.87	457.114	410.561	412.391	468.681	463.409	388.497	400.329	358	336.547	286.461	274.479	212.923	285.512	172.098	187.066	107.015	82.0677	151.687	114.476	120.887	163.733	98.0225	168.765	136.278	95.9535	106.893	84.2379	90.0748	95.9209	82.8795	96.04	65.6255	76.4272
3231.48	28673	3231.48	137390		148	1.6586		27.98	95.4407	167.482	327.881	307.563	378.152	378.04	366.308	417.312	461.662	400.185	407.599	478.68	424.677	376.391	423.941	360.888	340.483	267.471	294.618	232.902	280.22	188.466	140.284	92.9998	91.3201	174.226	132.049	115.122	157.263	91.342	160.685	115.168	87.6736	106.303	88.2045	86.1433	80.2664	75.902	94.6162	51.0406	85.1847
3232.26	44902	3232.26	114720		148.5	1.6586		27.985	121.023	171.095	352.507	310.145	362.623	392.357	391.727	440.567	421.224	410.684	409.11	460.152	418.54	394.476	437.468	355.946	350.668	252.631	297.303	252.761	260.332	182.493	138.896	85.3985	109.46	142.884	150.467	135.444	146.977	84.3609	157.647	139.645	97.477	104.836	113.809	84.799	72.4185	89.5503	97.8966	86.7981	90.1943
3233.04	64342	3233.04	110750		149	1.6586		27.99	122.403	175.932	340.721	304.504	357.117	397.627	383.062	440.242	418.961	430.27	403.69	462.933	409.128	386.857	442.763	367.164	362.882	289.586	291.712	263.481	246.903	188.386	142.497	94.0665	135.662	127.843	163.024	140.229	154.941	51.3615	160.349	125.825	80.8422	97.9683	114.346	84.5814	74.953	99.2186	92.8517	89.5557	81.0384
3233.82	79876	3233.82	109000		149.5	1.6579		27.995	128.535	172.884	329.151	346.498	362.744	398.549	362.273	432.326	420.412	452.804	407.807	469.213	430.558	403.973	425.858	371.635	359.067	304.957	286.73	272.726	239.399	195.597	150.247	112.285	153.688	133.186	187.989	163.991	150.023	54.2841	155.113	112.592	76.8423	89.0019	109.624	91.8021	70.2933	100.138	79.9143	84.7363	92.7177
3234.6	74965	3234.6	105970		150	1.6579		28	127.833	179.469	330.33	366.766	357.171	387.301	367.601	438.3	414.148	471.972	422.412	479.546	434.388	401.116	437.687	389.784	362.378	316.274	291.763	267.214	246.603	197.11	174.334	143.455	173.836	160.72	185.359	168.486	148.032	51.0483	163.67	115.254	79.4895	100.315	98.8568	91.1196	98.3666	111.816	89.7769	89.3801	98.4789
3235.39	55557	3235.39	109670		150.5	1.6573		28.005	122.607	168.355	307.514	349.884	352.864	384.155	369.738	449.518	431.091	495.384	424.861	464.223	429.636	399.093	424.495	405.343	386.129	330.762	313.667	252.473	208.171	196.755	184.55	150.562	160.881	179.708	171.51	133.419	120.899	68.4514	177.405	98.39	89.3963	109.497	87.0768	87.3088	104.033	97.7359	94.7943	80.9971	115.405
3236.17	26733	3236.17	117300		151	1.6567		28.01	100.266	178.28	297.389	344.775	358.829	373.901	381.915	439.961	446.46	496.102	436.371	459.182	438.169	396.613	415.929	402.482	389.854	335.59	307.61	224.655	191.091	195.789	183.755	121.147	146.721	182.911	146.799	124.111	111.4	96.3974	185.422	99.213	82.5463	116.103	65.0279	89.7011	117.198	90.6686	113.427	105.974	107.759
3236.95	14270	3236.95	100610		151.5	1.6567		28.015	89.4177	167.939	311.337	328.848	364.348	410.427	371.984	439.916	456.913	490.452	446.003	444.971	437.375	401.928	416.421	400.466	379.632	327.117	279.377	225.796	193.817	178.894	160.689	92.9611	129.805	166.357	126.165	122.196	103.7	118.337	184.242	106.016	87.3614	116	66.4592	103.777	137.808	106.465	109.134	115.791	102.657
3237.73	2672.7	3237.73	84001		152	1.6561		28.02	69.8341	185.009	332.88	349.192	334.597	408.271	371.088	420.836	484.627	492.581	444.696	460.558	425.893	439.538	403.15	393.503	374.005	329.428	255.972	229.21	212.906	168.897	143.549	63.8293	110.095	160.551	119.516	151.068	90.17	128.953	179.87	112.32	85.1034	135.16	65.3979	111.683	129.401	78.334	125.009	119.205	82.5011
3238.51	427.34	3238.51	80014		152.5	1.6555		28.025	69.8655	177.25	362.078	353.21	310.822	407.272	382.128	427.541	472.185	512.957	397.25	460.631	403.148	462.786	412.899	384.65	352.723	282.387	234.57	236.706	230.519	176.428	153.133	66.5217	101.152	146.864	107.927	146.992	89.875	99.2362	162.551	117.691	82.6518	120.445	76.9828	88.7246	105.798	90.8712	132.243	121.748	90.8946
3239.3	-7370.7	3239.3	77973		153	1.6548		28.03	74.8635	178.656	370.035	336.25	311.464	387.499	401.723	431.64	468.786	510.846	376.42	441.543	396.923	461.782	406.935	412.124	331.066	278.547	235.228	234.451	231.305	159.894	157.462	88.121	100.783	126.537	90.4261	128.416	81.8721	79.8732	172.973	107.533	77.837	123.99	69.4622	80.802	93.7045	100.328	120.432	102.81	96.6344
3240.08	-692.26	3240.08	84249		153.5	1.6542		28.035	52.4723	210.75	348.729	323.981	356.108	387.477	431.183	445.029	471.35	509.131	381.706	435.05	430.36	456.677	405.434	420.754	336.186	254.95	219.718	238.596	235.058	152.888	150.167	92.834	89.3797	138.165	75.1637	123.064	90.8349	72.1982	178.329	97.6278	74.1222	99.9827	51.8064	64.9625	80.5874	110.422	128.59	78.3411	106.517
3240.86	3050.3	3240.86	110350		154	1.6542		28.04	54.8752	260.396	361.562	319.486	398.395	425.504	472.065	439.758	494.688	479.242	426.081	439.281	467.321	471.613	428.92	436.855	355.049	246.892	227.563	219.904	246.36	145.709	157.007	78.6401	92.0248	143.396	78.6932	120.941	112.335	75.8322	185.037	62.3569	93.4323	107.248	63.5427	69.8177	84.4297	129.52	124.334	87.9956	113.2
3241.64	6900.1	3241.64	145160		154.5	1.653		28.045	32.0005	244.364	355.459	342.417	418.314	453.164	482.662	441.191	481.779	460.259	462.857	441.564	479.412	495.959	440.151	421.929	383.184	279.944	194.242	190.367	218.739	135.927	154.746	63.6419	91.0825	146.538	71.6196	126.969	131.744	81.1334	190.171	69.6627	96.4841	103.78	89.1384	73.7404	107.009	120.066	131.841	96.8665	97.3689
3242.42	3572.3	3242.42	171140		155	1.653		28.05	53.6306	218.25	354.916	340.341	410.871	472.587	457.037	446.826	486.655	447.098	464.444	449.102	490.002	516.157	452.104	379.661	389.904	293.996	210.558	163.292	217.464	118.757	141.868	51.6055	107.093	143.069	75.0396	133.739	141.528	81.3646	175.282	58.289	88.5628	108.478	109.445	96.5649	107.272	104.327	113.799	106.782	82.4667
3243.21	11144	3243.21	172300		155.5	1.6524		28.055	37.3456	188.407	323.94	356.499	396.342	486.462	421.662	443.741	480.383	447.705	466.204	465.343	489.354	488.502	494.846	377.183	360.597	324.847	220.697	158.377	195.939	106.748	114.993	60.4226	106.421	131.196	90.7428	108.914	146.486	81.6684	171.06	65.8623	97.42	106.892	122.573	102.103	115.744	109.903	88.7892	89.9004	77.5126
3243.99	20831	3243.99	159380		156	1.6524		28.06	61.2982	186.892	328.252	352.612	389.753	480.195	418.988	440.79	470.801	447.375	454.939	468.925	500.77	465.888	502.007	403.775	370.911	334.648	249.751	173.498	206.222	108.15	93.7808	77.2046	108.27	136.448	100.024	98.8542	136.46	88.7388	174.272	56.2676	98.0064	107.512	102.762	106.465	98.7756	98.6373	81.7165	70.6687	83.3233
3244.77	17819	3244.77	143500		156.5	1.6517		28.065	59.0328	234.676	340.963	342.767	365.942	484.15	468.722	460.12	486.907	471.013	481.577	466.985	517.54	478.255	519.964	434.65	406.882	347.979	267.404	185.572	206.583	123.244	97.9983	88.8183	107.421	149.547	111.399	102.067	103.991	104.896	158.783	73.1036	90.0936	108.371	96.3971	113.978	97.8479	87.571	98.5661	75.1341	88.2226
3245.55	3951.9	3245.55	128880		157	1.6511		28.07	56.2309	277.442	361.851	339.369	339.823	461.109	486.056	466.228	444.439	457.441	482.76	472.075	500.193	486.363	511.986	452.097	417.118	344.15	252.38	155.389	175.405	142.641	107.203	86.4703	95.8007	169.501	112.929	95.0573	115.752	82.4975	152.971	92.34	82.6587	102.774	108.264	107.843	108.897	77.669	97.0452	95.5494	77.0218
3246.33	6549.7	3246.33	113360		157.5	1.6511		28.075	70.1492	282.129	368.468	341.819	322.849	460.879	484.892	465.89	459.326	444.108	478.506	492.094	495.28	479.39	494.102	417.662	415.432	326.785	238.973	120.495	156.23	142.031	107.456	70.7261	74.3548	188.636	106.502	110.401	131.006	78.6798	148.625	95.5155	61.3062	104.852	76.074	99.1536	127.071	59.7443	105.586	103.212	66.0585
3247.12	-13495	3247.12	108110		158	1.6505		28.08	93.2888	293.769	353.886	356.627	329.966	475.067	454.702	476.739	462.695	450.547	467.274	509.166	501.202	466.376	492.445	408.415	396.266	320.529	218.289	121.932	142.814	138.843	108.135	69.2702	79.5954	192.551	102.201	113.044	151.159	83.17	148.218	87.2686	79.9038	128.345	73.3439	96.9899	113.489	72.9953	104.367	114.237	77.5577
3247.9	-33910	3247.9	105760		158.5	1.6499		28.085	115.885	275.259	330.093	353.24	339.135	484.69	450.47	458.475	492.35	451.868	433.298	495.341	494.477	453.119	495.97	407.81	379.821	305.442	199.486	125.791	115.691	127.837	102.637	77.209	83.5266	168.525	116.136	129.268	150.235	93.4993	141.514	81.7806	87.0585	126.956	60.8427	99.2591	103.293	77.6089	101.017	108.65	83.393
3248.68	-25082	3248.68	108630		159	1.6499		28.09	108.994	255.735	315.906	328.018	338.529	480.897	461.635	435.602	498.871	458.667	441.72	482.848	480.023	460.316	487.822	419.072	379.984	287.595	191.879	144.624	108.91	110.434	106.868	82.0305	118.666	156.056	106.585	119.169	115.487	123.513	130.842	84.5884	92.0673	138.437	59.5426	131.342	87.5443	91.9078	91.6246	102.968	100.029
3249.46	-7478.3	3249.46	107560		159.5	1.6493		28.095	93.6999	241.005	303.029	305.829	342.923	452.946	457.135	416.305	501.257	463.882	457.208	486.217	461.967	483.843	486.569	429.252	366.552	300.496	193.59	142.181	109.271	98.7783	108.992	78.9051	136.287	136.913	115.564	121.005	103.145	129.921	122.424	109.259	90.8175	141.429	80.686	132.656	81.1378	102.438	70.5373	116.382	89.1441
3250.24	-31316	3250.24	101520		160	1.6486		28.1	62.5928	232.223	311.211	286.414	330.911	463.801	439.645	397.304	514.686	458.535	477.359	522.154	423.879	499.376	476.229	445.982	376.077	290.665	213.116	139.098	123.123	87.3911	102.326	70.0896	141.43	141.332	120.559	100.202	95.1695	107.696	113.832	114.98	70.5576	137.673	98.3793	119.175	99.9183	117.463	75.8984	110.172	91.2457
3251.03	-24303	3251.03	92684		160.5	1.6505		28.105	73.4265	195.663	290.497	300.613	307.279	465.598	415.41	421.103	497.971	459.713	510.378	509.414	420.198	509.851	425.479	439.667	380.948	294.985	236.521	124.843	127.129	71.045	77.8978	65.2653	127.739	142.19	116.631	92.031	109.731	81.8343	108.234	96.5949	54.1691	139.855	92.2378	121.767	107.641	130.381	84.8809	95.0663	89.6569
3251.81	-6182.9	3251.81	95422		161	1.6505		28.11	71.2348	200.245	280.815	296.359	286.419	484.663	406.41	445.275	505.978	457.86	504.988	504.414	430.097	514.557	413.953	443.719	378.551	286.709	220.887	111.907	107.973	74.5512	51.4994	82.3122	121.191	121.149	109.651	91.2114	96.4972	77.4037	112.764	80.2071	46.4122	131.021	79.0647	131.241	105.584	112.934	97.3949	86.1952	62.925
3252.59	-547.66	3252.59	101870		161.5	1.6499		28.115	48.2784	191.085	285.106	298.153	286.677	463.192	411.13	455.72	494.189	429.782	463.368	475.153	414.432	497.982	411.392	416.173	358.194	262.191	197.539	98.315	86.8704	66.9749	47.5274	82.6501	115.893	96.5117	79.8696	76.6006	86.0992	92.7811	109.073	63.8686	49.7785	98.6536	79.2822	129.001	81.6398	82.6731	84.9184	62.568	43.5696
3253.37	11321	3253.37	101490		162	1.6493		28.12	29.9581	203.098	314.006	294.484	331.805	432.769	406.839	449.627	504.123	420.221	450.818	489.415	433.925	505.98	417.482	401.043	347.569	262.868	185.15	99.6441	98.3203	68.3043	76.6696	82.4822	110.906	94.1694	62.4954	85.361	66.6884	102.785	123.403	57.4124	67.8619	82.0249	69.8385	107.665	72.0287	82.3334	89.81	50.9218	40.1299
3254.15	52781	3254.15	112900		162.5	1.6486		28.125	52.4878	233.855	338.62	338.044	383.895	443.879	406.821	453.061	503.588	441.593	445.658	490.02	465.796	522.31	445.253	429.843	345.756	274.507	192.123	80.4052	129.177	68.1663	120.423	82.5488	105.108	104.787	74.1342	102.864	83.2333	112.445	111.482	45.9112	93.9753	66.7572	77.6405	100.627	57.9484	83.1123	108.786	47.8513	61.1912
3254.94	68413	3254.94	131540		163	1.648		28.13	70.2665	229.621	361.739	358.266	405.165	446.092	435.212	456.751	486.568	463.233	469.008	484.612	491.358	525.861	450.871	442.356	337.921	264.426	223.669	99.2376	150.665	62.9452	135.544	93.274	84.8515	115.977	101.189	119.511	111.706	93.5749	122.619	40.996	114.598	78.8704	67.6308	108.473	74.7904	107.513	131.067	38.8718	73.5891
3255.72	65523	3255.72	134610		163.5	1.6474		28.135	92.436	224.506	362.992	365.924	393.49	447.264	429.808	432.112	457.097	465.652	467.356	458.546	517.044	509.966	456.6	427.487	318.395	276.233	217.611	111.844	138.025	80.6546	130.783	91.401	86.3687	100.073	93.7644	143.614	126.504	80.8218	109.424	38.6715	116.882	72.3805	32.8866	126.08	72.203	108.902	122.924	39.8191	81.8073
3256.5	47126	3256.5	126060		164	1.6468		28.14	88.9973	224.259	374.814	350.425	387.966	433.702	448.909	429.394	456.825	464.362	439.981	438.163	508.316	460.513	450.215	401.694	298.007	276.991	206.312	123.593	133.621	105.37	106.963	63.4613	53.8538	90.8072	74.0001	142.392	118.654	70.4131	103.573	50.8065	102.642	89.1773	20.8122	139.976	66.4184	124.253	107.612	31.9402	66.0978
3257.28	22146	3257.28	114230		164.5	1.6462		28.145	58.4365	217.026	360.113	327.326	368.586	410.763	443.933	411.379	460.839	436.071	431.208	426.083	475.384	411.066	436.567	374.353	306.872	269.142	180.907	127.544	119.808	88.6864	81.5147	27.2509	34.6069	96.0466	56.8919	122.6	78.0657	38.8299	77.4371	64.1019	82.995	75.6389	16.844	112.836	71.2936	142.122	94.7378	27.5208	70.1632
3258.06	-17011	3258.06	97596		165	1.6455		28.15	58.8697	209.801	345.84	343.534	362.995	426.068	437.468	409.716	475.612	418.597	431.709	432.509	467.461	424.848	431.402	370.465	323.453	291.786	182.565	130.528	101.346	102.407	95.3939	0.30283	28.921	122.847	67.5186	95.4302	80.7299	46.6655	76.6815	73.1334	79.7145	93.476	25.908	89.5019	92.2279	124.797	98.5216	21.4644	87.9663
3258.85	-9486.7	3258.85	88973		165.5	1.6455		28.155	45.6652	193.095	340.348	333.102	378.275	444.243	415.353	418.38	451.318	401.838	442.377	441.984	458.599	451.603	433.03	384.677	320.737	299.261	167.764	119.679	96.2457	101.741	87.8526	3.29025	17.825	129.149	89.2148	55.1422	67.0894	62.9255	79.9681	64.325	86.2771	99.3947	34.6905	81.7896	124.981	109.55	88.3466	38.93	100.989
3259.63	470.74	3259.63	89596		166	1.6449		28.16	11.3123	174.819	305.11	333.114	368.254	423.697	377.852	427.228	407.551	370.889	428.621	442.465	422.02	479.846	432.689	370.416	302.938	308.767	154.06	113.725	57.0449	104.293	90.5416	8.08343	32.5276	112.403	83.3101	45.2504	71.5616	71.7327	104.237	50.683	75.6165	92.3746	27.8198	69.5221	127.575	81.1753	84.218	34.3754	102.247
3260.41	9343.3	3260.41	102490		166.5	1.6449		28.165	0.20654	152.494	281.048	301.647	356.462	404.617	361.215	419.968	384.368	381.465	414.499	427.339	404.487	464.262	445.586	372.563	298.077	300.612	135.077	71.3148	62.6557	105.053	68.7298	8.08569	23.4124	109.604	68.0249	41.4916	46.6422	69.5089	91.6116	45.7667	63.4437	92.9217	7.38114	63.7949	105.5	81.7829	69.9585	32.1471	80.8423
3261.19	26196	3261.19	122500		167	1.6443		28.17	4.19532	135.015	283.983	290.458	331.806	405.428	354.779	436.225	392.308	397.919	429.99	444.263	391.835	459.148	458.296	396.4	324.962	276.746	143.82	54.5303	54.5959	76.0863	59.7047	11.5443	15.544	97.1584	52.1682	31.8021	52.7967	61.5088	70.3554	43.4721	41.8748	86.8526	20.3019	48.919	83.1977	75.0466	89.2625	30.4201	60.6566
3261.97	51658	3261.97	136200		167.5	1.6443		28.175	41.6145	149.203	278.52	318.037	346.577	412.044	345.875	435.481	437.41	414.083	456.927	450.057	397.389	459.854	445.359	413.818	319.488	286.542	150.325	55.0594	69.5257	66.3247	67.6497	11.4044	31.7609	112.403	58.1676	40.4688	59.6739	54.5793	74.3965	54.0264	36.4493	82.2925	52.3128	36.8559	86.2536	73.199	92.7003	39.8532	64.8989
3262.76	26885	3262.76	144120		168	1.6437		28.18	63.0101	152.81	292.542	351.154	376.487	432.45	331.506	457.718	465.74	433.243	437.194	447.711	434.939	479.264	434.453	412.829	300.285	313.029	160.122	62.6038	86.4118	53.2609	91.0617	5.95784	34.1997	109.864	84.7339	56.8585	72.9938	74.6682	66.8021	39.0842	48.0184	73.3882	93.1493	55.1016	91.7541	66.5956	87.5314	49.8184	61.5731
3263.54	-1984.1	3263.54	148970		168.5	1.6431		28.185	56.9424	165.38	273.672	373.112	397.515	437.051	336.28	446.539	477.474	439.583	447.533	439.636	472.904	471.673	433.56	397.759	272.063	327.264	157.216	72.0906	120.314	40.6057	110.105	9.25141	49.8751	114.752	82.5125	71.8295	64.3187	82.0642	89.1235	41.0544	76.0406	65.5953	104.572	59.5891	96.7846	78.7258	73.0471	44.7998	66.9821
3264.32	-33382	3264.32	139870		169	1.6418		28.19	69.2861	166.305	286.194	344.453	386.62	433.06	364.584	428.436	460.862	435.572	419.247	414.88	489.54	453.355	460.512	387.229	260.491	327.783	170.613	84.3118	120.93	48.0194	110.133	33.5441	74.3337	121.731	94.6843	87.0383	58.4848	88.8695	84.5076	40.4065	104.374	82.053	101.277	60.9838	92.4985	93.1292	70.4832	46.1553	54.6221
3265.1	-55059	3265.1	127400		169.5	1.6412		28.195	67.2931	183.564	320.493	324.172	364.359	419.997	374.716	407.484	463.94	422.696	426.152	418.03	490.337	440.991	509.172	394.851	278.861	296.255	188.434	77.1753	106.917	53.1405	100.018	59.1772	85.6533	121.874	102.991	75.7121	72.3371	67.0085	79.6575	64.7874	135.113	102.232	93.1454	55.2269	92.8869	106.699	65.9171	52.7882	69.9662
3265.88	-64750	3265.88	123150		170	1.6412		28.2	73.9138	194.39	346.016	313.982	377.579	409.96	376.18	422.021	440.07	417.337	422.166	425.33	482.342	454.154	496.132	416.096	300.08	275.015	210.785	93.8526	95.722	53.231	94.8522	50.8373	89.405	108.723	109.57	80.1547	88.8782	61.2357	86.0493	51.087	126.032	96.274	99.8915	38.1042	81.8283	109.284	92.4139	62.4098	72.1708
3266.67	-48811	3266.67	127990		170.5	1.6406		28.205	100.098	213.935	360.455	319.731	377.062	390.849	402.944	429.948	449.212	413.479	415.28	428.793	488.164	463.964	495.118	412.203	314.814	272.633	217.903	97.1242	69.9207	47.2145	102.862	31.0999	73.6148	102.652	117.742	70.7795	98.6794	59.7804	82.5954	52.3304	120.43	107.247	109.623	31.0568	77.0713	97.3756	93.0234	53.9091	79.1843
3267.45	-24402	3267.45	134630		171	1.6406		28.21	68.8832	173.196	331.391	309.439	362.57	375.67	405.926	423.037	464.73	406.304	407.775	425.588	482.368	446.463	472.348	410.095	303.86	254.819	195.368	64.542	70.1063	31.7715	112.686	20.2039	55.2383	97.6814	96.236	69.8424	92.3872	62.955	70.8485	42.7269	82.3632	84.2053	110.776	18.7633	68.5119	80.101	121.016	40.5952	66.2698
3268.23	5190.9	3268.23	139050		171.5	1.64		28.215	73.9732	148.689	304.605	286.879	316.22	369.724	413.566	387.358	455.576	374.067	397.183	440.151	448.848	436.764	451.965	393.065	297.631	256.483	170.305	59.81	50.8922	29.8858	89.1065	7.82785	65.3168	98.2633	89.5816	62.213	72.3964	74.9203	61.9107	44.23	47.0718	85.4983	103.824	42.6576	73.7383	74.1831	108.523	13.8726	82.2597
3269.01	21485	3269.01	144010		172	1.6393		28.22	56.8804	117.816	297.521	279.151	268.535	350.307	392.785	361.653	433.195	373.357	383.498	435.102	426.542	418.341	403.31	363.707	279.892	240.206	124.743	50.4598	31.1731	26.7462	68.5285	11.8455	41.4646	93.0544	93.6574	60.9823	55.7627	52.4789	42.8195	57.1277	31.6919	75.763	83.8573	55.2767	75.6721	85.1627	83.2076	7.48709	73.4013
3269.79	40675	3269.79	148920		172.5	1.6393		28.225	29.2585	98.575	285.74	260.114	270.425	360.25	359.326	344.154	400.661	368.211	380.85	420.66	420.001	412.136	358.963	334.68	262.076	230.916	103.663	50.3838	39.4932	10.4916	57.9347	17.3838	30.8632	85.0101	98.7554	57.3314	43.8951	60.9608	67.3845	55.349	15.3864	59.3195	62.4586	60.9688	67.9055	80.2612	90.9154	0.1158	59.6682
3270.58	48564	3270.58	154080		173	1.6387		28.23	41.7449	98.8905	293.353	229.843	280.994	370.428	333.35	350.452	375.681	375.169	400.861	381.366	423.305	408.816	323.01	298.816	239.074	220.744	86.7703	65.221	13.8406	10.5388	69.0861	16.318	0.26616	80.3343	88.9014	56.9404	42.5309	53.0158	82.8331	65.5867	20.7786	30.2261	65.329	56.3694	58.728	50.701	83.8747	8.5111	24.5226
3271.36	46787	3271.36	146040		173.5	1.6381		28.235	43.0067	107.819	301.594	212.709	294.391	380.595	306.251	353.296	384.465	380.181	399.992	360.558	420.993	394.812	318.984	301.531	215.045	227.433	88.0013	64.5592	3.11143	10.5945	94.6278	6.93665	1.73674	83.6794	70.1853	61.1386	58.1044	68.1995	86.1492	74.5007	15.9592	26.345	55.2751	74.3184	66.4338	22.6828	91.197	28.9765	10.8
3272.14	46769	3272.14	146370		174	1.6381		28.24	34.0896	122.138	291.035	208.769	298.937	381.001	309.081	349.995	366.392	364.232	386.239	355.899	402.251	384.854	328.334	296.474	209.942	224.772	105.079	81.0121	5.37499	0.39705	106.476	16.6364	3.91991	79.7876	71.883	64.7905	78.6218	76.817	84.1187	69.1973	13.2957	25.1962	51.7564	86.6705	48.7707	0	81.2776	18.9096	28.2582
3272.92	24247	3272.92	149980		174.5	1.6375		28.245	13.7336	162.812	320.282	213.093	310.607	376.019	315.931	356.262	386.946	341.959	383.452	366.957	399.376	415.276	352.365	322.75	247.765	233.616	101.903	136.159	12.3247	35.4143	96.4889	11.0636	10.868	64.3601	92.6196	58.6099	79.5551	66.7733	52.1688	67.2848	27.7194	47.1719	46.5612	82.1449	49.0652	27.3125	86.4425	34.4883	81.2986
3273.7	-4694.1	3273.7	142200		175	1.6369		28.25	21.0974	176.924	317.377	241.766	302.425	379.553	325.665	363.515	384.324	349.186	359.39	373.246	393.606	415.48	372.543	346.126	274.01	258.351	110.385	140.154	36.3559	29.6228	86.2397	8.15777	12.4735	44.3846	96.5694	54.6633	67.5963	55.1488	55.1819	63.3015	50.5525	61.5624	39.5029	51.5397	43.1624	35.7205	98.9101	44.6409	103.992
3274.49	-19464	3274.49	127280		175.5	1.6362		28.255	34.4988	186.309	315.004	245.862	327.029	384.312	323.313	389.103	399.63	336.915	365.334	354.71	407.245	439.035	373.532	371.131	288.963	268.871	114.554	128.018	61.9027	26.3046	68.681	4.4498	14.8406	18.7922	101.075	60.7499	60.8576	49.8709	51.3244	54.8008	56.7074	68.4129	47.8773	37.4031	45.1895	52.7456	104.786	54.6124	111.686
3275.27	-16512	3275.27	120120		176	1.6375		28.26	55.3062	186.581	298.063	226.763	311.056	365.715	341.123	393.469	369.475	346.902	337.844	348.423	411.862	425.385	367.95	365.133	275.213	274.564	122.041	90.8957	46.6062	23.252	62.0856	28.9544	7.21006	31.9712	78.8447	71.3775	50.4947	39.4844	45.0569	54.6439	60.4973	77.9064	52.3662	18.1765	54.8787	57.3113	93.9993	33.1286	87.5366
3276.05	-682.06	3276.05	117640		176.5	1.6362		28.265	34.4594	182.93	278.873	208.774	276.044	337.254	353.986	368.801	346.026	341.752	295.532	324.274	404.785	396.389	365.951	341.358	249.8	254.695	131.379	48.2004	30.8366	26.7789	44.0926	37.0676	3.78019	38.0256	83.7164	76.0343	45.1625	24.569	44.3566	43.3941	44.1392	71.8399	42.7604	36.4369	71.125	56.1289	77.2879	2.43037	57.8637
3276.83	26467	3276.83	126430		177	1.6362		28.27	15.3353	179.766	259.936	199.388	248.579	339.072	338.02	336.956	336.899	333.939	306.489	304.39	402.532	378.957	372.524	314.623	239.969	217.388	125.146	39.3771	32.4616	47.8508	31.7177	23.3938	8.44845	48.591	87.6366	71.3476	46.382	19.9067	39.0122	54.4483	34.8253	65.6557	32.6634	32.1001	77.6257	54.3777	73.7347	0	48.0589
3277.61	50167	3277.61	126660		177.5	1.6362		28.275	12.4717	160.938	263.193	203.984	231.208	343.552	316.952	322.11	343.634	332.998	323.267	310.495	369.483	362.83	370.519	285.744	230.029	209.457	113.122	29.2678	15.8624	42.8452	44.0665	16.2563	9.33497	75.3635	79.6141	45.1521	54.193	27.8687	62.2288	66.9734	25.8019	61.1283	38.4145	42.2249	80.5364	40.73	81.684	9.05563	51.5009
3278.4	61160	3278.4	120770		178	1.6356		28.28	8.1386	126.716	227.185	178.241	223.427	320.397	269.799	298.918	331.467	307.027	312.891	298.41	350.109	340.678	326.858	262.821	215.632	209.622	80.5274	6.4072	9.86129	28.6863	22.9848	18.1416	7.40084	74.7852	58.5723	31.6667	79.9481	22.9972	67.4537	40.8882	22.5382	47.523	54.4164	26.592	74.3562	38.022	81.4272	18.893	35.8147
3279.18	67765	3279.18	121050		178.5	1.6356		28.285	28.1986	119.4	227.121	164.988	237.583	296.851	260.706	292.824	315.803	280.656	332.997	300.674	345.149	330.136	296.814	245.258	209.989	208.299	79.1466	25.9608	2.36614	15.1897	36.1163	8.98674	4.92806	98.8794	64.0246	49.3117	91.4483	38.8289	79.8553	17.2888	37.3769	58.5068	62.9025	41.179	65.7434	60.3404	68.8562	34.2519	39.4727
3279.96	61015	3279.96	120630		179	1.635		28.29	36.8062	99.7223	233.203	154.959	212.651	260.416	276.998	286.446	293.914	267.316	310.675	301.326	337.762	340.885	280.725	246.614	204.535	184.526	81.3101	45.8477	19.4253	16.7835	48.4928	2.30867	20.8507	77.7832	49.9588	28.0852	87.959	25.8081	69.7395	10.5001	26.2753	44.7997	42.9452	51.3276	65.3752	67.0635	61.388	24.327	47.5646
3280.74	53654	3280.74	107260		179.5	1.6344		28.295	11.4378	113.237	229.058	160.649	214.866	249.004	273.032	288.931	306.131	261.088	315.462	298.156	357.317	346.788	298.458	248.36	196.65	179.333	79.9162	15.2352	1.01802	18.737	58.7408	22.3445	7.92014	52.858	58.0718	43.3568	80.3109	21.1965	70.8613	0	24.6337	35.7684	54.5877	81.1449	65.4304	94.1094	46.8558	31.6605	60.6865
3281.52	50592	3281.52	100320		180	1.6338		28.3	29.0631	88.9833	266.424	193.836	225.319	245.848	271.742	319.11	333.911	269.256	320.859	306.231	349.676	343.507	333.342	260.529	213.557	160.706	91.7371	22.2801	4.94185	18.9997	93.8564	22.5484	5.26624	35.0719	56.0837	34.2284	72.404	26.1861	69.5084	58.285	22.1391	30.7139	74.3431	74.2341	58.5518	95.5662	30.4886	48.1238	61.3376
3282.31	47506	3282.31	100910		180.5	1.6331		28.305	51.0772	78.2187	239.739	188.532	235.984	205.703	250.51	326.48	322.253	262.016	300.456	286.646	323.914	317.656	321.178	262.566	211.604	164.481	80.9146	40.4781	1.82537	18.7978	85.0221	19.6933	5.53136	26.2953	69.1937	30.2294	72.3225	9.93329	69.6409	49.7841	15.6593	11.1966	67.4029	58.9763	59.7861	99.2442	13.3857	36.4407	49.951
3283.09	53679	3283.09	95161		181	1.6325		28.31	66.7269	53.8312	239.809	215.9	234.784	195.971	237.856	338.136	311.269	282.499	307.812	299.105	294.472	308.02	314.27	257.934	229.848	149.868	82.3251	53.5624	17.9516	10.1066	73.4128	28.5032	20.7124	30.6721	87.3806	48.6812	74.7009	21.6099	66.2347	54.1646	24.6508	25.3157	77.161	51.6242	57.1514	109.115	19.5295	41.1839	43.9478
3283.87	53255	3283.87	96374		181.5	1.6319		28.315	82.4094	36.9906	246.486	214.07	211.673	192.185	230.743	303.826	280.966	268.071	302.979	297.36	254.922	284.541	267.453	248.788	230.319	119.87	63.8306	53.5922	22.7813	25.849	69.2792	18.7054	22.2884	31.4188	99.7351	50.197	78.8034	27.8838	51.1176	45.9984	39.9676	44.5481	45.5597	27.8992	59.0664	103.974	0	29.177	66.2047
3284.65	52013	3284.65	88184		182	1.6307		28.32	96.502	30.9066	217.561	210.647	203.191	223.504	228.638	282.106	256.171	239.258	271.974	289.009	285.196	283.065	240.486	236.459	230.302	135.236	47.3991	61.605	29.4392	37.3942	63.582	13.8789	4.9146	26.1933	85.1633	37.0494	79.7821	26.8728	16.0054	40.5587	45.0894	67.6113	20.8752	14.637	54.3481	96.0873	20.8019	28.7182	63.4114
3285.43	55532	3285.43	86662		182.5	1.63		28.325	73.0664	40.2341	231.46	190.895	206.845	253.04	218.927	255.721	253.301	213.192	252.873	261.563	293.192	250.289	235.42	263.624	212.564	142.081	53.7669	38.9476	26.955	30.5274	49.3585	1.31909	0.70442	20.6606	58.5478	42.3053	87.93	29.0339	3.43702	33.0692	56.3337	83.2683	22.1341	3.80983	29.7288	75.7218	50.7794	34.812	40.6875
3286.22	59506	3286.22	75487		183	1.6294		28.33	41.3762	50.3205	204.992	169.166	198.653	253.507	225.964	235.219	248.745	194.004	222.66	238.7	303.739	213.627	226.936	246.665	194.791	160.477	48.2122	21.24	10.2641	11.7052	32.8947	18.8934	30.1241	16.2647	39.8191	43.5273	74.0582	23.5524	0	28.0566	39.1125	66.2812	13.8798	0	22.446	66.5998	59.9837	55.882	34.023
3287	26657	3287	54493		183.5	1.6282		28.335	25.7461	7.5328	201.987	178.955	166.798	232.178	221.358	189.869	225.191	189.13	212.1	213.106	281.369	194.927	225.383	202.742	157.742	114.733	58.9063	17.8651	0.14265	15.2291	14.2389	33.4072	35.5641	12.645	9.0633	41.3708	38.5163	22.2288	0.82113	23.8236	2.43344	22.9548	0	16.6406	0	52.9057	55.7534	69.3942	14.8708
3287.78	-174.66	3287.78	23272		184	1.6276		28.34	5.30014	16.6171	181.609	195.565	163.413	214.46	209.439	167.72	233.888	211.526	201.822	193.216	244.913	177.081	219.037	150.782	134.782	96.6356	51.8027	43.4965	12.4314	23.6164	6.44891	31.8154	38.9856	0	6.48761	35.6175	15.3394	31.5253	10.393	27.6112	0	20.009	5.32556	26.2457	3.83652	42.8412	30.8041	64.7164	2.01724
3288.56	-4162.7	3288.56	5187.1		184.5	1.6269		28.345	11.0381	24.2081	181.928	216.094	164.411	190.917	214.627	149.458	226.343	220.321	189.811	188.647	227.146	196.979	213.396	151.358	129.352	68.2503	51.2381	53.9569	13.7967	19.056	1.15832	32.0091	25.6396	4.6134	0	18.7803	4.85671	28.486	13.1767	31.722	1.97268	13.8941	1.35841	36.9232	10.0405	26.9777	37.0748	73.0717	3.81014
3289.35	-6053.1	3289.35	-4195.9		185	1.6263		28.35	43.8217	9.18606	157.584	222.785	162.615	178.003	195.028	137.847	204.519	225.782	172.192	188.845	237.741	192.387	217.477	165.38	154.895	72.4813	45.9323	40.85	31.4329	26.6487	20.9088	24.9944	20.1688	20.8595	13.9075	23.981	0	54.717	21.4108	39.1557	12.4849	25.9491	2.84489	37.1784	20.2676	17.3837	41.9331	55.984	0
3290.13	-1104.1	3290.13	-1368.4		185.5	1.6257		28.355	25.2719	51.4802	159.438	202.207	130.159	184.758	202.189	141.251	199.976	213.575	165.687	206.34	220.467	196.387	231.613	179.955	165.184	76.7884	42.0251	4.97623	3.74208	20.4317	33.6847	33.6847	5.49901	29.7177	30.9187	49.1388	15.6696	69.9487	23.8986	33.993	31.1411	22.1178	26.2882	25.4199	34.4591	15.9597	60.0412	44.7777	37.1678
3290.91	20068	3290.91	1408.2		186	1.6245		28.36	5.05184	51.0707	177.714	176.975	91.8431	184.705	197.191	161.841	195.473	185.302	145.63	218.318	214.328	208.854	243.795	153.768	155.971	77.981	26.0109	5.97484	28.4654	7.29761	25.3208	12.1139	18.1582	37.7328	62.1545	64.6386	6.52917	81.8444	38.2081	21.8318	40.4888	30.2761	36.0249	8.04861	28.3589	41.0385	42.1576	21.3609	41.5664
3291.69	29431	3291.69	13474		186.5	1.6238		28.365	7.30579	44.935	198.984	182.039	83.8631	202.927	176.59	176.31	212.579	190.373	169.563	216.496	196.736	230.293	248.362	145.592	176.446	100.984	29.5342	15.495	39.7205	1.81849	6.81125	6.95089	25.3092	38.268	69.8772	69.9501	37.636	88.1612	44.2702	25.43	41.4639	45.8455	43.032	14.17	53.139	46.0029	37.7175	30.6854	36.597
3292.47	7152.7	3292.47	23968		187	1.6232		28.37	3.93654	54.8201	212.614	168.166	134.757	227.488	166.397	191.861	218.226	209.402	191.223	245.966	192.148	254.224	230.572	155.642	188.798	122.957	35.7472	5.2041	22.4212	14.6769	15.7824	51.6284	24.9719	49.0711	89.5023	53.9693	43.7555	99.9106	57.4486	22.1862	49.8952	60.0304	47.8925	31.0556	59.8368	49.0977	61.0412	62.2674	40.8734
3293.26	-29032	3293.26	21834		187.5	1.6226		28.375	39.7858	54.2991	200.943	186.052	156.804	221.995	174.024	185.983	205.255	226.319	182.546	243.943	184.145	260.881	208.814	169.727	187.991	126.091	52.5746	8.53998	33.4662	22.3205	22.0312	70.2252	12.352	54.4819	83.7511	46.3305	53.1283	96.7195	73.4529	42.2823	42.5773	50.9057	35.8044	57.1705	68.1382	47.8577	66.3907	80.742	45.7604
3294.04	-60490	3294.04	19783		188	1.6226		28.38	28.999	76.4216	185.712	177.176	163.859	240.574	154.25	211.606	184.929	230.266	204.35	243.878	173.774	217.272	204.814	167.377	175.27	160.857	61.3954	15.8017	9.67414	22.818	20.1973	48.3347	21.238	59.8183	79.4956	37.4038	56.029	78.3637	86.1719	34.1119	39.5016	25.4512	27.7665	58.0354	80.0738	45.0623	70.4654	94.8679	39.8376
3294.82	-87977	3294.82	29875		188.5	1.622		28.385	46.4794	80.8989	156.315	141.043	146.362	218.336	117.34	194.47	150.17	183.72	161.66	201.481	124.018	173.483	172.432	157.127	144.462	134.848	38.0821	13.7396	2.02715	15.8258	23.2931	1.12126	30.602	41.3548	72.455	31.2129	55.3146	49.6635	74.4603	27.1493	32.0833	18.3576	32.2292	47.6287	73.0627	34.8325	62.4269	50.666	26.1277
3295.6	-105040	3295.6	20767		189	1.6214		28.39	54.2067	95.104	153.091	118.219	135.33	197.367	84.0746	178.789	145.354	157.574	157.836	173.396	99.6956	154.356	152.782	141.46	140.397	137.584	41.3827	3.53874	13.2206	2.15524	35.0517	20.5051	41.1475	50.3343	94.8486	16.6724	59.0853	23.756	61.8727	29.8685	43.3784	14.5764	54.7978	37.0683	87.0335	35.8916	57.0209	13.4097	38.0332
3296.38	-92889	3296.38	11711		189.5	1.6207		28.395	45.7598	102.379	147.642	99.4157	138.509	185.137	57.4044	126.577	167.747	132.207	147.149	166.282	90.5824	148.928	136.191	133.503	125.588	120.817	32.8057	6.36086	27.1719	11.9769	56.1604	1.29716	32.5811	50.8578	86.3445	24.0947	50.7183	46.3004	46.7022	42.6732	40.6195	30.7079	61.8457	37.3126	87.8825	28.5526	78.5115	13.2385	68.5306
3297.17	-86395	3297.17	10417		190	1.6201		28.4	43.0373	114.842	120.888	94.4858	122.839	160.072	66.2319	123.511	196.128	112.005	135.643	150.523	84.002	154.846	125.293	128.315	120.767	107.714	64.1128	2.08929	14.0682	25.6792	63.0734	10.3696	0.74125	71.4476	74.5334	41.0621	40.8327	43.0728	59.3997	72.64	49.9844	29.7908	51.4841	35.4564	89.3952	29.462	85.8491	11.134	67.4295
3297.95	-111030	3297.95	-2672.9		190.5	1.6189		28.405	40.2558	125.248	111.708	71.813	98.1236	135.993	84.8805	128.206	206.087	116.245	125.446	150.316	74.8749	158.362	128.536	114.018	99.0803	98.4622	53.136	1.87652	1.77332	28.3788	59.1516	19.8225	16.5669	91.5341	45.0602	52.0131	40.6553	30.1205	68.4133	81.5926	32.09	21.3818	56.6876	26.3418	84.0064	29.1861	78.9078	34.6367	53.427
3298.73	-136040	3298.73	-20584		191	1.6183		28.41	43.6997	110.707	103.008	44.4197	74.8989	109.432	86.7899	141.294	182.268	107.471	118.118	149.216	75.9885	139.706	125.87	100.485	85.1084	91.9747	46.0363	13.7215	4.05013	32.153	48.8587	7.42308	26.2175	84.8686	38.8727	64.6428	41.2806	28.27	58.1779	87.2188	17.5169	26.7581	54.6154	34.507	77.8712	53.6385	69.2022	33.9802	26.2873
3299.51	-144170	3299.51	-34528		191.5	1.6201		28.415	39.3678	78.7615	93.6736	12.7614	80.9331	91.07	86.7219	122.211	162.793	112.824	90.0989	138.044	68.2732	147.814	118.421	79.0733	78.4669	60.2696	39.7278	4.14603	3.30203	21.3948	48.24	17.67	39.1275	77.7004	67.2785	51.6345	35.4676	32.3148	59.7947	80.7299	16.8852	37.6728	59.9829	45.0089	57.5105	73.4457	59.3259	13.0644	33.0793
3300.29	-148190	3300.29	-47777		192	1.6201		28.42	7.26946	74.2179	79.9031	9.2976	62.9118	73.3846	78.4587	116.62	144.378	106.093	72.4434	123.261	86.4834	123.563	153.773	84.7462	73.0975	49.3326	27.0186	1.47266	8.7651	2.14628	55.8149	33.9774	50.8494	75.2099	90.1105	59.6882	33.6698	40.2411	61.4786	76.1097	29.2344	55.3092	59.2777	46.7818	61.4725	88.0219	61.2706	6.2368	46.4208
3301.08	-148450	3301.08	-61772		192.5	1.6201		28.425	26.201	70.7106	57.1009	12.2823	65.7108	91.7095	89.9338	121.916	157.76	113.019	68.906	121.099	105.565	116.194	169.357	97.4595	57.9636	52.4477	49.6091	9.73414	6.93525	10.7415	45.008	54.7412	36.2404	76.1612	88.7306	76.9145	32.1109	34.8431	88.247	76.6953	50.2575	72.8336	55.6287	58.7572	69.3525	81.934	75.4866	14.1948	50.1021
3301.86	-120650	3301.86	-82228		193	1.6189		28.43	20.6743	81.9181	22.2097	27.995	45.3711	72.5061	90.2805	118.579	157.864	93.8648	64.6974	99.9218	93.2508	104.904	156.089	101.098	47.521	47.7531	53.1379	9.26664	6.99853	4.2183	43.2293	45.458	19.4314	62.4573	70.8327	79.7608	54.4028	20.7217	87.4561	53.2672	69.6555	68.4658	46.07	69.1253	82.8208	62.3544	64.3105	23.4868	44.252
3302.64	-89158	3302.64	-98780		193.5	1.6183		28.435	17.3191	112.865	29.3961	50.9143	45.3031	87.2091	71.7939	123.858	130.669	109.483	87.9164	103.803	87.2287	109.476	132.472	93.7485	30.1467	52.9574	80.204	15.2306	2.50158	1.5657	45.6993	39.5554	1.24216	53.754	75.4683	75.9476	64.8554	35.1379	89.8594	53.9225	99.047	64.206	58.9075	71.4686	94.2469	42.6108	68.7508	32.6142	66.5546
3303.42	-88810	3303.42	-94301		194	1.6183		28.44	3.47119	111.124	59.6185	59.9967	63.8108	82.6356	55.7903	100.622	104.663	99.5391	95.3907	95.0546	89.1727	98.153	108.05	67.5407	37.9856	70.2913	82.0722	13.4702	1.61177	12.9527	53.32	30.451	26.8597	22.7598	78.4026	66.0185	62.2373	49.0167	93.666	39.2859	95.4115	74.0385	70.5312	76.3184	108.011	24.8376	56.816	29.8354	72.1978
3304.2	-95171	3304.2	-87559		194.5	1.6176		28.445	13.3834	100.554	104.917	90.5141	56.7721	75.7703	46.1334	89.924	88.8637	119.67	113.651	86.1451	89.3256	88.0228	102.477	63.6466	48.0363	63.2228	70.6496	16.7972	11.1369	18.607	43.7736	23.5713	55.9383	38.3951	81.4579	61.9272	48.5435	46.62	109.435	74.9598	101.646	62.577	80.2433	48.0084	100.529	18.9131	62.5044	15.377	81.3857
3304.99	-93980	3304.99	-83625		195	1.6176		28.45	8.89508	74.6466	103.812	83.7267	51.6353	81.301	45.4571	101.814	79.1776	112.978	100.656	64.9952	89.9093	90.1854	104.645	36.3868	64.0438	62.2481	45.9406	19.9404	27.4582	8.38777	26.3907	17.3639	73.0967	18.0954	76.5162	52.2882	36.973	40.8359	89.5453	74.0987	91.1966	47.14	72.1046	22.7836	88.0612	21.5408	64.8492	21.6118	77.9639
3305.77	-108100	3305.77	-67776		195.5	1.617		28.455	8.04849	66.4662	93.6619	78.9103	49.6752	110.987	33.2152	86.2897	87.1685	87.4905	84.4613	53.9214	87.9667	80.7861	94.4873	31.49	54.3481	50.526	17.722	46.4211	39.4422	11.6548	26.0938	30.1652	71.0629	30.079	61.2069	23.6384	46.777	39.7505	73.1499	60.1395	76.7481	54.9757	41.0794	33.7326	82.446	37.0572	79.388	18.2549	90.1239
3306.55	-103660	3306.55	-59168		196	1.6164		28.46	31.9399	88.6844	72.2755	45.4548	29.8343	126.316	13.1035	77.959	95.9296	71.9908	51.8075	40.8605	64.732	75.6688	101.097	28.0613	42.2416	37.2598	2.79376	29.6738	46.5348	0.04938	41.0935	19.0333	47.8371	49.8253	54.4017	1.05727	44.1229	48.1384	48.2836	46.8216	71.9935	46.2596	23.4654	42.7788	79.293	41.5799	84.6457	20.8045	74.1225
3307.33	-87570	3307.33	-61805		196.5	1.6158		28.465	39.5214	84.9699	73.6916	30.2856	39.3942	118.988	14.4969	69.5667	95.7339	34.9087	31.3319	51.1887	33.7105	61.5808	110.151	31.0414	48.352	45.1628	11.2522	14.4609	34.0453	8.89771	32.6125	27.4511	30.1527	63.5005	62.6041	10.7849	26.3667	55.4218	50.9375	27.3712	54.7074	67.1817	36.367	39.2066	77.5485	40.2152	80.2174	10.4802	59.5511
3308.11	-89121	3308.11	-68442		197	1.6145		28.47	47.4503	40.1103	74.0934	20.2952	36.0594	88.9097	28.9197	49.2944	92.784	2.35657	26.7404	62.8208	0.44349	47.3758	126.717	31.0865	35.2627	56.402	8.14966	2.14089	24.9498	6.36809	20.9054	35.6877	4.76816	68.1963	78.1418	24.9744	3.23134	34.4415	40.8824	26.5569	40.159	58.8826	49.4468	47.319	71.0398	59.8631	59.6013	3.74881	41.9144
3308.9	-99410	3308.9	-76435		197.5	1.6139		28.475	41.7879	2.50734	48.6607	15.7568	49.8783	60.3086	12.8644	31.51	70.9567	14.058	35.5234	73.5321	17.7786	48.1639	98.6001	34.4753	18.4832	45.0203	9.10272	10.8137	21.8639	1.16194	14.6131	41.8179	26.3778	39.6231	100.222	22.2209	0	37.8277	34.0848	24.9272	32.692	33.067	51.6605	52.367	33.3826	65.4188	44.2306	8.39286	23.5419
3309.68	-83578	3309.68	-88083		198	1.6127		28.48	38.4747	13.4113	13.0873	23.894	64.271	48.7889	6.48416	33.1336	51.902	10.386	54.5436	78.3315	8.01559	38.5512	66.5949	17.5578	5.22322	27.37	13.306	20.5758	37.7615	5.87596	7.53708	32.2062	39.927	15.5559	110.951	11.5861	4.04186	29.1305	20.679	21.1359	43.7042	10.1608	26.8632	65.2035	30.7433	87.1005	9.28695	23.3885	3.84787
3310.46	-82228	3310.46	-95256		198.5	1.6121		28.485	29.3098	8.75734	34.8154	14.619	75.1028	44.2255	39.7957	35.188	37.3195	1.35742	64.7635	79.9638	19.5167	48.1736	47.0186	26.1148	17.3717	6.27399	7.74154	43.8327	20.5842	9.51046	21.1853	25.4553	38.7468	29.3055	103.807	7.51347	10.7226	13.7453	10.9063	31.6275	51.5899	0.18423	13.967	79.5994	28.0454	71.3688	0	40.0538	0.86572
3311.24	-95925	3311.24	-108380		199	1.6121		28.49	36.5373	23.4649	43.7995	43.7164	51.7067	20.8247	68.9736	64.7045	34.8278	4.40714	48.1646	44.5892	18.1414	44.03	39.1799	38.291	16.333	19.0036	21.4478	53.6277	3.0407	16.48	3.17173	7.19155	29.8872	59.8971	84.4219	11.6723	7.42113	11.7934	22.5969	40.0634	64.2285	3.77534	4.22265	87.8322	25.8441	66.2177	11.8501	53.1231	0.14039
3312.02	-109920	3312.02	-117410		199.5	1.6108		28.495	49.5212	29.2359	66.9848	46.5871	17.7104	27.758	37.643	57.011	28.4964	3.58859	47.2673	4.97092	16.333	17.8316	25.5164	49.9711	19.916	11.0955	34.9898	59.6043	12.8063	5.7318	3.99547	7.72502	11.6251	39.4679	77.2506	14.2956	15.7268	10.8942	11.7045	43.5032	56.0095	0	10.2376	77.8897	14.9753	58.2656	36.3751	39.169	13.6802
3312.81	-110650	3312.81	-120490		200	1.6108		28.5	46.8553	36.1335	65.3286	46.8338	13.0242	41.2458	3.33128	48.4274	30.2303	6.26985	27.5178	10.0261	8.5397	9.88647	34.2907	34.1162	28.479	10.7476	30.9245	48.9212	37.3969	12.4208	34.76	6.94341	15.3751	39.5648	70.6532	18.3166	16.4531	25.6859	23.8831	34.7179	43.9623	0.38611	9.21135	84.1254	16.5208	39.7373	41.3514	19.6971	18.6316
3313.59	-120510	3313.59	-122550		200.5	1.6121		28.505	19.2993	3.98224	55.0597	20.611	4.41439	21.934	32.205	35.2681	33.1421	12.0572	9.67672	6.35358	38.8758	17.3386	32.0652	18.1078	12.484	14.1994	29.0721	58.4893	32.4306	10.2079	34.0622	10.3221	23.5966	35.0674	88.056	34.8637	20.7682	54.8863	21.1801	35.8513	52.9583	5.26442	20.5127	88.4959	15.4261	55.1011	49.319	12.0433	4.68137
3314.37	-135070	3314.37	-99251		201	1.6114		28.51	7.15304	33.8366	38.9757	0.00615	7.09069	0.81815	51.7938	47.0101	61.0476	31.5557	8.25674	9.23662	45.902	7.73017	33.5098	1.91062	20.1712	7.14913	31.1677	48.7664	26.6364	11.2146	28.2181	15.2054	31.755	50.638	74.076	53.6544	17.8631	46.1276	28.7649	32.364	58.479	16.3209	27.026	79.5137	23.2656	45.96	42.7987	4.49843	1.90497
3315.15	-117720	3315.15	-59759		201.5	1.6114		28.515	17.5995	51.1678	36.0433	0.44722	10.2247	4.66911	39.0321	42.7545	71.122	41.0168	10.3082	17.0584	43.8906	16.9577	42.0992	15.2023	7.73407	4.24258	27.7502	27.123	18.4752	4.91061	13.7523	19.1507	25.1246	67.4727	73.4167	53.0158	34.4089	60.4844	24.9229	42.9056	60.2838	46.6968	42.9485	70.8381	21.1458	58.7557	71.2963	15.1464	9.9911
3315.93	-83046	3315.93	-33516		202	1.6108		28.52	5.28339	50.9744	33.2387	20.4545	27.6717	4.98768	37.6867	36.3026	62.2195	39.7297	8.61102	17.4363	27.8835	3.05926	25.9635	21.8574	18.0874	16.0601	19.1707	17.7135	9.74075	7.03016	6.32934	31.4918	3.71171	61.9043	59.6438	48.0586	36.0588	54.0514	36.4276	36.6458	61.6494	67.854	57.8327	67.7746	15.6522	57.3211	80.1523	20.999	11.0079
3316.72	-46585	3316.72	-25192		202.5	1.6108		28.525	2.98656	34.5969	45.9258	37.8204	9.53369	6.60607	58.9567	2.99322	55.517	38.1891	17.2628	7.30378	16.0529	15.7285	29.7227	33.3185	41.7647	43.2906	33.9105	6.08809	13.4085	2.70748	22.9058	11.3962	10.0265	48.4308	40.971	52.1739	42.4224	49.4064	42.4932	25.5696	47.2277	57.0431	61.4079	44.2101	19.8288	42.7787	69.5906	25.7553	13.0598
3317.5	-26979	3317.5	-756.05		203	1.6102		28.53	19.0775	8.68927	20.1285	34.3417	33.7676	4.85847	53.1471	10.7433	28.218	7.75079	40.3768	0.70506	17.5304	20.3317	21.4163	50.8418	39.607	52.3381	36.7197	18.1231	1.88808	9.58869	18.5035	7.13263	32.0019	57.6703	39.9177	51.0928	53.8971	24.9594	56.5442	25.3731	49.7439	53.9315	33.4615	52.9877	38.8799	31.8786	49.4034	28.1533	15.933
3318.28	-18344	3318.28	6309.9		203.5	1.6096		28.535	39.4065	4.06951	1.74251	43.2501	36.739	21.5136	35.4675	13.6521	28.7875	27.3194	36.548	1.54838	14.8997	12.6899	23.6771	60.0302	50.5735	32.902	26.8427	19.1282	37.1995	14.037	33.1517	19.623	24.1002	53.7521	34.8829	35.2625	52.3069	5.28914	72.1455	41.4077	35.57	39.1983	8.85428	50.2525	40.9457	14.737	50.1532	28.4656	11.2259
3319.06	-24087	3319.06	4170.5		204	1.609		28.54	46.9927	18.4234	17.566	63.4784	57.9156	3.82448	13.4809	2.76685	26.1379	21.6435	16.9171	14.1798	32.1279	15.2252	16.1777	42.2828	21.7192	5.52784	3.11557	9.65291	46.4866	26.87	34.4553	28.4517	32.4654	38.8229	32.0868	18.6813	54.9727	0	70.65	64.2289	23.397	35.1394	0	70.6002	35.5029	25.4325	49.255	36.7949	16.9535
3319.84	-28260	3319.84	1400.5		204.5	1.609		28.545	53.4822	16.0128	10.6027	80.7776	44.9915	4.76309	0.12119	11.3448	21.8295	25.6543	6.70325	18.6694	47.6594	5.51469	14.8076	41.8924	8.00871	26.6568	3.28035	17.0495	43.7927	17.8254	27.811	25.1834	0.79899	29.7869	26.1686	11.7161	36.5651	13.9646	54.7107	81.7816	6.83139	37.8417	17.1794	73.1561	21.1416	40.1777	55.6403	32.9676	6.38433
3320.63	-50510	3320.63	8775.1		205	1.6077		28.55	7.8628	7.94788	20.1996	78.095	39.3309	9.14292	5.67623	10.5514	19.6695	3.74798	4.68384	27.1577	59.9905	14.2544	22.0223	33.2263	35.2269	6.67113	23.6362	27.2168	14.1541	28.1309	21.1481	17.629	6.49051	44.4481	16.8967	22.6209	40.4121	43.4231	59.1534	102.695	17.4325	50.8331	40.6836	84.7179	30.0734	58.6194	55.6772	42.4708	16.2182
3321.41	-61070	3321.41	12905		205.5	1.6077		28.555	11.7349	4.73879	47.9364	52.7557	30.9295	13.6808	2.68661	9.0434	16.5125	14.0144	15.4221	19.7774	53.7679	13.9709	25.8614	3.97497	29.2046	34.4687	19.7264	49.9979	3.61805	43.6878	19.692	26.2687	3.93715	80.5565	21.9664	32.4752	61.4037	59.0835	54.6784	118.368	28.75	66.2611	48.6587	88.9299	43.2038	62.2031	55.2363	43.9723	30.3401
3322.19	-41246	3322.19	17235		206	1.6065		28.56	25.4533	10.4198	48.6155	57.5779	32.9544	19.4516	6.24066	13.4762	22.6184	21.2292	45.4861	5.49384	40.2484	24.0746	34.3066	15.0961	12.628	50.2771	26.382	42.7395	11.5773	58.1901	37.6873	17.3411	12.9149	116.184	32.9543	30.6124	82.5231	56.8151	54.7607	101.041	42.1443	86.7481	43.2015	94.3706	62.9669	72.4148	91.7256	43.8417	59.2454
3322.97	-28109	3322.97	9652.3		206.5	1.6071		28.565	35.9659	20.4002	41.9841	62.7037	52.7014	22.4934	10.2378	2.20625	47.2641	28.1345	50.1721	2.62594	39.1287	2.81722	45.8472	35.7695	2.08382	22.0872	36.9198	35.2042	4.4202	38.7908	52.7549	13.1087	20.9032	90.6613	49.2519	37.7451	71.6367	57.0222	55.2361	79.4874	46.3988	102.249	34.8753	107.163	59.8661	71.7759	117.438	51.9777	47.7821
3323.75	-28469	3323.75	9218.8		207	1.6065		28.57	47.5308	43.0008	11.218	71.3034	44.3928	22.6361	6.94849	3.36389	63.2428	17.6511	42.8019	2.15562	47.581	2.50617	24.2216	40.5386	2.77304	2.54278	16.2687	32.6975	18.0475	25.3301	66.2873	4.74507	33.3216	70.9013	52.8642	47.901	48.1459	37.1971	68.2542	43.049	42.1237	73.0535	41.5646	118.971	38.2282	80.0123	136.047	45.2516	32.5234
3324.54	-17583	3324.54	19185		207.5	1.6059		28.575	50.139	46.3671	18.5754	70.1431	40.0522	25.8214	3.78511	5.76236	44.172	0.42761	36.2557	20.055	35.4024	3.66374	20.5737	24.5367	2.64235	17.3629	2.90652	25.8577	28.7641	1.72085	63.7045	31.2066	12.0086	44.7709	52.162	49.9204	20.5194	63.4841	77.4631	68.6391	37.5438	59.482	64.4119	112.968	18.5684	80.4225	117.395	14.9717	39.3435
3325.32	-4958.5	3325.32	20665		208	1.6052		28.58	49.0592	34.4188	21.4651	64.3302	24.1896	8.66711	23.0785	15.324	1.53607	11.1601	35.3411	17.4605	38.7015	10.8419	6.38127	6.65346	10.1037	5.87875	7.37292	3.20117	14.2716	1.43912	58.7576	33.3753	6.1812	43.3151	53.1624	55.0151	9.20999	79.4589	72.6757	81.6413	17.0866	37.6639	53.0697	119.419	6.42201	81.2792	100.798	0	57.6497
3326.1	-21371	3326.1	22191		208.5	1.6046		28.585	48.7253	36.9243	25.8956	43.6114	35.6197	4.72992	47.8832	12.7421	24.4605	9.58903	33.913	20.425	36.5329	22.6158	28.0367	17.8179	4.92807	21.8542	13.0125	3.5242	2.70733	12.8331	41.0347	29.1048	6.19619	62.5166	71.9683	29.9404	11.05	75.6291	43.5215	78.8852	16.6777	24.6554	25.7678	105.455	10.8467	52.362	74.3766	0.10363	66.5008
3326.88	-15338	3326.88	39864		209	1.604		28.59	52.4786	30.8054	10.7103	51.5568	31.4443	22.9714	59.5826	3.38312	25.5646	16.3166	9.34857	12.1742	36.893	23.4373	36.4437	28.8899	2.36736	10.9974	16.0646	13.4491	13.7034	9.32374	41.8637	23.0612	19.2089	63.0111	85.9832	24.1487	24.738	60.2199	22.6459	72.5369	0.63127	36.359	19.2545	91.9595	36.5596	32.2651	54.361	17.8486	55.1688
3327.66	-9567.5	3327.66	49907		209.5	1.6034		28.595	42.6629	41.8106	9.2677	0.39799	3.40057	27.2703	76.7267	5.64493	10.0092	24.6822	4.06455	2.40094	31.0082	32.9067	47.1299	39.1043	13.3888	17.88	14.8425	23.1247	11.5479	20.4541	36.3273	7.87395	40.3489	52.3878	90.6145	4.07557	33.2667	8.41557	18.6421	54.1882	14.06	38.4465	18.2974	67.0821	43.5084	0	35.9067	36.9549	32.8304
3328.45	3441.9	3328.45	42618		210	1.6028		28.6	57.1028	62.1987	2.59948	9.76898	10.4023	15.2491	64.4621	2.84302	19.5442	46.2707	3.71053	12.2042	14.078	19.256	38.2842	46.8105	0.93153	29.5595	4.91533	21.3201	5.66729	30.202	39.7742	29.762	30.168	57.7151	83.1566	0	40.9793	1.56462	38.9056	44.8644	25.089	21.0713	49.3375	61.5772	48.134	4.41658	26.5307	58.7749	33.3099
3329.23	21982	3329.23	19806		210.5	1.6021		28.605	60.5843	67.0472	8.24506	16.6805	20.833	20.0105	40.0902	3.15288	11.8855	46.3733	2.70274	38.1003	4.1926	11.1416	30.0515	53.4018	14.3972	46.5106	19.6182	9.57376	24.6896	45.9589	35.2527	51.4036	30.2155	60.4142	68.7322	12.0081	46.3968	11.4578	33.5202	28.5721	13.7572	18.868	66.7239	38.7738	72.7088	24.6491	15.2932	55.3605	44.5703
3330.01	48661	3330.01	7323.3		211	1.6009		28.61	67.0927	102.751	53.7276	4.19416	16.4701	1.89275	12.6817	23.073	3.21768	23.7904	15.0827	28.7953	7.30722	1.94516	17.5227	43.9712	41.256	50.3762	18.8142	11.882	3.5106	46.2587	37.9955	89.1087	7.51256	71.8337	96.3296	23.1297	54.7583	18.9246	39.1696	20.4824	25.2791	8.37831	74.3127	58.1746	87.4271	52.2886	44.6189	73.2031	43.1289
3330.79	45474	3330.79	-10634		211.5	1.6003		28.615	49.5518	94.3848	66.9693	21.1475	2.42437	2.12838	4.81294	43.152	7.24921	8.05723	24.6772	14.412	15.2095	22.9602	6.02287	28.7356	38.4143	45.5617	1.07885	21.4159	15.6474	48.7149	35.3546	74.6315	22.0162	97.3938	124.997	26.9568	60.6599	29.0257	40.4467	40.6388	20.0625	23.5149	72.8244	77.5171	111.261	75.7318	46.2422	57.6187	19.0002
3331.57	57047	3331.57	-16726		212	1.5997		28.62	35.0942	84.3776	56.0533	4.66377	0.11602	24.4337	1.38039	45.309	16.0638	1.12922	11.4524	1.77633	0.3293	36.0065	20.3456	23.7759	17.1098	32.8242	1.44765	36.5705	23.4342	25.9797	18.2872	64.6523	21.9872	72.9694	134.455	42.5403	52.5411	37.4554	37.5138	58.233	9.13638	21.7242	69.1667	93.0898	84.5684	87.8498	41.8238	50.9211	0.11336
3332.36	54233	3332.36	-10110		212.5	1.5997		28.625	3.13603	40.628	31.8004	8.90478	1.59881	38.3927	14.4234	24.1293	18.6813	4.84657	3.53137	19.6874	0.08526	14.7813	16.3599	17.4888	8.84615	56.4323	3.36767	13.1598	29.0135	0.86328	14.2307	43.1222	24.7941	50.5416	124.146	39.2874	47.5529	52.2058	44.377	72.8937	11.6783	18.6994	63.4008	86.7838	66.8307	80.8994	41.5953	47.0968	0
3333.14	23283	3333.14	13224		213	1.5984		28.63	2.876	11.4365	25.764	19.8102	8.5501	11.4633	6.85264	12.725	21.2628	15.784	20.6332	11.8226	7.19919	11.343	16.9699	16.8364	14.6399	40.2951	9.56669	11.6694	14.9293	13.8082	12.9784	41.6543	7.03382	41.6945	89.1055	41.6659	24.5444	77.0947	38.0077	84.8015	6.91502	21.7957	56.1596	85.2496	66.7683	59.9442	29.5628	23.467	25.1357
3333.92	-5065.1	3333.92	28386		213.5	1.5978		28.635	2.41256	20.7083	59.1753	26.5578	8.56219	13.9263	9.33401	2.0652	27.8149	30.3581	40.417	39.0255	13.5266	30.1646	4.7296	0.63602	11.8596	34.4075	3.53543	21.6078	32.4992	36.232	15.1413	30.9563	4.01315	36.2699	68.6455	46.216	29.4441	93.5609	22.5601	78.8697	18.3929	31.4613	68.5504	78.5426	84.5564	53.2362	41.2276	2.57822	46.3097
3334.7	-9682.7	3334.7	43641		214	1.5959		28.64	11.2768	56.2769	70.4529	28.5378	4.8094	20.5988	5.50086	6.22653	39.6502	34.2238	39.0504	35.8737	25.4711	43.5069	0.24366	3.51593	11.0345	20.0852	1.94968	19.0398	37.4214	62.6444	35.1499	8.27278	4.37228	55.2843	71.1357	52.7587	25.7769	95.9555	33.9974	59.7296	24.2058	27.1577	47.8459	83.5928	79.778	53.634	55.8978	20.7463	61.1214
3335.48	-16548	3335.48	57630		214.5	1.5959		28.645	26.1028	64.4685	75.1025	8.59689	5.81174	48.9391	2.15247	21.8169	31.4575	37.7816	23.4781	28.2241	15.1418	48.2025	9.83901	29.2391	20.5147	5.53593	5.01675	4.41392	19.3669	64.7288	41.576	4.57193	2.26598	75.6587	55.1187	70.9909	21.7273	74.2056	43.4997	56.2267	31.7399	6.32167	37.4443	84.1661	67.519	59.5628	56.3102	42.3148	37.414
3336.27	-35402	3336.27	66771		215	1.5947		28.65	12.9741	53.16	72.0653	15.9919	15.2489	63.349	9.6331	36.4873	7.57448	26.3024	6.37523	15.2809	16.9582	46.1907	11.4747	47.4179	26.3889	7.41579	10.4298	10.6796	1.0415	35.5684	41.7724	14.727	5.25861	68.8331	38.4962	80.2464	27.4167	48.3389	63.5485	29.0356	52.8916	8.86526	11.0869	66.2977	36.5721	51.9638	64.5529	79.9487	10.2675
3337.05	-24040	3337.05	69268		215.5	1.5941		28.655	17.9812	26.777	84.961	12.7745	20.0452	44.2683	15.0297	28.6866	43.5704	18.7056	4.96676	4.96993	19.6307	54.4134	1.9526	48.4958	49.0337	18.2461	9.56694	17.3258	23.3232	21.0384	21.9753	3.37467	3.81236	50.1275	32.9615	68.2001	32.2144	30.8254	84.3225	46.6393	59.7648	37.78	2.55574	51.9971	27.309	41.1746	57.2155	96.7047	0
3337.83	-14328	3337.83	58806		216	1.5935		28.66	32.8937	13.8107	68.8583	26.9378	26.7746	13.9354	14.5695	1.76781	59.8223	1.32967	9.43019	25.0334	4.952	30.5901	4.44712	51.9412	19.26	35.3863	29.6705	46.4669	42.8201	10.4121	25.2259	13.4366	0.71213	32.6213	12.7977	56.989	35.7243	44.1552	71.5554	39.5663	57.3916	43.1039	1.25919	53.5326	22.9484	29.5938	40.4138	84.26	3.89447
3338.61	-7545.1	3338.61	46704		216.5	1.5922		28.665	40.9654	5.29468	56.8772	22.9164	27.9498	18.9602	26.1631	8.14842	47.9934	3.07652	7.65268	34.4076	9.25207	5.15179	10.2077	55.7098	4.49756	29.9008	28.2944	58.0731	42.7601	15.8916	3.02569	13.3063	7.64484	11.7743	8.17888	38.6292	30.5854	40.974	73.6576	32.2254	33.9502	55.3828	4.10768	46.1293	24.9793	34.7927	47.7851	87.6779	24.8768
3339.39	-23231	3339.39	37616		217	1.591		28.67	16.7002	1.49527	46.8042	22.2298	16.2626	27.738	31.7594	3.31755	21.785	5.72389	12.7464	22.8267	1.41863	7.15538	14.7089	52.1634	10.077	7.49218	35.2837	44.4321	44.8358	31.3185	0.83538	17.0002	7.14088	18.2839	0	35.935	20.24	59.1347	53.26	42.248	12.6422	48.5197	14.1747	41.6726	40.3021	26.9949	43.0232	71.1035	31.7722
3340.18	-17901	3340.18	23769		217.5	1.5897		28.675	0.43484	29.3146	30.6606	18.2162	5.38533	45.3164	54.027	4.76262	5.59036	7.52787	11.1326	13.6255	3.81223	10.8257	6.29903	56.9592	11.6175	15.4925	27.3448	38.847	33.6159	8.4803	8.99993	7.26915	5.81554	23.5022	5.8432	18.8017	9.94799	55.6964	48.36	39.9181	4.77091	25.3278	0	30.7984	52.2766	29.0912	45.4407	56.6176	8.66766
3340.96	-25704	3340.96	13290		218	1.5897		28.68	0.50582	11.7338	42.2462	1.87314	27.5547	44.8631	52.6875	39.2439	15.6244	12.5383	23.5021	4.55443	8.76358	22.9977	6.46683	18.6593	13.0783	29.5718	18.9726	17.2768	3.63705	2.97057	31.4097	0.47249	3.99231	42.8861	11.8526	4.6463	26.5715	68.2916	18.1167	60.93	19.7675	25.5308	4.68795	26.1903	54.8977	39.4885	26.7786	46.483	11.8883
3341.74	-33583	3341.74	29176		218.5	1.5879		28.685	19.9858	11.0965	37.6247	25.0805	54.127	53.969	1.68716	63.4714	37.8576	6.20411	29.3863	4.8509	6.57292	14.0166	12.0726	11.9376	12.7895	23.671	14.2719	14.2558	29.3761	4.03027	34.2364	17.4388	4.74483	48.5401	17.8368	17.4208	30.5973	73.4972	16.7848	73.7299	25.3489	15.8867	15.8537	46.1499	65.4957	48.8592	22.8465	45.5429	39.4924
3342.52	-57566	3342.52	48498		219	1.5854		28.69	15.5001	22.2047	61.1323	36.3871	49.0686	38.8713	8.33318	61.818	48.5023	0.82694	27.0512	13.2664	4.53372	3.60508	1.37337	10.6297	16.4746	5.9802	8.11753	24.0901	30.0053	30.6653	35.6598	32.4956	12.35	62.9354	23.8539	17.6916	47.6819	61.2187	20.9863	67.2002	29.3997	25.5796	27.4975	70.6246	55.2621	48.2125	33.9842	51.2413	68.7837
3343.3	-46465	3343.3	63594		219.5	1.5848		28.695	23.3676	38.4795	64.5554	40.7986	50.1107	13.8546	14.6555	52.6141	45.3244	6.40351	4.5801	35.5872	2.50608	7.2429	19.1669	10.0994	10.0754	4.62938	2.96765	16.6823	32.1164	45.1646	34.7219	26.7952	4.6747	74.2382	33.744	38.0525	44.618	48.6041	33.5962	57.0954	30.2168	57.4482	51.6462	106.953	51.553	50.6884	47.95	57.6516	63.5744
3344.09	-48008	3344.09	82779		220	1.5842		28.7	4.0831	12.0807	52.7144	22.1366	9.08115	18.9996	5.38481	15.8719	2.30412	21.9209	25.0642	40.3584	4.3376	9.90753	23.9966	3.13433	7.24254	16.1422	2.1457	33.3004	25.7867	55.1574	42.4573	25.7269	23.2512	74.9937	46.9924	19.7211	47.5793	48.8489	59.7058	22.9921	16.5884	58.184	61.8906	113.958	45.1649	36.2251	52.5316	45.6273	57.2698
3344.87	-54408	3344.87	102660		220.5	1.5829		28.705	26.7082	6.68564	30.3596	27.4814	5.33738	63.7658	27.3357	8.71457	6.24536	31.5511	34.6342	17.7579	15.7606	2.2069	17.8943	32.389	27.0042	3.34742	22.2726	43.5376	35.9632	39.1579	37.1221	12.5369	20.194	88.3349	40.859	19.4664	45.8447	40.2987	64.0141	0	20.4	59.4374	61.6382	88.1994	40.7433	42.9127	49.2821	42.095	36.0687
3345.65	-54715	3345.65	103640		221	1.5817		28.71	2.15144	11.3462	15.8935	18.5286	1.16548	69.9581	21.0609	9.09479	15.2417	35.5379	24.7704	0.44882	34.4087	0.35049	3.3993	23.0638	27.2181	1.58109	25.0185	49.5473	55.4371	38.837	40.8666	1.90607	4.02122	90.3594	20.3573	17.6826	57.511	37.0659	66.3343	8.67828	41.9903	63.3415	69.5889	68.4215	61.9658	58.78	58.7987	35.9533	41.2316
3346.43	-32026	3346.43	91205		221.5	1.5804		28.715	43.3202	3.20512	21.4141	31.2461	3.91149	73.4142	35.364	16.6291	18.0307	22.7306	14.334	8.8005	26.1418	12.4103	16.6106	8.0829	18.3498	8.11739	16.763	23.1829	83.85	39.0063	48.1581	10.3128	21.9887	73.754	15.8704	34.261	76.5363	21.2703	84.8906	34.0059	66.01	74.8281	67.0074	32.303	86.9412	42.9329	70.1615	42.6797	61.81
3347.21	-4685.3	3347.21	78589		222	1.5804		28.72	56.1291	10.9121	27.6735	17.4244	5.46311	65.2249	26.3378	7.73312	15.5058	17.4095	20.7255	7.11002	28.4834	3.32867	32.4598	28.0646	34.644	23.2925	6.03363	4.47028	77.5675	34.8186	40.6341	13.6113	13.3053	39.5613	21.7468	29.3004	65.1027	2.32111	77.2863	66.6249	69.7304	71.8757	61.4603	22.183	64.7282	29.9171	76.4367	30.4521	34.3039
3348	38082	3348	60873		222.5	1.5798		28.725	41.7719	22.7228	39.3248	16.5801	24.1275	52.3215	1.96296	13.3879	17.8473	16.8057	2.62296	12.708	16.3438	1.60725	34.2483	53.8311	57.6396	31.8686	0.19179	11.5822	52.835	29.9174	19.3917	19.2901	7.83803	27.5316	8.20737	14.5298	59.6692	4.80059	67.5205	72.0909	35.2499	56.6425	54.9829	12.6876	54.9465	21.4524	60.4389	48.5826	25.1999
3348.78	64764	3348.78	41488		223	1.5792		28.73	7.58528	26.6144	70.5709	20.8372	26.0502	43.1077	31.9435	26.5656	6.17467	14.8837	2.82055	14.1672	5.57109	1.63462	23.3495	36.9146	65.207	35.193	12.7101	10.9919	56.8258	34.2389	2.49297	26.1655	20.6802	47.9519	31.8649	0	30.6264	18.6528	49.46	76.4688	13.7196	54.0662	41.7247	0.03642	47.0804	39.5453	47.3217	37.7754	17.6978
3349.56	83798	3349.56	29096		223.5	1.5792		28.735	13.6414	36.752	89.7633	23.0627	0.41897	15.3995	27.6776	35.0716	14.7915	5.96001	39.7437	31.2408	8.52151	9.7418	5.00961	17.618	61.8094	10.4708	1.69145	19.5798	59.4885	52.4254	7.51533	15.191	7.60274	63.2019	51.2089	15.9812	29.3501	28.7033	44.1979	74.085	17.1849	66.4263	32.7331	0	62.1422	71.6103	49.5282	45.3517	26.126
3350.34	104670	3350.34	32731		224	1.578		28.74	7.4625	19.3983	70.898	6.63126	16.5084	12.121	12.303	38.8481	18.1104	16.2778	54.9756	31.8801	7.60226	11.2327	14.0385	10.9151	41.9292	8.00411	17.0832	7.12071	59.5489	65.1446	13.3773	11.2714	15.2904	83.5426	86.7615	10.3579	32.4187	46.2066	40.9965	66.7419	26.0139	61.8932	19.0523	17.9655	92.3332	58.8882	26.5409	39.1726	23.9253
3351.12	89544	3351.12	43319		224.5	1.5767		28.745	4.58246	12.3696	82.5393	4.61547	24.7334	39.4423	0.39477	35.9531	23.5648	26.8411	46.6581	23.1687	14.8177	9.70285	8.22332	27.7448	6.40951	13.4692	19.2673	0.11924	70.3201	71.4551	25.6585	16.1765	33.7582	60.1773	92.6481	31.0482	54.4366	44.4606	50.6302	55.2736	30.8888	67.998	20.2288	36.8977	82.1656	40.6771	20.4177	38.0021	45.447
3351.91	73603	3351.91	55526		225	1.5767		28.75	15.9218	10.1961	85.3345	25.2398	43.6564	29.5733	14.1496	22.6917	17.7051	6.77632	15.348	8.27368	5.51731	24.1182	0.15973	35.1174	1.03185	6.7574	2.876	15.073	28.6702	43.7946	10.7729	20.6202	14.7814	63.1901	64.7766	46.1933	38.753	39.624	49.7132	48.1026	15.0359	51.0244	21.8542	76.9589	56.8114	25.4504	12.77	12.3783	38.7809
3352.69	83513	3352.69	70535		225.5	1.5767		28.755	18.3748	1.8402	74.2172	11.7545	39.4695	37.8899	26.429	1.19497	38.2214	7.96432	19.7703	4.5792	10.192	9.28907	4.84553	24.8225	3.4855	8.59228	5.91089	18.6547	0.95257	33.8946	22.8293	5.14381	0.75557	60.588	52.9058	48.4131	34.1955	19.2229	43.4971	49.4972	15.7013	39.4371	32.9561	82.6256	49.4248	27.5179	17.1018	0	59.7569
3353.47	113670	3353.47	80666		226	1.5755		28.76	21.6038	9.33608	56.1983	5.61941	35.0723	37.1003	17.2447	15.3993	56.3639	23.9741	23.5319	24.927	2.56015	9.282	6.18417	19.4756	14.5553	18.1831	26.3951	3.18039	24.7365	10.793	31.0658	2.54949	5.7128	56.3997	58.0346	65.6878	21.047	9.16647	37.8693	61.3921	21.2434	50.5038	25.1331	59.029	50.6739	40.9831	27.4607	1.16456	49.2454
3354.25	131560	3354.25	83225		226.5	1.5755		28.765	13.6614	8.68944	51.4084	7.22206	12.8161	51.5649	19.8118	0.19499	51.5298	31.7401	43.1421	34.5523	6.31944	19.1548	9.2821	19.7257	34.9822	3.4809	33.5305	8.18495	42.996	0.47955	24.5413	8.31203	14.5346	52.1582	59.1031	76.6233	14.4936	10.6742	37.8138	47.705	15.3143	29.4429	14.9436	61.5795	38.8172	57.7163	32.0366	5.16214	37.26
3355.03	163030	3355.03	69832		227	1.573		28.77	11.9417	9.34752	36.2144	21.4626	12.6665	54.6262	7.02237	20.0434	31.0868	40.1656	55.2987	54.7272	15.1867	7.62597	6.97137	33.6572	32.8828	40.6105	27.474	1.16928	43.8578	12.2696	4.80001	13.8106	13.8329	55.7715	63.6032	65.8581	17.5794	9.58186	21.2448	52.5774	26.1382	5.9122	18.4145	50.7955	15.1867	58.7589	13.728	36.115	25.1659
3355.82	174940	3355.82	64702		227.5	1.5705		28.775	15.7101	6.51359	53.0448	25.7676	30.4107	24.6029	12.6249	27.4585	46.6584	43.8563	49.6724	50.008	40.6999	7.09868	24.5825	36.4587	23.2933	50.1394	35.3657	2.40593	49.0032	34.7774	3.23759	8.46988	20.1136	42.5792	42.7485	72.2484	10.4835	19.5959	14.2468	56.3538	20.3824	12.6601	31.9536	71.6258	0	37.6657	0	16.6688	34.0481
3356.6	184370	3356.6	64407		228	1.5693		28.78	14.0685	8.52725	24.9495	24.3543	37.1093	11.0987	2.45251	5.35132	52.1916	39.5957	37.3513	34.3423	34.5729	12.879	30.2376	30.4947	57.466	39.4822	18.8816	0.87974	41.2161	32.2025	1.53353	22.4558	18.5356	25.4573	40.624	70.4846	12.0551	22.711	0	47.7351	17.5705	8.47175	35.945	84.0235	24.801	30.2093	4.1409	19.2948	49.2089
3357.38	198370	3357.38	68497		228.5	1.568		28.785	26.5644	21.3656	15.0648	14.078	36.9175	14.9212	25.824	28.7347	33.8318	19.7195	21.8743	28.4353	31.3743	0.7697	14.236	23.61	64.039	43.6588	18.7452	1.6312	23.2802	21.2376	4.59994	44.0204	27.1927	3.57658	49.6781	53.804	18.4117	23.5082	5.0752	69.219	19.0679	31.0744	74.5771	72.345	68.2631	17.5458	9.37312	29.4771	66.9529
3358.16	227330	3358.16	66102		229	1.5668		28.79	36.8354	32.5152	24.4191	0.62791	40.063	9.0128	31.5483	31.39	25.2103	14.8708	1.92517	29.2044	38.2653	18.718	23.0821	0.09836	56.2421	40.9744	17.7258	10.4439	4.86377	23.6113	8.7546	37.4458	21.6407	0	41.6093	63.9116	26.054	9.39661	10.7099	72.6629	11.4988	33.2784	66.3203	81.3711	69.6087	27.0161	25.1395	38.5296	78.1131
3358.94	239850	3358.94	69158		229.5	1.5662		28.795	31.006	47.9773	35.4485	3.92486	31.2176	3.72578	15.6138	22.341	25.7839	11.1061	13.6677	40.2953	39.5044	16.5604	45.8715	21.0302	40.3487	41.9256	8.6213	17.1625	32.9888	0.59769	5.34574	45.7785	4.36995	5.78627	28.79	57.9672	22.9128	3.46007	1.89006	66.7971	38.2374	16.5359	74.2266	93.1709	57.1506	30.9932	31.1635	48.5819	72.9516
3359.73	254570	3359.73	73706		230	1.5662		28.8	25.2032	59.5886	52.5559	24.0756	40.6923	13.1772	30.1924	11.0936	46.0218	7.63675	9.99178	32.1119	20.4718	24.3794	52.2816	44.6246	4.6953	39.537	3.97218	5.92481	36.3252	20.1197	9.27694	21.0504	25.6886	9.83297	25.5056	32.3961	44.4813	11.9371	3.40659	78.9717	69.9445	22.1283	47.0978	113.038	45.1115	42.7536	33.0715	48.5976	63.1512
3360.51	275100	3360.51	67555		230.5	1.5656		28.805	35.2675	34.644	67.3169	40.1748	38.52	1.71139	36.1889	10.3969	42.0582	7.84986	26.0618	44.7757	2.21735	34.8737	50.4477	46.1011	12.0632	24.286	11.1484	17.0341	31.9215	22.2891	6.10702	7.25159	26.9606	30.175	14.8102	16.6609	63.7248	41.2563	27.0378	99.3781	57.623	18.0167	38.1733	117.799	44.6226	56.4622	34.3598	35.6489	65.7174
3361.29	271480	3361.29	64017		231	1.5637		28.81	14.9204	15.6407	60.524	28.8623	32.2549	24.6492	79.4119	20.2987	15.6651	9.27534	11.0575	33.3737	12.3996	27.6149	17.5879	26.747	20.129	29.6497	27.7066	27.1759	33.9371	39.1272	3.35543	6.57843	14.2178	48.9877	27.6077	4.94758	80.0984	65.6312	46.0106	102.482	54.0593	34.8452	50.1148	120.034	63.6892	78.641	41.5574	43.8107	65.4567
3362.07	224540	3362.07	77848		231.5	1.5618		28.815	2.95652	15.728	38.9043	24.3728	20.6509	41.4574	97.3364	22.1522	14.4924	12.4956	13.8108	44.0335	1.99593	19.3804	8.57416	26.0762	23.7601	25.8549	54.3075	32.2972	27.5989	55.5704	11.5413	14.7746	5.80419	72.8704	31.0155	6.28843	80.6345	68.2629	61.5629	107.16	29.6958	40.1384	54.6498	95.5323	55.6152	81.9379	41.3787	40.3943	57.8488
3362.85	200430	3362.85	104730		232	1.5606		28.82	38.2366	12.9844	8.10711	2.4433	13.448	12.3808	36.767	7.74827	2.56626	8.47166	12.9365	54.7272	19.4718	24.4398	3.3116	23.8236	5.40471	3.19534	39.3429	31.9796	22.8284	61.1336	28.4455	2.37268	11.5896	77.5817	19.315	12.6683	55.634	56.5347	37.477	70.3778	27.4777	20.4606	33.1406	65.3486	33.8544	89.5696	49.5513	15.4805	63.6247
3363.64	216930	3363.64	116980		232.5	1.5593		28.825	44.446	22.2681	11.8501	6.61033	30.1118	11.7423	14.3455	22.6985	13.7401	6.49107	19.4034	29.4914	12.3765	14.2778	10.5196	17.7844	13.0668	20.6032	38.0189	32.9651	11.3993	53.4007	17.6986	6.18505	1.37994	73.0753	29.3284	13.5391	44.166	58.1634	17.6365	60.9458	34.9545	24.0931	41.4818	33.8176	27.2991	89.3139	53.0748	24.7591	41.5105
3364.42	231580	3364.42	122870		233	1.56		28.83	34.9971	28.1259	9.63103	1.80371	14.2342	0.42229	26.6639	28.527	11.6445	3.40976	21.7805	33.3725	17.7005	9.45957	17.2601	26.817	1.39082	33.1032	6.43703	26.7347	21.8141	31.0461	2.62033	17.9922	6.15301	69.4886	32.5734	19.9789	40.5995	35.8967	19.6504	70.4193	15.1225	7.55228	37.5293	29.315	23.2612	93.075	43.8385	22.7237	43.6174
3365.2	245870	3365.2	120440		233.5	1.5612		28.835	2.70495	7.05966	20.5273	24.2438	4.34105	6.10653	27.9652	24.0883	32.8008	1.98894	8.36275	12.9113	6.10599	27.4182	20.8488	26.9177	14.0098	31.2328	12.0375	19.9426	25.4764	17.3112	8.50729	0.80196	17.4497	66.6902	59.696	23.8511	51.4738	35.8379	26.2436	68.2382	8.65565	0	54.5217	48.1784	33.5102	76.1895	47.1559	33.1129	57.5439
3365.98	299680	3365.98	115430		234	1.5612		28.84	6.91292	22.8775	0.29128	27.4682	26.6746	10.7804	13.3339	22.7718	33.8673	1.1549	2.99751	8.04216	19.3137	24.992	19.9633	24.1771	16.1335	26.0328	9.97523	15.4974	33.1246	30.6282	30.201	42.4268	23.6916	60.2791	62.8328	18.8739	62.5855	37.3507	34.9267	40.7873	22.9955	0.75341	61.3612	79.8037	54.9522	64.9038	31.548	37.4791	60.8784
3366.76	351450	3366.76	101510		234.5	1.5606		28.845	23.6122	23.5252	12.8476	11.5475	34.8376	32.8071	28.2278	8.40147	29.6718	4.09311	0.74097	22.2173	0.96775	25.3575	9.62547	25.8318	0.0777	5.39812	0.31216	5.99514	21.0466	50.1774	13.0538	51.9028	17.4609	68.877	58.3828	42.8243	58.3344	43.9734	53.0855	24.6152	54.0391	0	54.2828	72.7758	53.4937	28.8467	75.916	37.3495	52.6459
3367.55	381590	3367.55	99839		235	1.56		28.85	25.4925	35.024	13.002	16.6291	30.9802	34.8338	27.3727	11.6094	18.3248	3.74872	1.30588	41.4472	0.28882	24.2511	7.67041	27.8984	11.3813	3.33142	6.18405	2.02978	1.82536	30.6678	7.06613	41.0321	6.90949	66.895	38.3166	59.3131	47.6073	65.9349	53.0791	25.9792	84.3825	25.7657	71.4605	71.0572	58.8891	30.1017	89.081	27.7202	64.5756
3368.33	413450	3368.33	98423		235.5	1.5593		28.855	21.1645	35.899	24.9484	5.51671	31.7588	33.5865	6.59489	6.5277	21.2052	16.5373	18.1495	38.5944	17.5963	38.1559	3.14916	2.3336	15.1499	9.41326	5.84677	2.4043	1.6962	30.9519	18.0166	22.4154	1.59837	62.6476	42.9902	92.7041	29.0919	74.0028	73.6265	50.9763	55.0963	60.3155	57.5244	65.9347	67.4025	41.9451	101.092	43.3445	58.8868
3369.11	460920	3369.11	86672		236	1.5587		28.86	24.0716	26.6677	21.8067	1.3068	29.9213	40.9075	20.7771	5.25865	8.22001	14.1095	38.2821	12.416	26.1549	44.018	20.6272	11.8155	27.0027	5.95425	18.7371	16.9677	3.97969	25.4293	23.7623	22.9893	14.1246	50.8804	41.4712	86.1061	32.5055	48.5312	64.3007	42.3989	50.9268	62.66	31.7215	68.8814	65.7608	62.3841	94.5848	41.5754	82.5239
3369.89	520840	3369.89	74761		236.5	1.5587		28.865	6.66123	7.66742	8.63326	20.1126	48.4975	48.6672	19.1609	2.50028	10.144	7.23326	36.7911	1.13742	18.3755	62.7333	21.0738	15.6315	25.254	14.0861	11.3384	5.23526	14.6749	47.1176	23.89	37.8595	9.59687	42.3426	45.8963	69.1841	24.5132	44.006	53.5849	33.1108	46.9975	53.8173	18.2432	67.6965	69.761	71.7006	70.6356	45.8626	80.3275
3370.67	602820	3370.67	68793		237	1.56		28.87	9.462	20.9002	5.8291	49.1116	23.1211	43.3313	18.8491	13.6242	3.44949	1.51493	9.59878	30.3631	20.0161	64.453	44.9535	30.6058	34.2949	22.6899	21.5848	10.7803	7.77808	57.7725	21.5564	41.6066	16.8796	48.1806	30.8022	63.2593	2.45059	24.2213	51.0058	19.5272	45.6102	31.5913	17.1099	55.2829	64.34	42.7962	53.076	50.4517	63.3545
3371.46	725630	3371.46	55629		237.5	1.5593		28.875	25.3029	16.0557	1.63524	68.9184	7.67456	17.5304	4.27284	3.38804	24.0702	6.57118	0.01797	49.4246	7.48177	56.1134	34.0363	26.9642	11.8366	9.83499	34.4779	10.9904	17.8694	52.966	0.69851	30.8611	10.6795	59.5514	26.4046	54.074	0	11.2617	37.842	26.3054	45.395	19.0555	53.5855	50.1547	70.525	20.1064	41.4659	52.8985	45.4814
3372.24	874770	3372.24	50493		238	1.5587		28.88	1.93185	0.20426	17.5963	42.4726	30.8549	7.41812	14.5268	6.84362	23.6289	8.1923	16.3213	38.0578	6.17251	39.5086	30.896	26.802	11.1293	1.91534	37.8938	2.61573	21.3264	38.8862	2.13877	9.33252	14.6959	44.7741	56.504	53.2859	13.0014	0.29679	13.9332	49.8107	30.9444	30.3878	69.0485	37.6927	73.3027	23.3782	17.5207	53.5402	25.7532
3373.02	1051400	3373.02	47544		238.5	1.5581		28.885	24.5099	4.12744	17.8604	9.01609	29.8126	3.97685	20.3205	32.806	1.80408	4.05327	30.9781	12.3472	20.8505	17.5598	17.307	40.5585	3.92433	0.59595	19.4486	2.71588	30.1527	26.2736	7.75113	2.69108	22.7123	38.3896	66.4296	59.2157	42.7503	0	19.0916	67.7686	37.2931	41.1748	72.548	36.0193	70.414	36.6566	21.4081	56.6335	20.455
3373.8	1245400	3373.8	31625		239	1.5575		28.89	51.8696	24.1135	18.9087	28.7062	30.9901	9.01532	33.0222	21.6821	21.4601	7.86935	27.2943	2.03555	10.3691	9.48351	2.93459	50.9953	18.3988	22.9448	10.4132	10.9183	28.5888	16.9623	35.6043	14.6502	28.6387	26.078	81.4913	50.9055	48.2469	27.8115	36.0161	58.0722	40.7173	53.1136	67.0029	21.9575	66.2987	27.8994	12.6686	41.8432	21.9575
3374.58	1418200	3374.58	15830		239.5	1.5562		28.895	43.4046	36.2207	17.9578	22.3694	3.84284	3.69827	24.1248	45.1802	17.7357	22.7728	18.3086	11.4571	39.5558	16.6677	20.2875	45.6654	17.929	38.1475	36.4526	4.61872	19.6139	8.54439	26.5445	10.0721	23.4429	24.929	86.1601	60.3502	37.1925	47.8331	62.4381	49.2947	43.3622	55.2621	65.0597	27.5998	54.5801	28.0726	16.1816	31.7937	19.3224
3375.37	1490200	3375.37	-324.05		240	1.5556		28.9	45.3085	36.961	13.1036	1.02185	13.2897	9.34197	11.1155	48.9786	15.2501	33.4421	4.32006	11.4132	65.3125	25.7098	21.1189	19.3292	24.1259	36.9199	34.2689	7.11698	8.37559	21.5101	27.786	13.1745	20.9629	29.4105	63.0042	65.3062	23.0653	46.8747	80.4694	31.1124	25.2089	47.419	71.6794	14.8877	41.8991	36.5236	0	43.6898	25.2941
3376.15	1397800	3376.15	-14627		240.5	1.5544		28.905	32.9236	22.1467	4.93484	13.0206	14.9645	13.3713	9.35142	69.62	19.1477	51.3317	11.2641	0.03712	65.577	53.739	20.659	5.76225	11.6616	20.0174	25.5689	2.11259	19.0512	20.1583	5.07657	33.0717	13.2029	7.5292	55.4744	35.8309	12.0726	32.3379	47.1921	29.6383	0	38.445	46.3607	11.8394	22.3715	52.6997	2.7982	56.4574	18.0146
3376.93	1077700	3376.93	-20287		241	1.5525		28.91	18.3916	10.044	2.58009	16.2124	11.0539	13.8765	7.32068	63.2047	4.22827	56.3147	20.312	15.9488	52.5756	59.1441	19.4049	1.34447	8.12312	28.0788	16.1295	0.60146	23.7293	29.071	12.2382	35.7481	35.9942	8.61876	56.6663	55.3223	2.87601	29.5194	33.8601	42.714	15.0885	39.441	38.2666	12.4463	22.3279	95.1098	11.8532	73.245	5.34596
3377.71	547590	3377.71	-22728		241.5	1.55		28.915	10.1716	20.4586	14.1828	13.0635	0.26595	17.6075	9.39678	66.7631	12.672	69.32	22.1416	42.4698	23.7467	46.4955	31.7673	4.71606	18.618	19.0953	3.39986	1.9902	22.6954	36.9719	20.1309	28.5384	39.4578	18.0161	57.415	56.4589	16.8825	31.4857	52.9595	52.6549	20.6228	50.0661	24.4467	29.7996	20.8828	98.9746	13.4957	81.1101	29.1995
3378.49	-96404	3378.49	-40357		242	1.5488		28.92	41.4107	29.283	3.76313	28.2457	2.86021	23.7192	6.02969	56.5234	7.2821	73.3199	23.0068	43.6591	23.069	22.3359	43.4128	15.7705	29.7055	11.4696	7.13017	10.4913	18.021	47.0666	25.8045	32.7591	28.8441	22.096	63.4917	69.3559	12.3555	51.4791	73.8933	55.1615	39.2157	35.9517	37.9644	41.6642	34.464	107.21	4.99749	57.1682	20.5916
3379.28	-739470	3379.28	-61660		242.5	1.5469		28.925	51.706	12.7378	25.0614	46.8086	8.12658	19.8855	18.7188	48.321	5.82641	48.2096	20.2393	48.0171	22.1782	4.92015	43.918	11.7487	32.3025	26.0317	1.19493	24.3266	14.8922	67.8616	50.0022	18.6923	7.44147	24.1566	71.5018	82.3269	26.5934	62.8064	94.3674	55.2071	50.0676	31.2915	44.8472	44.287	47.1487	110.437	7.12454	48.679	40.7899
3380.06	-1245200	3380.06	-89162		243	1.5463		28.93	27.2539	25.7569	27.8507	63.2015	8.85531	16.6266	13.4106	28.6449	15.2131	34.1956	30.5124	30.7608	10.278	14.1105	37.6191	7.26828	35.8405	43.2761	7.65042	24.3351	4.74397	62.7552	37.9634	26.7455	26.5739	31.0557	67.9109	61.5733	31.508	66.0429	92.4684	69.7034	57.3265	22.7384	32.0725	40.1877	55.894	101.291	8.90711	36.3336	41.4893
3380.84	-1530200	3380.84	-108480		243.5	1.5445		28.935	3.71712	66.4023	38.3779	57.7417	11.8069	13.9173	29.1331	43.6681	14.221	32.9281	55.993	27.1447	13.4644	7.19634	31.6711	8.1406	30.2469	49.1021	25.2084	34.6432	0.31379	52.1703	42.8083	46.6776	52.6483	47.9672	59.9147	65.177	38.2128	79.2354	75.511	91.0247	63.5671	43.7957	37.7067	67.2767	80.1857	90.984	21.6011	48.7328	34.7706
3381.62	-1594200	3381.62	-125280		244	1.542		28.94	11.4034	51.873	45.9984	42.2912	12.9507	20.2033	14.3211	54.858	10.9388	33.8538	59.017	18.5747	7.78982	4.15019	30.9067	10.6023	2.53914	45.7441	42.026	28.9123	3.17149	43.7918	26.0505	42.1062	42.9086	64.0044	48.4124	48.4308	30.1142	70.6945	91.6579	103.53	79.7166	70.3391	59.223	44.9445	101.218	67.012	21.3268	60.2705	37.8299
3382.4	-1497900	3382.4	-130700		244.5	1.5407		28.945	19.4148	43.0292	45.4808	46.8553	30.4445	20.8411	1.42347	71.313	16.9371	41.4662	54.8272	33.1653	32.2944	25.5484	53.4853	0.01709	14.7106	51.8218	37.3324	29.6067	11.5832	35.2776	13.6659	9.36876	39.1538	69.5025	38.3671	36.034	16.9527	59.6347	80.8525	84.929	74.0936	78.9858	59.3815	37.148	89.2974	35.1173	16.1349	66.2971	25.4384
3383.19	-1324200	3383.19	-131100		245	1.5389		28.95	48.9245	11.4812	52.442	26.3667	18.1691	24.3494	2.28887	46.1808	16.1742	18.7392	17.2165	36.373	29.8252	20.1938	42.4315	8.02928	28.1044	54.3888	45.9942	17.3998	22.1463	26.9149	0.32076	2.53239	17.8322	39.3823	27.7638	28.649	0	46.6865	57.1121	57.3144	55.3661	70.3539	35.6315	14.4872	56.6752	17.376	20.1055	62.3602	19.7614
3383.97	-1128500	3383.97	-130230		245.5	1.537		28.955	16.1848	23.4601	60.457	49.5882	35.5882	5.85868	10.5481	44.4068	26.0308	8.46195	30.3312	47.5365	29.9667	24.9391	51.4736	23.9487	21.5642	74.9621	45.7733	17.8345	40.7037	31.2383	20.8368	5.32182	8.94558	44.664	44.6927	26.903	22.3958	54.0456	46.8978	55.4725	46.0683	68.403	25.0844	0	39.5673	34.0272	31.56	53.1107	32.1334
3384.75	-955400	3384.75	-141600		246	1.537		28.96	12.9777	11.0806	57.131	72.8452	31.6135	57.2853	32.806	70.5542	28.8629	34.0472	41.6136	94.3862	6.37608	59.2184	68.7375	29.422	31.6256	91.2344	29.5744	31.0786	41.0073	48.2552	27.0421	0.20535	0.41995	54.9331	43.3103	24.6933	19.3992	53.3981	48.2623	71.4144	51.4482	59.9601	27.0248	36.1958	19.6468	65.3652	48.0027	54.2958	49.8745
3385.53	-825260	3385.53	-155850		246.5	1.537		28.965	5.77671	5.81562	65.0399	83.3484	30.119	77.648	69.3878	79.975	23.0818	55.1074	57.8544	100.454	1.466	60.9863	74.8387	25.8844	51.5596	106.499	31.9833	4.88032	8.58114	70.3432	26.8041	3.77989	14.4006	47.1477	36.1572	6.90024	33.5032	67.0366	51.4974	98.5043	71.8682	53.9696	40.3596	48.4847	40.0991	92.6561	48.6766	45.9707	63.5627
3386.31	-730840	3386.31	-169380		247	1.5376		28.97	5.12897	39.3899	56.4596	57.3461	34.5479	96.4675	85.9613	75.0483	24.3964	54.3079	64.2335	93.0662	2.33977	78.9928	77.643	37.9129	61.6702	118.956	36.6915	3.69184	9.15293	78.5414	19.9281	20.0432	40.8049	27.2287	8.19316	0	28.5283	65.5356	67.6932	91.6741	91.4407	41.7305	49.9949	60.5231	61.1434	112.359	44.8552	52.1187	60.6629
3387.1	-653570	3387.1	-180220		247.5	1.5383		28.975	0.96556	50.1148	56.3826	63.0973	39.1772	90.208	104.09	67.6339	57.9522	59.0887	69.4456	97.9771	34.0014	87.1331	51.9532	54.0779	60.7588	104.758	45.9934	10.1336	19.8307	82.1674	0.93674	35.624	69.2778	19.6544	0	15.4993	34.4117	66.6616	54.4126	69.4986	86.4863	44.7488	49.3607	57.9223	44.0096	107.396	50.5884	40.359	48.6073
3387.88	-585980	3387.88	-182640		248	1.5376		28.98	7.78794	91.8581	72.6481	49.0171	56.1075	91.4083	110.82	45.2821	88.4406	55.8305	66.8426	110.769	57.0814	108.841	48.5489	55.8852	26.7637	97.6975	54.0978	5.87107	17.997	66.3424	29.2459	71.157	72.2357	13.3718	17.9687	52.1615	34.9477	82.5852	46.9698	67.334	86.0103	40.3507	36.5051	62.6072	52.6274	91.5226	67.7194	27.5766	45.1841
3388.66	-531430	3388.66	-185330		248.5	1.5364		28.985	1.27435	104.66	75.1413	61.5568	67.6328	93.7265	119.056	64.0046	87.2579	84.0429	70.1187	120.51	58.1699	119.926	50.2099	62.9303	11.8262	67.4369	48.6168	1.69933	27.0821	63.3843	40.9983	72.0916	65.4963	30.6343	36.3026	73.6378	52.1399	85.4495	41.1057	82.0682	68.9299	44.4537	40.2486	52.392	51.4284	62.5974	69.8977	23.9424	54.0363
3389.44	-481660	3389.44	-180090		249	1.5358		28.99	1.93241	113.568	57.3303	74.9145	56.8497	91.8336	139.146	54.1636	74.9372	92.2294	79.7338	95.0462	55.3018	115.875	48.5801	45.7835	39.3319	48.8165	47.4523	0.26854	40.6533	67.6552	44.6677	61.5525	57.7416	39.2529	50.5419	71.5062	57.8389	80.6787	28.2901	99.332	61.3422	61.9376	44.583	56.8613	47.2032	39.1368	67.5299	6.75027	64.3086
3390.22	-443600	3390.22	-177510		249.5	1.5352		28.995	17.5937	90.5036	49.1442	73.4056	60.3154	81.7479	133.851	48.7242	46.5749	83.6005	68.879	67.219	49.0265	96.7848	28.1966	36.3911	61.0052	41.8242	40.7337	9.11485	35.3638	63.0699	34.5446	58.1121	43.685	46.6629	24.3789	57.3115	75.5518	82.083	30.1666	90.5639	45.162	56.6608	65.1202	43.4613	38.5984	15.9199	66.3984	19.4552	61.959
3391.01	-402810	3391.01	-172790		250	1.5345		29	9.5421	62.6273	48.3082	96.7372	67.7667	78.2613	126.412	54.1761	63.6819	73.2142	87.3755	58.5341	56.9096	99.5482	21.5989	36.6584	42.6467	58.8895	34.3845	2.13997	3.67588	42.0806	40.3886	45.9141	32.397	56.0819	16.9919	42.505	62.7449	80.5929	37.411	77.6886	54.1339	54.7702	81.6719	33.1743	44.0568	21.3734	82.9737	23.7277	63.8265
3391.79	-374160	3391.79	-162450		250.5	1.5352		29.005	4.41214	70.8399	55.245	105.709	103.852	78.6657	123.007	78.3947	73.9961	78.2546	81.5875	55.8196	65.008	105.083	29.3643	37.4303	28.0695	78.5209	33.3227	15.346	4.67677	31.4035	56.1852	36.773	10.9479	56.2875	22.7994	57.176	51.7102	92.6257	54.8407	65.6487	56.8751	44.8364	67.0004	44.9735	52.5416	23.0454	95.8361	29.2085	62.9374
3392.57	-325130	3392.57	-139560		251	1.5364		29.01	8.79992	92.3403	58.8801	132.108	129.472	74.1942	121.923	96.0658	77.3134	85.8418	70.7667	66.7576	60.464	102.886	41.2095	45.4773	7.15719	88.7794	28.0169	7.53837	5.61738	8.46545	65.4445	14.1974	14.4104	40.4152	50.9716	58.227	55.5529	86.6378	69.0704	80.0178	97.4883	35.6841	61.6073	51.1348	85.4795	26.8321	89.1401	27.9478	68.1162
3393.35	-277670	3393.35	-118060		251.5	1.5345		29.015	12.6827	86.1406	51.7074	144.484	132.299	85.22	121.563	96.6615	80.7397	96.5174	74.8637	58.1411	65.5303	109.286	78.7952	61.933	19.0273	77.5502	30.7654	22.8686	52.2729	21.4904	70.9622	9.04833	19.47	47.0608	61.0908	49.0969	59.1658	58.9247	70.4116	89.16	99.2663	63.1976	61.3965	53.8969	81.7726	33.7665	56.6395	19.4774	69.4387
3394.13	-236630	3394.13	-93364		252	1.5339		29.02	13.8995	81.2201	62.5399	171.653	128.113	117.55	114.517	83.4002	89.7969	95.2682	105.712	59.6327	104.192	107.948	103.201	76.8973	44.7662	56.9492	43.2753	48.1544	64.5772	12.3604	52.6188	5.4948	14.139	55.4838	80.8645	52.6871	57.7708	53.0892	70.4362	80.5578	105.942	85.7224	57.9585	62.7133	85.4469	55.7122	45.1413	22.717	59.4028
3394.92	-212520	3394.92	-67154		252.5	1.5352		29.025	30.027	52.3484	73.6346	173.363	138.082	152.528	100.432	76.1109	97.3299	75.7335	110.361	61.0326	115.56	120.205	133.983	101.664	54.2798	50.4668	40.2392	48.7468	49.4557	19.7561	36.7596	20.9109	12.9468	65.9389	69.8329	62.8176	31.2794	45.911	63.2515	68.8098	114.233	81.6931	71.1663	48.451	90.1182	52.4818	41.512	45.9116	56.7522
3395.7	-190190	3395.7	-58625		253	1.5345		29.03	35.3452	28.4551	95.7368	148.561	142.241	154.628	111.602	97.6916	115.328	83.7384	140.515	81.1898	110.708	135.314	133.975	94.4647	68.726	62.1866	44.0554	12.5787	16.6534	9.29037	25.939	41.4169	20.9484	84.9889	50.9778	78.3509	26.8522	54.3084	57.5697	77.866	112.396	70.8983	54.6008	44.3069	83.863	51.7717	45.183	56.0496	36.9631
3396.48	-183970	3396.48	-50988		253.5	1.5327		29.035	29.1925	24.6785	91.235	129.718	142.561	149.152	110.02	104.978	108.874	54.6673	127.721	92.5781	84.4777	148.08	132.121	81.8779	74.3277	75.2901	36.9358	12.4588	7.66343	6.49341	28.6941	41.8409	34.5965	78.6082	54.6845	80.8021	36.7489	38.5244	49.2653	61.1825	100.591	66.8374	65.7439	43.5564	69.0865	58.1371	50.7597	40.4533	25.5119
3397.26	-182630	3397.26	-43147		254	1.5321		29.04	27.4256	55.3619	110.404	119.33	144.729	151.448	130.782	106.446	121.95	55.6958	138.133	112.256	71.1937	175.046	131.941	75.8543	83.2237	105.305	45.5429	21.1325	8.41848	5.93359	43.2613	39.7525	43.245	74.1796	65.3314	61.8102	58.5271	52.4774	54.2979	54.0966	85.803	74.8961	57.0371	56.3713	65.0506	79.7292	44.1292	43.9528	17.3261
3398.05	-193960	3398.05	-38973		254.5	1.5308		29.045	38.6111	71.5901	140.928	118.629	136.868	170.851	135.135	119.505	155.809	70.6169	179.459	156.8	85.3685	203.961	163.781	75.6256	122.713	137.596	72.502	18.08	11.2079	0.47427	39.551	31.6492	55.4495	74.6713	83.5763	68.1874	68.0212	62.7504	67.5752	70.8507	85.1261	86.8063	60.1832	63.6291	68.2228	89.659	43.9438	59.9886	25.4742
3398.83	-195650	3398.83	-28345		255	1.5308		29.05	18.2339	65.7226	138.812	151.947	130.291	186.424	164.173	146.62	149.578	99.2171	184.985	181.26	120.349	206.745	174.788	91.3518	129.553	151.861	75.4945	16.0622	27.6417	1.31009	36.7302	45.0723	63.8913	86.8815	93.7544	70.9556	58.2313	86.4465	89.896	79.0946	86.4983	79.5264	75.1281	66.009	98.3629	90.7863	62.0242	74.0355	36.9344
3399.61	-191760	3399.61	-18034		255.5	1.5308		29.055	7.8419	40.0092	149.218	155.894	114.947	174.779	156.322	176.508	157.039	136.331	207.064	185.477	126.454	183.618	169.889	92.6915	128.153	149.786	65.3712	13.8042	45.1676	7.29156	27.7714	54.4081	41.693	109.903	102.074	46.8056	51.9589	85.0845	89.4472	80.6593	96.765	47.4419	62.3503	54.0659	108.628	76.1798	60.6939	81.1994	35.499
3400.39	-154370	3400.39	-19230		256	1.5302		29.06	25.2554	35.737	140.04	162.682	93.7062	151.193	148.426	176.16	128.646	122.88	190.95	187.83	131.221	143.596	154.568	96.2058	113.255	123.236	62.5899	15.3246	47.9767	3.98382	11.2297	41.3746	33.0465	105.075	108.2	30.0044	42.9783	63.7006	78.0549	50.2843	79.755	34.2411	52.94	50.4033	107.468	67.9067	59.7333	64.4563	26.6271
3401.17	-129810	3401.17	-22952		256.5	1.5283		29.065	51.0516	33.6168	132.304	118.701	66.3864	111.57	133.439	157.014	126.008	123.243	196.319	147.312	148.513	115.656	121.806	114.748	87.5941	94.5395	59.8711	41.4632	43.3126	11.0998	4.50039	43.5947	4.99821	69.2989	106.295	19.905	48.0835	50.723	59.8607	0	22.0959	5.4263	18.3768	49.3081	64.7162	50.9273	40.4729	34.5638	31.3318
3401.95	-116990	3401.95	-30688		257	1.5283		29.07	47.5091	46.8237	135.529	99.3069	66.2068	96.8463	131.724	144.423	146.143	150.218	184.388	161.574	147.801	130.642	113.94	144.46	84.9436	98.3744	65.528	36.0446	21.1675	9.21797	7.10142	42.1028	3.75821	48.2271	95.5378	33.9431	34.7771	34.3069	43.8508	12.3848	6.34107	5.80952	0	57.2918	48.43	44.5436	34.089	17.5268	53.006
3402.74	-93122	3402.74	-46942		257.5	1.5283		29.075	32.9684	44.9248	108.332	90.4828	75.3594	94.811	121.97	164.267	141.14	158.357	157.552	178.92	155.12	122.874	111.614	159.419	86.647	89.7829	85.234	17.9837	19.0797	15.3353	7.79462	33.7944	2.38276	54.0198	79.4947	70.6926	34.7187	22.8891	34.7256	49.2464	13.7173	15.2836	12.8255	59.33	26.0419	46.8572	42.1586	0	57.596
3403.52	-74269	3403.52	-47709		258	1.5277		29.08	12.7324	53.2009	141.762	96.3582	95.3054	109.333	106.955	175.354	139.354	187.083	142.276	186.802	164.005	123.706	110.984	156.394	77.1734	100.774	98.807	18.767	0.0416	19.0057	12.2328	39.0804	13.4274	59.0252	53.4425	66.1156	40.1656	0	42.2916	66.5135	13.2967	28.99	35.5395	41.1611	44.6759	50.5517	58.0965	4.133	47.5211
3404.3	-98001	3404.3	-40288		258.5	1.5265		29.085	20.3588	82.7357	160.818	121.991	120.891	130.506	111.104	187.364	144.833	169.947	160.806	206.532	182.494	123.073	130.948	167.039	108.68	101.971	127.138	49.1503	9.02911	7.77483	25.366	45.0951	3.94123	73.6322	35.0275	67.6377	52.695	5.18588	50.5028	75.8289	25.9093	38.6794	44.1313	53.752	62.0115	58.9839	80.2404	40.1049	22.7485
3405.08	-87009	3405.08	-29253		259	1.5259		29.09	28.3033	91.0349	198.213	125.419	140.138	142.517	122.321	192.128	159.044	167.378	196.777	214.909	212.421	125.097	154.745	177.052	116.402	87.01	133.776	67.5478	6.70607	20.8829	42.1858	53.1052	7.79632	55.0113	32.5127	62.7996	61.1248	17.956	72.765	74.0186	20.5079	54.4309	33.6698	70.7662	44.9265	69.1821	90.9253	68.783	5.43145
3405.87	-57960	3405.87	-14937		259.5	1.5246		29.095	62.0969	122.83	202.596	147.351	162.484	171.515	160.209	197.762	197.475	191.311	230.786	224.366	242.815	155.218	174.072	213.121	145.779	101.218	134.991	92.8967	12.9158	37.6141	68.7387	51.2241	32.7793	53.8366	51.6742	66.0621	54.871	50.6127	72.0692	76.2742	28.0064	78.4889	30.5124	110.325	52.4491	74.3709	98.5023	76.5838	21.2391
3406.65	-53485	3406.65	-6061.9		260	1.524		29.1	86.9908	156.443	182.982	181.563	188.156	204.43	205.086	209.375	262.054	213.402	243.097	247.842	237.048	195.431	210.616	234.885	173.597	112.956	139.074	81.3565	4.90614	80.4404	72.2161	38.2248	39.9359	46.4268	82.7419	87.2927	58.5753	61.7797	86.1031	100.372	66.5333	90.9913	42.3002	145.464	56.1482	69.5707	95.5192	64.1023	34.8515
3407.43	-54418	3407.43	-12074		260.5	1.524		29.105	73.7247	203.271	188.46	208.467	188.716	209.727	238.737	216.942	275.82	235.352	234.776	242.275	243.982	223.464	228.697	231.792	201.54	143.96	154.868	61.0173	17.4615	99.5871	71.871	30.6184	35.7969	32.8573	79.6843	80.7778	59.371	83.8683	87.1787	108.642	82.6328	90.1498	66.4602	138.444	72.7441	80.5784	97.3784	57.495	64.6711
3408.21	-38509	3408.21	-6462.7		261	1.5246		29.11	68.9592	218.897	207.145	214.541	179.962	212.948	249.81	200.228	292.002	244.429	239.383	248.642	240.181	235.643	245.821	212.617	207.597	173.317	183.994	44.7298	31.0256	102.992	59.4074	38.228	21.7815	40.4002	77.965	74.4969	63.8082	67.1856	96.6596	128.309	84.7014	64.3614	92.8547	139.808	88.2284	87.7821	101.407	59.1063	68.9617
3408.99	-36012	3408.99	-6863.1		261.5	1.524		29.115	44.4196	196.409	185.266	195.561	173.898	186.718	248.538	173.526	249.826	216.947	239.08	230.554	217.116	219.499	214.593	183.399	179.006	145.67	164.128	3.31837	34.7623	79.901	34.7223	39.0758	15.4831	34.9694	32.5418	61.7694	55.1775	65.423	64.8904	127.507	77.9277	41.5697	74.8122	115.34	74.3096	86.5003	112.688	53.2821	55.051
3409.78	-32753	3409.78	-5286.7		262	1.5234		29.12	62.7064	174.448	189.676	158.901	161.571	194.011	246.347	185.073	230.606	221.55	243.062	214.858	212.159	204.016	189.274	166.276	119.949	137.216	145.361	8.18332	11.7982	46.2332	47.2611	65.4123	19.5244	22.8423	8.00016	54.4904	57.0778	60.7419	49.5445	115.266	57.8698	33.6234	76.8929	99.1694	89.7734	61.1981	100.092	44.7271	44.0884
3410.56	-21148	3410.56	-4770.5		262.5	1.5234		29.125	108.451	155.251	168.12	157.341	172.262	194.705	247.742	199.361	221.878	201.118	239.767	208.283	207.402	213.862	175.694	169.267	98.2453	139.754	141.062	12.2451	6.92143	9.64566	53.5513	78.8294	32.8312	26.0404	7.53241	47.4655	61.0461	69.0913	44.5141	94.9942	53.5357	34.5902	75.6854	67.2228	99.6385	23.9175	82.9051	28.7417	33.8267
3411.34	-21938	3411.34	1699.7		263	1.5228		29.13	119.847	128.458	160.481	170.765	167.124	194.271	244.351	213.489	225.687	209.58	218.551	226.114	208.816	241.688	197.517	178.108	102.802	135.803	127.075	21.3716	11.7825	8.07673	70.8153	64.7785	27.6952	34.5481	10.0033	50.0658	68.2732	77.3726	46.9672	63.6954	63.6448	17.3292	86.7974	42.4112	98.0913	5.88416	64.934	41.8415	30.9148
3412.12	-24808	3412.12	-10671		263.5	1.5234		29.135	94.6577	93.7705	160.675	160.535	132.659	180.274	248.745	185.071	203.872	175.972	192.986	212.395	207.256	250.193	215.695	169.053	94.9351	128.815	103.056	33.3201	13.5822	15.2839	45.2832	42.1249	22.1408	34.5151	16.3033	39.7716	39.6746	65.5286	39.6877	31.7101	53.5197	0.97794	87.2671	23.6267	92.9418	0	48.5307	31.882	32.7814
3412.9	-23328	3412.9	-27994		264	1.524		29.14	34.9486	78.6599	150.205	162.241	131.635	174.406	260.063	161.975	196.984	176.703	182.888	221.397	189.49	263.003	226.001	159.728	121.96	126.624	67.826	38.5787	36.6827	0.95417	41.7884	10.2076	21.3624	38.5157	22.3754	67.5146	16.0779	48.6885	53.7284	24.5385	42.6714	12.1254	72.9886	36.9328	78.2352	22.9911	36.2601	39.0541	45.892
3413.69	-29883	3413.69	-45261		264.5	1.5221		29.145	2.697	100.034	152.563	163.587	139.436	184.334	255.731	166.761	200.512	181.941	191.661	212.861	205.116	239.338	214.802	172.863	147.954	130.607	38.5372	61.3301	55.8452	6.75036	11.6162	19.7689	40.6525	29.0089	18.405	87.5701	8.78442	50.7225	68.0528	22.914	24.8559	18.0198	62.2213	52.1076	85.5894	18.6808	47.3302	30.0443	64.0421
3414.47	-52019	3414.47	-50042		265	1.5203		29.15	9.11964	120.412	169.408	185.88	161.446	204.164	263.646	222.441	244.29	195.736	261.551	233.124	248.081	257.755	208.174	199.278	169.123	160.066	59.4559	80.6161	39.8668	27.9855	2.8987	35.8057	75.7683	50.7002	19.0766	113.41	27.6935	47.1404	87.0125	31.748	21.1199	54.7244	61.9486	72.0876	90.6476	52.5279	44.4924	25.2823	77.6023
3415.25	-54923	3415.25	-54186		265.5	1.5203		29.155	25.3255	129.546	153.965	206.517	169.549	227.846	240.184	263.071	249.933	226.842	276.004	239.192	271.824	281.059	215.35	224.655	170.175	156.733	90.0606	63.8832	16.1559	48.2808	21.3598	17.9844	96.7167	59.583	39.316	116.544	48.9949	51.0362	94.6767	23.9362	43.0968	58.3678	77.0529	77.7468	94.2818	78.2081	37.6563	29.4119	90.7807
3416.03	-39138	3416.03	-57969		266	1.5166		29.16	50.794	130.154	166.056	196.406	181.572	236.375	252.874	277.142	251.168	249.932	276.591	244.03	290.482	281.058	219.966	216.262	147.647	135.532	90.0372	56.0472	0.37909	59.4624	32.0627	9.05595	90.8757	71.6768	42.4228	97.0893	42.8183	47.7951	89.1155	19.5572	62.864	59.4343	63.7719	74.8776	95.8398	106.296	45.7109	44.3061	80.1615
3416.81	-36116	3416.81	-57439		266.5	1.5135		29.165	51.0749	142.101	151.979	195.755	191.509	236.21	277.699	254.285	249.904	265.002	274.282	242.115	299.901	303.35	248.06	206.215	138.929	140.77	94.9218	36.1749	12.5951	64.3961	39.1635	17.9108	93.4758	76.0123	60.6778	86.5182	20.3523	49.5431	76.869	17.6492	69.0184	56.1778	63.1981	63.5634	97.7699	127.274	57.7292	43.496	89.5403
3417.6	-38598	3417.6	-58970		267	1.5128		29.17	55.1996	157.599	153.48	194.312	188.813	252.984	313.579	255.611	213.324	275.616	282.425	239.763	305.168	305.886	257.794	204.885	191.933	154.74	101.929	60.1686	9.46213	60.2939	36.3444	29.7433	76.5565	66.4371	78.6282	79.4819	26.5979	69.684	66.0182	25.9211	87.2958	58.567	67.4176	60.6748	96.7892	126.296	79.949	56.6171	77.4613
3418.38	-43973	3418.38	-66636		267.5	1.5116		29.175	65.8424	136.785	172.593	197.498	174.155	251.71	326.872	259.926	206.12	270.438	277.243	262.229	316.385	310.364	258.197	221.473	203.459	170.894	95.914	96.3727	16.5312	63.6877	26.4969	67.4781	65.665	63.4489	76.9507	91.2502	23.9788	75.0824	55.4487	23.7235	81.7302	58.3586	63.1524	38.0205	111.76	91.9966	87.6337	71.4806	69.7299
3419.16	-59284	3419.16	-77238		268	1.511		29.18	81.5162	116.034	178.152	203.178	162.767	265.01	302.141	246.528	201.188	261.982	285.35	268.933	294.082	304.908	262.249	229.406	215.784	173.714	116.383	99.0764	13.5377	50.7518	30.1566	66.6684	35.2106	67.4976	62.2692	98.3298	41.9824	49.5318	56.2626	32.3261	83.3008	73.4159	60.8278	39.179	95.8209	77.4703	80.229	74.5123	52.2674
3419.94	-103740	3419.94	-88080		268.5	1.511		29.185	73.3136	92.7314	175.86	181.16	156.453	243.449	244.878	264.786	196.421	238.593	274.171	260.924	272.402	292.181	243.527	245.549	192.185	146.11	92.8242	83.5196	4.76813	35.8637	21.8802	63.5553	11.8142	49.0308	54.7766	94.2737	22.6061	48.9503	73.3727	29.0049	55.5287	67.6086	41.3912	31.3493	69.1429	71.1684	79.4141	86.5772	45.4455
3420.72	-146900	3420.72	-99917		269	1.5104		29.19	70.8233	96.4719	179.795	169.643	202.958	254.131	219.62	241.308	230.54	217.391	279.905	274.713	266.357	304.296	254.51	256.761	206.21	147.921	80.1071	60.4913	4.45015	43.7795	28.9642	64.1973	14.1413	56.2681	44.2852	88.7248	44.6851	61.4067	86.495	37.2953	43.557	63.3087	58.4458	35.8625	49.8596	90.9334	89.3336	88.8508	55.0971
3421.51	-173860	3421.51	-110110		269.5	1.5104		29.195	64.9865	131.001	192.556	179.589	198.353	278.836	214.944	252.918	222.974	211.458	312.151	265.361	253.687	304.237	238.647	261.687	200.082	150.914	80.5737	43.5915	21.1658	52.9046	34.54	36.9168	6.17263	33.2707	44.539	81.2627	51.3058	68.8179	85.9536	42.4038	60.9037	49.6906	78.1444	35.3997	31.7201	100.089	89.4174	90.7385	71.6748
3422.29	-177870	3422.29	-120880		270	1.5097		29.2	72.7987	150.852	200.347	176.948	205.417	304.481	232.146	245.589	225.606	221.365	297.327	265.501	270.603	309.046	230.548	251.491	175.55	153.887	77.9303	52.7077	21.0311	60.5948	40.1267	21.7599	7.19319	43.0523	58.2843	69.3326	61.924	74.4156	85.3768	47.5208	97.9416	45.0267	89.8963	31.0724	39.0428	93.5325	96.7215	91.6955	71.6666
3423.07	-188910	3423.07	-119650		270.5	1.5085		29.205	77.7845	196.593	228.717	200.481	221.959	299.895	247.777	223.145	233.749	268.307	302.879	267.795	277.449	305.99	241.112	248.589	161.63	151.302	94.8191	47.1936	5.74681	56.7482	33.6005	17.5942	27.7633	57.0767	78.0769	64.245	73.8301	64.5845	76.0434	67.1328	118.442	77.158	79.7832	45.7803	69.8486	119.345	94.6691	84.9113	63.9098
3423.85	-207760	3423.85	-114890		271	1.5122		29.21	96.6823	206.798	223.124	209.754	209.014	272.673	242.73	220.4	232.97	279.43	309.571	251.641	296.191	324.508	235.717	245.984	179.549	138.401	87.7371	57.6572	2.84681	53.9434	25.5718	12.3405	36.4187	65.8738	90.4836	62.1854	86.626	42.2722	71.2486	61.2781	124.207	81.9948	61.562	70.5807	78.3353	97.4834	101.737	76.6559	51.4833
3424.63	-220990	3424.63	-114990		271.5	1.5122		29.215	110.416	177.388	200.195	192.531	204.862	248.785	251.17	212.634	245.034	293.293	294.213	253.765	300.163	351.052	239.907	245.3	176.274	154.218	70.2289	48.19	26.7508	44.4292	21.2147	39.4859	19.1251	53.9953	115.991	47.9154	98.1255	55.5949	67.5543	66.8582	102.197	91.5951	49.2798	83.7386	82.3777	99.8282	103.414	51.9962	45.6461
3425.42	-210870	3425.42	-107020		272	1.511		29.22	129.216	198.316	200.909	215.961	193.094	282.331	270.133	239.87	264.999	324.462	278.678	253.69	308.528	376.382	263.425	240.856	195.057	182.095	73.5279	42.0873	63.1744	50.3714	58.1337	56.5115	34.4288	56.5477	133.817	69.1077	119.354	68.7615	81.317	82.8772	100.95	87.4522	85.4882	80.7919	84.4545	108.891	119.005	55.8143	71.3119
3426.2	-206840	3426.2	-101090		272.5	1.5128		29.225	149.466	183.714	178.798	231.174	182.605	306.452	263.691	257.944	262.828	328.597	248.416	261.635	318.33	367.776	287.942	239.604	184.195	186.083	92.1604	48.3399	70.3732	56.7881	54.4281	54.9382	35.7346	56.3939	138.459	78.7647	106.131	67.4896	103.96	90.0273	100.963	77.104	102.058	69.5123	74.3915	99.3911	131.655	61.3895	80.2118
3426.98	-198090	3426.98	-98169		273	1.5135		29.23	139.645	180.851	178.106	225.668	208.316	304.671	248.511	269.508	263.181	320.848	274.07	262.513	323.073	345.683	305.429	220.279	176.992	196.744	99.6729	50.4346	78.7746	41.3857	59.6132	51.7534	46.2605	57.3028	119.25	81.0309	85.1232	81.4804	110.577	93.6173	117.141	91.4797	110.167	59.616	89.6226	119.322	128.171	89.8135	87.3626
3427.76	-180440	3427.76	-88731		273.5	1.5153		29.235	133.619	142.721	189.464	225.625	197.11	279.906	245.657	273.305	252.822	291.849	255.784	242.178	306.789	303.253	287.604	242.483	209.317	185.883	98.3324	57.7172	53.4184	39.4271	60.7317	27.3703	29.0759	80.727	77.1107	94.4826	77.7983	76.8762	94.9287	82.4241	101.168	76.9603	85.9231	76.3767	90.8644	108.118	145.357	98.3721	83.2102
3428.54	-172420	3428.54	-76601		274	1.5147		29.24	135.55	67.2377	182.656	216.488	167.394	248.769	231.126	252.329	244.903	247.859	248.927	225.07	276.021	269.892	265.057	222.986	199.75	171.942	69.9603	39.0895	42.901	30.2354	54.1412	24.8411	13.4957	67.5863	51.562	79.0912	72.2063	76.7355	74.0409	66.6374	73.1196	58.6459	52.5133	92.6928	94.7633	97.6729	128.167	86.043	92.5627
3429.33	-188270	3429.33	-89559		274.5	1.5135		29.245	129.006	63.3279	190.824	207.714	153.422	255.746	251.157	256.253	254.171	250.302	215.418	223.582	268.773	265.735	256.52	198.479	230.331	170.609	69.1055	20.9465	28.9592	30.7594	65.7485	46.8934	17.5936	85.1273	34.0341	78.2557	84.983	73.3803	63.9111	71.8811	53.2	82.2669	69.8891	81.4281	103.188	103.261	135.289	80.7041	97.7379
3430.11	-192860	3430.11	-108570		275	1.5122		29.25	128.964	80.5381	187.463	218.369	143.149	262.365	223.205	214.441	253.499	228.268	204.182	244.956	247.919	264.606	257.2	186.459	221.548	163.54	71.7531	15.8823	22.0951	41.957	62.8077	53.9121	27.5723	75.0052	20.4641	68.7817	79.1152	76.0215	58.1854	76.1288	27.1958	67.4957	75.2268	66.0067	96.2419	94.0728	121.634	70.0654	90.5465
3430.89	-197530	3430.89	-129590		275.5	1.5159		29.255	129.047	102.225	203.517	220.657	179.927	272.552	207.933	205.396	266.917	238.693	222.992	268.918	257.428	257.978	256.292	180.333	208.827	173.432	76.6407	36.6126	25.1619	37.2299	44.3078	33.5662	42.7636	70.3413	27.5381	72.0606	65.3149	70.2702	68.7235	78.6091	37.9926	57.2186	101.977	60.1746	85.9102	74.9733	103.153	50.7121	84.8323
3431.67	-198360	3431.67	-152250		276	1.5141		29.26	132.223	128.997	217.281	218.963	194.117	232.18	203.604	190.693	268.499	246.094	222.263	255.223	252.679	244.408	241.969	207.444	188.713	190.702	77.3626	32.5629	14.0401	42.6975	65.5976	17.8987	54.6058	77.8588	14.0922	91.4991	54.9891	98.0107	59.3181	84.5472	66.0689	52.8301	104.093	41.1033	64.7031	63.832	83.7929	40.1716	65.3537
3432.45	-203990	3432.45	-156990		276.5	1.5135		29.265	117.326	125.683	214.044	221.251	193.013	209.547	191.819	191.365	247.807	241.387	202.337	234.282	236.379	216.877	267.838	211.826	177.169	181.815	72.6428	37.7017	12.7159	32.3202	61.2814	25.9381	33.5742	83.267	34.6337	107.628	67.9616	89.4402	43.0898	92.6151	87.2101	39.0303	101.822	44.6846	69.9979	50.0001	79.0127	31.3231	69.728
3433.24	-209460	3433.24	-151210		277	1.5147		29.27	112.479	132.565	214.173	197.985	190.482	209.5	212.319	233.796	245.796	265.17	211.405	236.947	219.453	218.252	272.171	214.221	196.587	163.986	90.2797	47.8518	9.72213	40.4311	64.2492	72.0963	35.2306	108.797	37.7563	97.3262	105.468	85.7838	58.0873	93.6175	100.984	55.8534	88.8606	58.6424	75.4537	57.217	66.9676	53.0551	88.807
3434.02	-211340	3434.02	-138480		277.5	1.5128		29.275	109.479	158.395	215.05	202.546	187.471	216.652	245.329	229.478	232.662	257.915	211.685	260.936	211.242	220.883	271.916	220.384	190.969	154.938	125.689	75.5109	13.4754	63.6528	62.2464	93.0459	18.9634	125.578	51.7112	91.5661	124.452	93.2127	68.653	97.6043	83.1503	67.8424	86.8703	81.8221	76.8613	63.2452	63.6876	81.5143	107.879
3434.8	-194090	3434.8	-124390		278	1.5135		29.28	86.907	175.835	219.993	207.618	218.124	223.305	270.136	239.586	228.19	264.307	219.083	258.97	195.802	220.361	275.49	224.027	193.845	144.205	141.976	80.7971	15.1883	69.258	57.1264	78.5386	7.71479	142.833	47.3989	79.1344	143.612	98.1516	93.376	90.7967	75.2055	62.9765	66.3756	118.797	61.5004	83.9797	88.9443	102.458	107.392
3435.58	-189190	3435.58	-117150		278.5	1.5128		29.285	80.8279	181.717	212.645	206.682	217.177	208.952	266.235	222.745	235.309	237.807	223.119	244.648	206.005	233.262	250.626	214.849	182.57	133.637	132.293	62.6221	17.8924	64.5542	43.4939	43.4233	5.62572	140.611	36.2772	69.1769	136.068	112.65	90.0319	71.5354	102.007	71.5041	59.709	120.192	50.8247	104.362	74.7449	84.4	106.027
3436.36	-180650	3436.36	-126550		279	1.5135		29.29	80.7847	181.291	195.622	179.411	206.392	221.076	233.59	205.541	231.996	191.887	207.643	241.511	209.588	221.817	253.564	197.258	186.393	119.318	123.835	42.2061	26.8729	31.2364	32.9014	37.5311	14.0749	114.178	36.738	59.3083	112.641	104.614	64.2139	62.7263	131.561	81.4783	45.7441	122.346	45.2375	109.264	66.4037	98.3805	75.7165
3437.15	-174280	3437.15	-131530		279.5	1.5122		29.295	90.5304	159.656	159.974	169.71	179.212	234.423	227.533	197.168	218.538	165.751	187.372	229.251	196.699	230.981	228.404	182.87	197.896	113.654	86.5163	14.5677	30.2089	16.386	5.88159	45.992	32.6956	95.0296	46.1509	41.2766	97.2905	81.9889	63.7004	73.4081	153.697	50.7508	36.591	103.555	10.3997	106.54	64.7135	76.6932	80.8474
3437.93	-166970	3437.93	-128040		280	1.5116		29.3	83.3222	133.475	149.587	130.469	140.362	219.687	226.002	182.824	194.832	155.555	147.076	229.115	195.973	229.706	212.389	170.313	157.609	127.649	61.8668	11.8022	48.8007	14.0272	2.26688	42.4169	37.1902	67.7033	60.7486	16.005	64.9202	80.851	67.2087	78.7093	136.755	39.0168	30.9892	91.2394	0	100.38	45.4226	66.7195	72.6451
3438.71	-161860	3438.71	-123290		280.5	1.5097		29.305	69.4413	123.323	143.612	144.189	177.56	206.154	238.405	162.637	166.384	168.076	148.565	214.805	189.675	219.73	209.715	178.117	143.256	130.54	44.5934	20.3006	58.8038	19.2141	26.0766	32.7028	49.4436	57.8383	66.5129	22.7366	70.0653	69.5542	80.3149	76.9233	114.615	26.6711	34.5512	89.9612	15.8692	91.6149	76.805	75.1209	70.9769
3439.49	-142780	3439.49	-118230		281	1.5116		29.31	68.7896	102.222	119.327	108.915	173.182	178.589	233.961	150.395	152.491	155.882	135.164	196.182	162.116	235.491	169.826	172.978	128.453	133.268	41.1583	44.7724	45.1097	22.7639	9.8889	4.39736	59.4639	58.5348	62.8549	44.7321	59.6799	62.3649	75.5635	54.7318	65.4576	32.4649	45.7189	67.5172	32.6178	91.3704	87.4723	62.8712	72.3055
3440.27	-111760	3440.27	-100650		281.5	1.5097		29.315	101.235	100.011	121.312	104.853	173.836	167.805	235.775	150.279	149.486	164.15	158.933	208.143	161.724	233.583	168.118	177.414	128.202	123.099	43.2317	42.7104	20.2656	13.1253	8.92299	4.06301	71.5652	47.1673	70.3669	82.1335	80.0773	55.0702	85.3191	33.4506	66.5999	68.1278	45.386	80.1089	58.1935	69.6435	86.1709	77.9727	60.3143
3441.06	-85814	3441.06	-87550		282	1.5097		29.32	115.713	93.1403	115.353	113.628	158.573	151.605	238.811	153.398	143.74	175.566	156.328	190.48	153.653	229.534	160.61	187.888	127.532	130.179	55.4845	37.0666	2.50744	6.65404	1.55133	0.91166	79.1481	69.8405	61.1442	91.2956	74.7434	53.6509	70.716	34.0601	41.5391	83.9851	36.1087	79.6361	50.5724	60.0059	82.9746	75.1619	64.3018
3441.84	-67676	3441.84	-90987		282.5	1.5091		29.325	112.895	91.177	120.035	109.918	135.664	123.711	203.224	156.974	135.148	174.098	140.06	146.284	142.369	221.009	160.688	180.383	130.155	125.912	31.6723	21.6119	0.18076	8.38183	4.51944	14.961	71.9424	52.3894	59.2167	78.6684	65.943	59.3293	56.4227	41.5492	47.0916	89.495	35.9674	77.5894	33.5446	79.4635	73.784	57.2806	59.2322
3442.62	-60196	3442.62	-106590		283	1.5073		29.33	84.7416	103.148	114.722	129.354	125.947	89.2191	168.818	170.846	116.927	169.309	138.164	125.114	131.064	210.781	171.37	166.503	115.199	119.512	12.8261	47.7428	11.3804	8.98793	4.16151	6.39685	44.5525	40.0683	43.233	55.0665	45.1773	78.8665	47.8088	42.3722	54.9468	80.1343	27.1708	59.8417	23.7812	74.8652	64.8581	70.24	48.4522
3443.4	-71171	3443.4	-113980		283.5	1.5073		29.335	87.3632	113.072	102.187	128.056	109.25	103.012	150.699	157.646	113.353	154.234	147.575	115.828	119.02	205.666	158.806	165.309	109.973	108.254	17.2875	56.042	12.6894	5.95062	13.6416	5.6834	26.4083	40.6425	22.4457	42.7978	39.2553	72.5682	43.7755	45.1947	71.5213	58.7726	25.7666	40.5096	11.0879	85.4908	69.3884	61.9009	46.6528
3444.18	-81798	3444.18	-127480		284	1.5091		29.34	111.635	116.967	107.758	149.103	106.692	108.097	177.871	154.375	134.566	156.687	186.617	142.404	121.083	193.484	154.556	148.353	120.385	97.1516	27.648	50.4308	7.01669	8.48033	10.2008	6.55067	33.1193	50.5288	41.1979	53.962	50.9951	84.398	44.9975	62.1654	90.2122	74.7996	56.5523	40.958	14.742	72.8193	86.8633	70.2539	56.0973
3444.97	-92951	3444.97	-140070		284.5	1.5104		29.345	125.597	138.531	105.191	153.611	123.204	136.129	187.594	140.016	145.225	170.807	190.346	167.865	133.103	146.882	169.155	144.322	137.366	107.497	53.3607	59.8845	9.42736	17.5332	20.0139	29.1988	38.6961	69.8303	59.9572	63.1234	56.3849	94.7335	54.5622	56.3268	86.104	96.9448	75.1154	59.2192	24.2747	79.9688	100.931	85.8911	69.92
3445.75	-104830	3445.75	-145410		285	1.5097		29.35	137.156	125.151	99.6341	136.707	149.924	143.485	189.17	128.86	133.735	195.036	197.878	186.453	140.03	120.456	154.788	145.894	132.372	95.7975	56.4213	59.5554	7.51136	27.2915	18.2024	30.7214	49.8629	74.0825	68.3055	62.3909	43.9652	85.3484	50.5622	60.4952	73.7958	100.2	101.669	68.9523	53.296	88.4719	97.8832	90.9717	85.146
3446.53	-100190	3446.53	-147370		285.5	1.5104		29.355	136.554	134.646	89.0794	123.576	138.862	137.149	174.384	145.328	114.94	179.254	168.658	202.663	145.742	98.8849	143.697	159.092	132.262	110.574	55.6662	48.0065	1.00663	42.5298	11.1005	21.1475	43.6752	45.5063	69.1891	52.8555	25.2359	63.3644	47.1447	47.9158	68.5142	84.0269	104.406	62.5802	69.5048	72.9195	84.362	84.8941	89.0538
3447.31	-89075	3447.31	-145290		286	1.5104		29.36	123.564	113.7	73.3143	118.616	114.057	128.184	138.148	142.722	80.6967	160.478	134.061	189.077	132.313	85.3479	107.978	147.048	91.9307	107.953	56.5966	24.6376	5.69204	29.455	1.80397	8.94574	11.0511	38.41	54.031	35.0873	8.59135	42.242	38.569	40.2908	80.5923	66.4865	70.7922	33.0685	65.7304	60.3229	70.4776	54.9432	89.8941
3448.09	-86330	3448.09	-133470		286.5	1.5104		29.365	159.393	117.478	94.2671	125.333	101.548	147.475	136.438	151.101	86.2538	124.892	139.025	176.922	139.284	116.911	83.799	127.238	95.1482	109.072	80.2187	21.3689	6.05083	24.5688	1.60484	33.0037	8.65005	37.2037	55.0466	22.3211	15.2404	28.4025	44.0194	60.6288	87.9745	66.9286	71.0643	33.5958	78.187	51.3892	62.8614	33.9227	105.686
3448.88	-74012	3448.88	-116260		287	1.5104		29.37	150.659	122.684	102.066	134.029	106.748	119.822	116.396	125.611	89.2053	105.477	134.808	147.021	130.138	116.892	73.2148	101.589	112.296	100.207	85.2234	31.4937	6.61409	25.7071	8.54084	56.3061	1.02332	32.4652	60.5912	22.0231	36.4134	29.0309	35.3438	48.408	107.23	60.6461	76.3694	38.4122	71.9734	55.2487	59.4472	40.6231	95.2832
3449.66	-74796	3449.66	-94785		287.5	1.5091		29.375	153.399	122.365	78.9538	105.775	104.25	114.592	117.357	95.8109	75.7634	96.5449	154.835	112.963	133.964	117.437	91.135	78.8375	117.085	93.7236	78.8265	47.1288	13.7763	5.95678	6.00156	75.7706	16.7261	34.9765	53.1758	9.59339	59.0585	51.3872	31.8532	60.3756	95.6977	36.6324	72.2449	53.9769	62.7979	44.7517	68.4651	56.2071	90.1234
3450.44	-79085	3450.44	-86397		288	1.5079		29.38	150.083	134.77	68.0159	88.2213	83.7801	92.0968	118.661	79.3477	57.3245	80.3571	166.909	137.52	146.442	105.937	94.1136	83.0311	103.667	81.334	62.9375	53.1922	2.43232	3.63499	23.3583	56.6532	20.4354	44.8661	54.328	6.17222	79.9863	53.0175	14.1899	73.8523	92.4866	36.5486	55.9858	47.7651	53.6917	32.6578	80.1499	58.254	56.6686
3451.22	-66141	3451.22	-74046		288.5	1.5073		29.385	125.525	103.691	75.6181	60.715	60.9958	72.0459	123.305	84.346	59.2349	77.2742	166.884	147.541	157.557	98.6159	109.881	95.2779	94.9726	83.564	50.4594	39.071	10.4397	1.75254	29.3401	18.4922	13.6111	45.9647	31.7033	0.6785	77.8489	55.4882	12.8558	82.524	80.6359	42.6121	24.5854	49.0021	43.0814	21.8601	84.1388	46.3375	32.0698
3452	-55241	3452	-67158		289	1.5073		29.39	139.929	44.3012	76.06	60.8327	55.249	63.2165	98.972	98.1538	61.5753	67.1422	144.206	136.454	139.362	110.288	107.336	81.2395	95.3685	70.2362	32.0259	30.8349	10.9875	7.45153	22.9317	7.31068	3.73377	43.5038	18.7425	12.7829	60.6824	70.6558	25.1395	79.5651	66.3563	69.051	21.6872	53.491	37.2775	12.3289	70.1744	63.6793	13.5
3452.79	-26299	3452.79	-67700		289.5	1.5066		29.395	146.673	4.54313	90.1408	80.9685	67.1531	58.1455	88.568	111.13	95.1181	67.385	123.17	123.293	147.539	136.76	104.19	76.9531	90.1565	72.9186	19.8717	29.2472	7.42054	38.8407	17.7402	1.75359	9.31875	43.1792	15.4162	27.4256	63.6701	76.54	42.1657	87.6864	47.383	88.5136	32.6076	67.0748	58.04	40.9748	62.1845	66.3595	31.7398
3453.57	2726.9	3453.57	-70124		290	1.5066		29.4	133.2	12.1191	45.1031	85.6709	61.369	57.367	73.5408	96.9512	92.1517	57.2676	91.7476	95.3627	114.621	113.829	89.2779	66.549	74.5901	72.8229	16.2855	23.9755	1.63207	38.8521	21.1446	1.03559	20.3465	38.1639	36.8284	30.492	17.5133	81.8721	32.3785	83.2504	45.3115	86.0947	40.7097	66.8817	71.0195	62.9505	58.3684	54.6461	36.4388
3454.35	6612.5	3454.35	-58186		290.5	1.5066		29.405	151.117	3.93551	35.1215	99.5283	63.9391	63.7296	66.4292	105.333	92.2855	72.594	99.1782	93.7376	107.163	109.354	75.2495	74.2601	49.5718	81.7619	50.4981	28.9521	4.07619	41.8184	20.0058	27.5129	26.3525	38.4579	64.2215	47.9815	22.6346	73.0223	36.7056	87.9709	40.2918	76.9467	44.3138	63.299	81.3989	93.8439	57.6995	31.5856	57.3397
3455.13	5173.1	3455.13	-53622		291	1.5048		29.41	134.899	70.1848	57.0424	104.329	77.4233	62.4688	82.586	106.567	84.7626	85.8025	113.739	120.062	111.356	110.489	81.4474	86.7629	41.5059	100.15	49.6808	31.1531	10.5627	46.6842	44.7544	7.71788	44.1508	60.2233	87.0836	75.2639	22.8993	68.3507	56.127	69.8032	64.0729	87.1052	43.4471	94.4354	79.388	128.487	59.8783	17.768	76.5419
3455.91	14350	3455.91	-59318		291.5	1.5035		29.415	136.609	84.5003	98.2238	118.924	85.7236	42.5867	71.5024	110.852	80.0835	102.534	118.007	116.932	138.917	82.2366	98.107	85.6857	51.9328	97.6801	36.3689	26.3029	14.5663	42.7213	72.5412	10.4144	58.8692	61.2916	86.1887	94.8886	28.2058	71.0384	65.7585	38.444	63.1269	97.5657	35.099	120.568	107.183	108.016	73.2028	39.748	71.7758
3456.7	-11537	3456.7	-56914		292	1.5017		29.42	148.307	103.587	104.236	94.8856	75.6953	27.4277	65.5871	100.419	48.1195	83.4492	121.433	92.8167	139.637	79.1525	96.4148	76.9146	45.0391	78.8621	8.49027	28.1814	5.88282	22.5548	66.0744	13.8724	65.7062	63.1508	77.5301	93.9954	44.2258	86.2602	71.4773	16.5992	44.9243	115.039	22.9644	118.675	103.24	89.9265	75.2876	67.6865	65.1771
3457.48	-30514	3457.48	-56599		292.5	1.5011		29.425	125.561	91.1886	74.2141	74.8828	51.2796	16.9996	62.0444	86.2997	35.6501	67.4475	95.3114	47.8147	122.863	76.1954	85.6674	60.8325	43.1413	57.583	0.81957	25.778	16.489	9.97824	57.2476	20.3342	52.5382	46.5923	52.6527	71.3617	35.3884	71.5595	59.7643	0	24.1445	109.905	29.4574	104.003	87.8964	50.63	73.2117	68.3398	51.6114
3458.26	-18826	3458.26	-50821		293	1.5011		29.43	121.899	64.9445	35.6253	41.2291	16.0196	1.11764	7.62096	95.9763	31.1742	31.3231	50.4017	2.56445	98.4809	38.5495	28.8716	61.1783	19.9013	34.8978	13.4162	22.3217	19.4131	1.6552	30.704	34.7317	22.6321	22.592	32.0521	34.3422	20.4101	48.9466	34.0554	8.88307	46.0366	100.954	18.8208	65.2698	59.2016	27.4141	50.6068	63.6977	17.6072
3459.04	-22632	3459.04	-50343		293.5	1.5004		29.435	117.315	50.2126	15.2882	16.9841	26.6211	3.4474	28.6744	94.0719	52.9782	18.5097	40.0335	3.77202	84.97	26.7829	15.7484	51.0598	23.5719	15.3948	27.2476	34.3932	19.8726	15.4594	0.9111	33.0089	6.04689	21.6315	16.3773	19.683	30.703	35.7716	26.8315	11.4299	67.3899	82.9035	25.8768	52.2414	35.6811	19.4596	37.8302	61.1895	34.1123
3459.82	-31231	3459.82	-44459		294	1.4992		29.44	119.78	47.6251	24.3625	12.391	19.5283	9.05775	28.7684	69.5299	68.1971	8.2565	25.3709	7.06893	61.0905	3.77179	12.6377	31.2067	16.2517	4.08163	36.6471	25.2406	13.0893	13.38	8.56951	30.6011	7.41556	0	17.5283	13.2377	24.4973	18.4567	23.6311	18.2502	74.6839	88.7508	23.8067	31.4091	39.5647	17.4475	9.26095	46.9475	30.2775
3460.61	-8470.1	3460.61	-35192		294.5	1.4992		29.445	135.481	59.7044	29.4828	3.5199	23.2022	3.34849	18.0187	57.6054	62.5212	10.1782	21.6889	8.70399	35.1306	11.7604	10.9319	22.1914	25.4268	4.16967	56.5516	24.0639	6.27007	7.17904	5.24317	5.1097	1.58587	19.0591	16.323	43.8367	26.8329	31.3037	41.9909	48.3291	79.7693	75.6774	29.2109	26.44	61.6311	51.8517	29.791	36.4461	62.2154
3461.39	9962.3	3461.39	-27773		295	1.4986		29.45	140.344	85.0069	40.4343	2.74242	14.7434	14.008	22.694	50.413	67.2382	17.5313	31.4228	7.56456	4.50345	38.7706	18.0213	35.1379	35.3504	8.82156	55.5096	21.4373	15.1008	17.819	34.2634	18.5481	3.12297	27.8571	14.1741	50.6734	41.0161	41.9916	53.8163	44.2807	71.924	69.3369	50.9188	43.8237	80.637	74.0022	40.418	42.0215	90.8423
3462.17	-7332.3	3462.17	-40506		295.5	1.4973		29.455	132.51	75.6312	45.0266	25.3696	23.3066	33.5221	19.6242	64.1962	59.3557	9.42569	16.7611	10.9502	6.52177	33.5287	12.0695	63.3897	68.3887	12.079	47.7685	41.1039	31.5177	29.2462	40.0055	17.9446	0.31323	41.7886	2.41378	56.4101	39.3669	40.7504	72.4871	49.9039	69.541	60.1527	52.754	58.9653	79.0042	88.1637	74.8111	56.0863	92.7445
3462.95	-5766.5	3462.95	-46370		296	1.4973		29.46	128.201	79.4794	40.3784	44.9151	38.7973	61.2064	18.4662	88.538	48.6699	9.60542	19.036	37.556	22.0691	24.1425	14.727	62.3031	73.0336	14.0944	14.9322	38.2769	43.8028	51.3224	49.4553	27.8493	12.5465	43.505	23.1188	69.9694	37.3035	58.0774	79.9636	45.99	77.4459	70.8666	51.6424	71.2013	71.8211	74.0903	70.4057	81.6886	92.1736
3463.73	4142.1	3463.73	-47474		296.5	1.4961		29.465	128.566	72.39	52.6308	63.5451	56.9984	69.0025	55.6185	95.2853	36.324	46.2689	22.4286	73.8377	34.663	14.1862	25.6798	56.7349	105.079	26.6469	11.2775	54.2527	7.15874	56.0007	52.1239	46.4575	17.8792	38.2681	38.6518	87.0287	39.1711	72.0871	96.2701	89.3832	87.2184	101.27	52.4968	65.3952	68.9279	71.3975	72.0105	91.4728	76.0392
3464.52	12426	3464.52	-53621		297	1.4973		29.47	131.043	95.75	66.9079	67.2761	66.5895	68.0548	61.9006	73.8367	44.3316	45.4109	29.4864	73.708	25.7691	27.9972	45.6606	46.1798	99.5067	35.8759	23.8205	42.929	22.9255	49.5277	43.7853	46.3637	15.1516	51.1199	54.749	98.3726	17.3119	91.1355	98.4811	114.235	75.7962	103.045	58.5554	61.8046	72.5468	94.2646	60.8863	80.1799	83.6479
3465.3	10484	3465.3	-56147		297.5	1.4986		29.475	126.229	94.9925	67.8563	50.0883	68.4005	56.1525	66.2816	78.0687	57.2094	56.6469	37.7774	51.159	35.2978	33.1451	43.6652	48.5722	78.7773	65.9448	12.0242	52.448	41.4281	34.4933	45.8724	59.1401	19.8325	80.4496	71.0476	93.1828	20.657	67.781	91.3577	117.129	91.4728	106.137	66.6052	59.8817	80.4435	110.775	95.4866	76.3452	85.5603
3466.08	15471	3466.08	-33619		298	1.4986		29.48	97.3107	121.508	44.7925	24.8175	33.1873	29.8939	59.8676	58.5359	61.9569	30.4346	20.2046	32.035	44.5904	30.6255	6.53135	47.8687	36.013	66.7628	19.0592	53.2879	35.8352	1.78632	35.506	58.4221	25.9148	80.8585	50.3993	72.9368	27.3036	33.1942	65.137	70.0004	72.3697	85.298	76.5896	47.8073	76.9528	109.449	81.6981	88.8388	83.8119
3466.86	13267	3466.86	-11653		298.5	1.5011		29.485	66.4785	92.5803	17.2375	10.0732	30.9186	11.5721	38.2908	60.413	43.8357	1.57626	11.4574	21.9685	40.4469	35.2941	42.4912	18.3507	25.3117	69.0934	19.7719	43.5692	21.7099	21.2771	0.48483	26.6688	45.4603	64.3327	50.9082	59.0613	25.1841	18.2515	63.7144	39.5153	46.5491	83.0162	70.9468	46.9362	65.8389	93.9734	61.506	73.6548	66.9543
3467.64	26077	3467.64	4250.5		299	1.5004		29.49	47.035	87.5693	10.9461	21.7498	6.68664	17.14	41.4392	69.501	16.7146	16.6682	4.2054	32.8554	35.0404	38.5594	35.7307	5.78731	14.5811	63.8181	5.89568	42.652	24.0242	30.4396	13.8742	24.8996	50.4945	58.2054	62.3879	50.0159	21.3154	17.8645	56.543	28.4756	58.1879	78.9993	63.3348	32.4785	45.7796	73.7363	54.2991	73.5818	61.1889
3468.43	40871	3468.43	18870		299.5	1.4998		29.495	43.4637	69.4284	17.1708	38.8086	8.99996	21.8813	34.8447	59.5386	5.96692	21.3626	7.18345	31.9401	36.7916	33.1669	17.826	27.0357	8.09595	54.9252	7.69739	44.4236	19.9144	13.1916	12.5252	23.7167	44.2127	35.779	47.3017	31.8921	14.6714	36.3693	49.339	46.3257	43.7127	62.5219	58.3278	34.5405	56.5779	66.3235	33.2012	59.4327	48.4475
3469.21	50261	3469.21	32791		300	1.4992		29.5	50.1995	55.7173	19.5844	38.4237	29.3274	12.8125	26.5626	54.9688	1.26162	23.773	27.7607	24.0678	49.76	18.772	2.66421	17.0824	0.92701	39.4168	3.88425	22.6687	36.5071	7.73365	15.5954	24.5425	27.2987	42.2825	23.5324	33.9362	0	36.0159	46.0841	40.3186	48.6049	33.9759	63.0771	20.1805	57.2774	57.8534	43.535	62.4193	52.3025
3469.99	60769	3469.99	51710		300.5	1.4992		29.505	54.502	47.7848	4.1476	18.8226	28.9628	10.482	16.8787	56.7964	14.967	9.1627	30.0842	7.51782	55.6088	2.65271	4.35809	17.9164	21.613	19.4988	10.1173	14.8356	22.2095	5.28678	21.7931	21.5771	5.84903	28.2671	1.491	29.6094	5.41704	22.9425	32.5998	29.7558	46.2165	22.7544	46.8458	22.1214	37.516	68.9903	62.1766	61.2809	40.7027
3470.77	68325	3470.77	59085		301	1.4992		29.51	73.1327	41.1704	13.2226	12.5249	24.2866	3.92488	11.8629	51.4688	7.00603	17.6991	33.8462	0.39483	46.0061	5.88619	6.49295	9.64213	3.42083	6.29784	7.20964	20.3646	36.6492	3.96507	22.8938	20.9366	3.92682	31.1942	1.84946	42.7794	30.6378	35.8478	28.2887	26.7475	60.2113	35.696	38.7573	26.9956	39.1889	113.193	60.8532	56.4282	68.6993
3471.55	52474	3471.55	66805		301.5	1.4992		29.515	91.2249	30.114	21.2494	29.6491	7.75547	20.842	17.7536	75.3606	3.5039	12.0466	34.2516	8.19773	9.4271	19.0969	4.94004	17.7427	5.1967	2.87491	4.13321	31.7155	40.6212	11.6321	30.0485	15.8097	15.4762	49.7293	33.1788	53.0897	60.1685	56.2082	43.5929	54.8068	87.7067	69.1318	5.5711	45.8111	33.319	146.791	87.1672	42.3889	79.167
3472.34	41359	3472.34	65749		302	1.5011		29.52	109.717	53.3775	60.5907	33.8924	4.93387	50.2146	43.2452	78.3381	5.82303	9.74392	46.0003	16.1152	10.3671	8.24689	33.1985	25.6677	4.48321	19.4135	10.1754	61.9059	40.3004	14.9789	12.8148	30.494	3.44957	61.4053	32.1907	60.316	85.3657	64.7331	53.6252	85.4915	96.4863	88.0949	13.4106	49.4716	51.7944	138.942	91.1233	39.3523	82.198
3473.12	57963	3473.12	62497		302.5	1.5023		29.525	136.024	54.2606	76.1847	44.7841	18.1405	44.7822	57.7409	70.3277	14.083	21.0473	68.9531	13.8665	1.78305	7.6561	38.5445	3.37247	10.3017	25.7063	1.50735	66.0259	27.0672	7.94372	8.65242	47.0776	25.4543	75.7488	36.3994	57.9473	80.4882	76.087	50.3205	104.438	80.3402	104.698	25.0069	44.2886	48.8227	100.298	80.7388	59.878	85.843
3473.9	82091	3473.9	54966		303	1.5017		29.53	140.774	60.6819	73.7527	42.2795	35.1736	49.2584	46.0259	74.921	28.1965	16.6258	68.874	31.1985	8.44616	1.63807	35.7502	13.4503	15.9326	7.80736	5.8752	47.4193	25.1656	14.1988	9.3253	44.4164	60.8116	75.3223	38.1702	51.5456	74.1414	54.3189	39.2846	104.355	53.7018	99.3956	38.2112	34.3729	29.9736	71.4299	89.7164	52.0848	65.8512
3474.68	113050	3474.68	57243		303.5	1.5011		29.535	127.542	50.1972	69.9674	49.0499	43.4801	24.9662	29.5088	64.6738	21.8544	17.3032	44.9271	25.6225	9.70464	10.8773	22.8437	1.39003	10.3012	30.9584	3.00336	45.7873	12.3801	18.4413	2.40822	59.0052	68.4614	47.2692	34.117	35.72	56.67	41.799	30.5634	94.5268	41.6242	77.7506	34.0783	34.9727	22.1729	64.001	76.0382	48.7626	56.411
3475.46	133830	3475.46	46921		304	1.5004		29.54	93.5251	62.7468	51.7032	37.5372	32.7048	5.20303	22.6158	55.9464	40.7371	14.8653	31.5608	51.7056	26.5051	18.6612	27.8772	27.2721	14.448	14.0552	11.5225	36.037	7.86804	17.6823	22.4398	58.2088	60.2157	39.4157	43.7263	55.2796	60.5356	45.0688	44.8104	99.5051	46.6159	57.6827	38.1813	53.5514	18.8318	78.3434	54.321	71.593	64.437
3476.25	137070	3476.25	53032		304.5	1.5011		29.545	72.5587	66.9143	53.5859	28.3435	0.36196	3.8296	25.7958	30.1975	39.4468	2.72739	11.9035	57.2624	22.6321	2.8648	11.7667	31.0373	5.75312	0.0991	26.0339	47.3734	14.5365	8.68322	34.2158	56.2571	39.6344	46.5998	50.0131	62.3456	63.9504	22.9478	43.0996	94.6153	48.8261	42.0789	46.5863	54.9886	23.5626	72.3958	45.2759	78.9905	60.6908
3477.03	127380	3477.03	57181		305	1.4998		29.55	65.4185	75.4872	44.1814	12.5267	4.04242	29.7486	36.1872	8.36439	33.7618	9.90113	12.8981	51.2133	10.2501	1.64478	22.5357	26.8427	0.02205	10.4765	6.64579	48.9945	35.0138	19.8283	49.6672	57.2948	40.2439	45.0885	40.5374	65.5003	56.3627	16.3667	24.5663	76.2423	29.2292	48.4164	59.4071	48.0562	16.7328	47.4994	39.1961	105.527	55.0438
3477.81	120110	3477.81	55209		305.5	1.4992		29.555	72.9644	68.0621	48.685	6.99663	12.4109	36.5532	53.6467	6.70085	12.0347	30.8542	26.2926	28.0664	0.77434	11.3045	13.8019	0.92194	1.29314	8.84147	13.1603	30.6117	25.2085	14.9203	47.7487	46.3558	45.1559	43.1777	33.4937	60.1694	51.7547	12.0027	11.2075	48.0568	4.95871	41.6671	61.4967	37.7292	37.4496	25.3609	29.8294	83.7864	47.0805
3478.59	101930	3478.59	53505		306	1.4992		29.56	83.3815	49.8692	36.2473	1.44887	30.2675	36.0179	59.9266	15.7086	2.76746	25.3545	36.8749	8.73603	25.2171	4.05307	6.63486	25.1576	4.12452	17.2663	25.2372	9.72254	21.1517	14.2127	25.3591	35.8986	56.7277	32.9004	5.66899	34.6903	37.9973	11.5864	10.3197	40.5808	6.59323	17.4123	49.7484	32.7035	43.4704	17.6506	29.4242	63.6788	32.8895
3479.37	79080	3479.37	67258		306.5	1.4992		29.565	91.1261	13.4874	36.0933	1.39394	25.138	23.7197	63.1885	20.9205	7.7206	12.2331	36.0325	2.05785	21.0394	17.3074	28.1041	15.6265	14.7417	6.47853	22.925	9.46871	0.39422	10.1644	4.7257	30.383	66.5059	25.1924	5.572	26.1459	22.5831	3.11659	28.9398	37.9145	12.9777	4.17842	28.077	66.6285	51.9946	15.4292	14.5607	54.5656	32.172
3480.16	76558	3480.16	77314		307	1.498		29.57	103.912	10.3427	28.5949	1.86838	34.5725	4.59913	48.8058	21.5241	16.0123	27.8728	30.7439	4.92445	14.4482	31.734	47.5877	16.3714	9.94848	8.17314	28.9267	0.393	8.26784	13.7314	4.53306	30.2611	81.4071	51.6298	12.0816	23.2312	7.35325	10.5418	33.7741	40.5844	41.8813	0	19.7963	78.3319	56.4321	30.3822	41.6591	60.8886	55.5869
3480.94	86090	3480.94	99693		307.5	1.498		29.575	115.831	17.8548	17.7187	16.8154	13.2177	3.6636	26.0857	4.55366	21.141	16.7308	37.8572	25.5275	28.9202	9.45139	60.5256	7.13123	28.3	17.5351	35.5706	2.14969	12.0729	0.46162	7.4212	51.0639	68.9783	51.8677	12.1317	33.2468	10.4019	25.3116	59.7946	49.9357	56.6942	14.5692	13.6994	59.9629	51.4221	35.6001	55.7358	67.6189	38.1717
3481.72	94105	3481.72	121620		308	1.4973		29.58	138.651	22.6136	33.0961	42.7063	14.2752	7.03653	35.2935	6.55864	16.6888	0.73151	37.7589	37.7309	36.7731	4.5219	71.1935	0.53043	19.3304	32.3655	54.1504	4.22399	15.3737	22.3628	21.5221	57.5202	59.7328	50.5458	25.6925	29.3095	9.4339	51.268	77.5484	76.8055	71.8558	38.2555	15.9836	67.1065	36.5825	46.8068	80.6463	84.2225	22.476
3482.5	117930	3482.5	136920		308.5	1.4955		29.585	124.856	33.744	56.0269	57.7704	35.7694	5.68143	48.0865	9.77954	1.79115	6.16391	37.8697	34.1556	25	24.9999	93.7271	9.61187	1.08646	26.5712	48.4233	22.846	14.282	16.5252	37.0415	55.8472	57.3559	38.3048	29.1344	49.4859	38.389	81.7123	90.4041	82.0049	94.0149	50.583	54.6263	46.4573	51.3733	64.8987	85.7847	91.2765	8.27218
3483.28	160120	3483.28	142100		309	1.4955		29.59	101.451	19.4013	53.9323	61.5495	59.8215	0.27623	28.5776	8.86213	12.3827	28.9425	28.2342	22.3968	3.96252	39.2016	91.9123	23.9881	23.1538	8.30945	44.0185	45.5326	7.66619	27.8567	27.4248	39.5089	64.7441	37.167	31.2998	65.3478	54.5447	76.2497	78.4714	82.5338	101.96	71.2196	74.2421	63.6549	59.2408	70.7929	91.1349	92.3561	0
3484.07	183160	3484.07	142140		309.5	1.4961		29.595	84.9921	27.4029	56.1125	53.4969	63.9734	10.6246	2.37032	17.0901	10.8617	26.6732	9.1921	39.745	21.9858	58.6536	83.564	17.1374	43.6086	33.1531	60.8946	40.1783	13.0654	31.2051	16.2219	21.675	73.8054	38.3315	30.1175	57.0666	59.8376	70.4701	64.3479	73.4604	98.9979	93.251	87.9019	69.7677	93.1693	72.6834	97.3107	93.4824	7.98862
3484.85	187180	3484.85	135000		310	1.4942		29.6	62.4302	35.363	25.4482	26.1016	48.5239	29.1261	9.7756	14.9937	10.4929	30.4729	19.5104	27.9468	34.2798	52.4815	48.4736	9.18546	29.1356	25.6303	36.8204	10.8991	17.0328	22.088	3.71436	3.15548	50.8328	44.9165	25.0763	41.5058	72.1282	58.3884	51.4413	63.2855	98.8115	80.4428	90.7438	52.3078	92.5541	39.3654	90.5195	61.7635	17.8202
3485.63	171690	3485.63	127910		310.5	1.4942		29.605	31.5539	51.593	13.7507	6.29534	42.4941	19.9282	4.96563	9.29877	6.79924	9.8581	1.60203	29.3216	51.3299	17.4952	12.8189	2.18931	10.3215	32.4443	2.93466	6.13062	19.0031	20.2854	38.6703	24.8269	33.8647	35.2983	33.8245	15.7695	53.9796	47.9825	32.9416	72.9746	86.931	72.501	57.5049	45.7138	83.0065	13.5374	77.6741	41.2406	30.5134
3486.41	154340	3486.41	127720		311	1.4924		29.61	36.8205	43.8286	22.5733	4.24476	38.9348	16.7604	16.2119	17.8947	13.135	4.54898	14.2174	12.6827	74.9707	4.09395	9.79917	6.46481	5.03857	24.7099	4.41793	2.99037	16.2294	4.91285	28.2406	27.7651	31.477	40.078	30.3857	33.2567	37.6323	36.8327	32.9236	71.4007	100.719	58.7917	46.9992	43.7263	65.1603	24.8425	86.3626	33.6205	45.8196
3487.19	133090	3487.19	121620		311.5	1.4918		29.615	43.6543	54.8471	22.1118	23.8065	43.7561	5.90814	48.8631	8.18548	23.573	7.91053	30.3392	10.3484	77.9797	3.04612	11.0441	1.87455	20.1361	4.19278	6.58554	7.31129	0.78911	13.2278	25.5667	38.5047	28.5898	45.2796	29.6395	50.8831	42.363	32.6856	42.3926	48.9905	96.765	66.4989	47.1088	31.8544	48.7206	32.0255	95.7217	46.2944	51.2755
3487.98	127100	3487.98	108750		312	1.4924		29.62	49.7781	55.836	9.47108	13.3935	31.5122	18.8076	31.3095	20.07	24.6842	20.3386	36.5527	11.3102	49.7471	11.7654	10.3061	20.2911	26.3213	7.11015	7.35376	11.1927	9.48806	9.56408	1.74203	36.344	18.0421	41.4432	35.2457	55.0648	27.7163	20.4053	51.948	33.7479	75.4074	81.2937	40.6658	32.0151	44.3413	52.6565	90.1363	61.2146	48.5819
3488.76	132810	3488.76	94987		312.5	1.4924		29.625	50.531	54.6387	11.323	19.4848	5.74046	8.43471	11.82	18.2221	13.7162	28.5651	27.2931	14.7433	23.5566	14.6652	10.0244	32.6054	50.7967	13.8832	16.9157	33.0733	18.2979	23.5026	14.2892	40.2811	0.47687	43.9776	43.8018	26.3182	23.3049	11.5234	57.8285	6.15783	64.8399	64.925	37.2222	23.0145	25.4997	47.673	75.2308	41.3516	60.8522
3489.54	155820	3489.54	79619		313	1.4911		29.63	40.0524	75.5638	32.0828	7.62933	6.09029	3.92436	30.9094	5.85045	10.521	40.5656	11.9723	11.191	20.4681	21.1942	25.061	40.4187	45.2728	18.5347	50.2564	42.2582	14.2536	23.5802	19.4937	40.5275	2.03429	40.3792	60.6526	7.46278	15.2272	32.9746	47.1825	4.58751	58.5214	70.3534	33.8122	22.1867	25.2678	50.4431	66.3476	18.5392	75.7086
3490.32	163860	3490.32	50295		313.5	1.493		29.635	50.117	91.9367	38.4266	43.8422	0.40594	0.39147	34.7225	20.5802	2.6553	15.464	16.3332	19.8332	19.8485	17.1641	29.9722	36.7894	35.0252	24.3359	44.5057	12.9168	13.9504	35.063	50.7923	12.4303	1.35157	51.3334	66.6131	1.24179	0	39.1974	64.1333	17.005	68.9954	46.7273	59.0016	24.2422	24.5564	70.9574	79.4528	11.0637	90.2069
3491.1	170600	3491.1	41858		314	1.4924		29.64	84.3126	79.9214	55.0036	73.1203	23.9943	20.5007	9.23182	12.8061	2.01402	19.0688	3.31228	19.1384	4.37411	11.0666	30.9499	4.42307	1.05008	18.0191	11.8306	21.6946	33.1275	21.5145	54.2422	1.76186	12.378	48.6313	68.6955	0	23.2158	53.3962	71.2352	31.552	73.9791	33.593	83.7306	41.1454	10.9903	86.7444	102.129	20.5122	79.8263
3491.89	160060	3491.89	46540		314.5	1.493		29.645	93.7766	55.4978	48.6061	63.4081	34.0301	7.01652	4.86387	5.04575	15.2155	38.365	8.91639	25.4504	9.74982	23.6368	39.5571	5.04852	16.6038	2.41588	16.6086	37.2116	17.0938	9.13135	22.9337	3.19756	2.96896	46.9855	61.3053	5.50504	46.963	57.7774	66.1804	36.8794	60.9999	43.4555	108.371	54.2303	12.0614	86.1935	132.263	42.6751	62.2579
3492.67	148490	3492.67	44235		315	1.493		29.65	109.361	27.2768	60.2015	44.0802	22.3504	6.88589	24.1769	8.01332	16.2244	48.267	19.9515	37.3429	12.6182	18.7992	33.9039	0.43743	29.2526	3.33962	7.11747	28.5254	14.954	21.0797	19.9372	4.38902	1.99615	56.9459	54.8697	31.2178	62.5303	26.546	45.4643	39.5819	60.6933	28.1044	94.3901	71.2925	30.5524	101.486	132.206	60.5341	59.051
3493.45	111110	3493.45	36725		315.5	1.4899		29.655	116.929	7.51128	68.9245	16.1053	10.9314	35.7625	13.7906	6.81906	28.0872	46.6557	21.3021	17.1501	34.2785	32.4448	48.1839	21.6884	24.1664	2.31511	12.8058	32.7214	22.7825	17.839	5.28488	22.9019	6.84736	61.3188	42.0268	51.4393	77.0651	37.9962	32.3259	51.666	75.2036	64.2802	70.7283	73.236	26.5441	83.9066	113.722	65.8779	47.8034
3494.23	85531	3494.23	30612		316	1.4887		29.66	106.413	7.00114	57.2571	1.80074	5.61298	47.363	12.4466	0.73677	27.9553	54.2213	27.1706	6.3466	33.4654	36.2711	36.2836	19.2291	10.7806	11.2756	32.254	43.3647	22.0122	6.99877	5.32466	28.7382	7.44137	52.5577	31.5362	71.2601	63.8755	45.4068	39.1795	59.6928	70.267	67.9962	30.7247	64.2694	32.9411	78.1407	79.714	70.606	45.9413
3495.01	73011	3495.01	22344		316.5	1.4862		29.665	98.5114	13.0194	58.4544	20.7953	11.8068	38.3637	7.77285	7.19539	31.8762	28.998	30.6393	3.60613	18.9039	34.3373	12.316	15.0913	1.34298	21.099	27.068	56.8034	4.27685	10.5526	2.29224	42.1964	22.045	26.6861	4.9178	65.7472	50.1331	56.0091	41.6682	74.3372	66.7485	54.3041	19.911	51.4444	31.0927	65.1947	57.5807	46.5436	37.7537
3495.8	55421	3495.8	13277		317	1.4868		29.67	63.9182	39.3773	30.7229	10.122	1.75956	31.4016	2.14825	7.23575	33.2739	9.06764	25.4872	0.86807	10.569	20.8683	9.34373	10.6596	14.1044	47.485	19.0644	29.5031	27.4416	34.1078	14.3382	27.4988	23.5549	22.7627	7.38749	64.8846	43.2444	64.0161	49.2375	66.8842	58.2656	46.0873	30.9999	44.022	35.3024	67.2791	32.068	30.2343	39.9284
3496.58	43449	3496.58	6739.7		317.5	1.4849		29.675	62.8179	77.7501	22.7562	15.6195	2.99901	27.7869	3.4704	11.2561	36.0725	28.1019	30.9133	10.9903	20.1645	5.89068	1.5665	28.8719	11.8976	39.8777	13.0611	1.50318	47.595	49.8702	6.91508	11.0426	13.3973	19.1656	11.9389	66.1518	55.4693	51.6204	43.1837	51.3928	65.5993	33.4681	29.51	29.1738	42.9355	73.0771	5.61887	0	54.5226
3497.36	46769	3497.36	12614		318	1.4849		29.68	44.8681	62.6284	24.6582	2.13796	10.5076	25.4672	2.15367	27.4741	62.0637	8.52621	37.2846	0.6945	17.7516	10.5225	13.6071	8.73455	29.8967	34.759	28.9192	11.3554	4.98227	51.7586	9.2533	15.0296	1.1447	31.9035	32.5437	66.739	60.1525	34.6467	50.9345	58.0815	76.8037	27.0783	47.3866	32.1428	50.6648	75.1483	0	8.74767	74.1757
3498.14	38484	3498.14	15397		318.5	1.4843		29.685	33.6037	38.1415	26.5505	7.41238	8.67793	34.4637	1.24725	35.3494	70.783	7.59188	38.3668	9.034	32.713	21.1481	11.585	13.9049	21.4821	17.5594	22.0598	5.721	9.67327	42.4727	16.0336	12.0736	9.49939	17.3605	31.8895	68.2198	60.1583	32.6084	51.1539	62.3772	72.2099	38.3891	43.302	36.4745	38.2012	57.4057	0.0719	20.7893	61.3343
3498.92	9888.3	3498.92	3031.9		319	1.4849		29.69	37.602	6.20516	50.0381	31.057	9.45376	40.5184	2.48382	63.174	56.8601	43.2328	31.3439	10.5678	33.9199	30.0823	25.0777	3.53904	2.66508	8.51195	14.6434	18.7582	25.5711	17.9216	10.4913	11.0624	1.68605	41.0214	40.7784	54.6839	46.9372	25.4966	43.3788	66.7327	39.1737	12.2773	29.9467	36.6086	54.3782	57.4581	30.5503	36.0069	59.4262
3499.71	-4450.9	3499.71	-18126		319.5	1.4818		29.695	45.102	5.1107	41.4044	42.3863	15.9808	26.6103	9.15511	56.7375	19.1912	1.63709	15.6007	11.3229	40.004	36.4281	15.1115	23.5531	23.801	19.34	1.68562	18.1734	11.4445	13.1616	5.61339	24.8477	12.8047	51.0249	44.7292	46.7581	23.0203	23.8427	32.9482	55.5176	10.9415	0	24.6041	34.465	33.0684	51.3428	40.7897	34.009	45.6509
3500.49	-26165	3500.49	-21307		320	1.48		29.7	62.4812	21.6144	22.3553	49.5485	12.5704	11.4172	10.4528	37.1488	18.7847	21.8704	4.14105	15.8628	32.9462	35.9231	8.9936	30.9952	40.2712	39.2383	5.21663	5.36988	2.80578	29.4126	33.9233	22.8775	25.5526	59.9454	49.6173	33.2243	38.0926	31.162	36.4743	40.5913	0	2.91337	0	39.1826	26.5723	54.8932	44.6445	28.3883	46.3255
3501.27	-28059	3501.27	-25886		320.5	1.4781		29.705	78.6002	42.5264	23.0814	43.3412	16.4248	19.8668	20.5587	36.0082	28.2121	26.9766	15.715	16.6038	34.9331	33.1125	20.0171	20.4636	11.4538	28.8509	6.73018	0.15528	11.776	48.2355	39.849	28.4277	20.6943	70.9776	56.1461	31.9879	55.5673	28.5909	65.0649	48.2785	26.4782	25.7725	4.59593	28.2693	25.619	50.3045	63.5245	45.0427	55.8717
3502.05	-15582	3502.05	-26508		321	1.48		29.71	84.67	45.614	21.9813	48.6219	13.3546	39.5736	47.9897	32.9913	23.1579	28.0819	5.2658	49.5813	5.0483	13.148	18.4919	15.9056	22.8329	31.8339	27.9203	11.6052	33.9028	55.4404	27.2353	34.5574	6.16285	68.8425	41.4933	38.1881	78.3951	42.3586	67.9243	49.0184	56.9846	44.414	15.3169	36.9188	45.8641	58.3441	80.5318	81.2096	51.0197
3502.83	-7203.9	3502.83	-32991		321.5	1.4781		29.715	83.946	64.97	27.9338	56.4612	0.8619	59.7313	73.0255	24.8914	8.29231	16.1387	15.099	35.8507	0.62909	5.94475	26.5276	1.19598	37.4519	18.3215	36.6949	27.7677	38.9816	29.7125	3.63492	33.9642	19.362	78.3773	41.1868	56.6867	75.242	51.2437	68.1752	27.3384	86.205	78.9562	24.708	33.2233	49.642	51.0035	95.6737	98.5905	51.4646
3503.62	-9333.3	3503.62	-40729		322	1.4787		29.72	84.2756	52.8575	26.4868	49.9829	20.7864	56.6242	57.9579	14.4474	7.06014	17.8675	14.5275	47.3152	9.10193	3.45505	28.6991	12.616	43.7421	18.2802	47.1142	17.6957	36.1017	23.8372	6.2361	11.331	9.1208	99.7419	47.7709	58.9535	59.9768	63.0389	40.6831	8.36957	87.9747	86.6568	23.7869	30.8947	51.182	45.0627	97.0454	98.2374	37.7822
3504.4	-8254.3	3504.4	-57373		322.5	1.4781		29.725	57.2579	51.7953	30.9094	25.48	40.2154	19.1136	51.1534	15.9765	18.5854	12.5379	24.0192	40.5766	17.7861	34.3158	16.7487	5.28571	34.3878	32.1562	23.2733	12.1433	23.3029	9.19852	24.7264	6.89621	15.9535	94.7734	55.2268	48.8212	32.8751	70.9994	6.84048	8.0694	77.136	83.3497	15.4175	39.5779	34.6122	43.4429	84.5429	96.1526	7.25049
3505.18	-13012	3505.18	-74015		323	1.4794		29.73	40.6703	60.0162	22.2015	3.69752	23.1621	0.89628	42.4414	18.775	25.5971	7.56784	37.1155	40.9425	28.0602	70.3017	2.25456	6.18834	23.231	27.4127	23.4024	27.648	35.3535	5.12321	35.1575	29.2508	25.5462	95.8104	61.4317	43.9258	7.69766	65.1153	0	23.4457	79.8012	86.5727	22.1788	42.3212	27.5358	38.6762	61.0703	70.3458	0
3505.96	-9935.1	3505.96	-77956		323.5	1.4763		29.735	20.6656	63.2728	10.1447	30.266	17.1994	18.8148	25.0056	18.0204	24.2772	0.45029	43.6893	48.5558	36.9947	77.1946	14.5266	3.54867	17.503	39.865	22.4898	10.961	45.2899	10.7333	52.688	36.6804	19.8658	74.9304	48.2483	41.6508	11.5493	61.3982	1.16763	32.4348	68.9218	66.9969	31.5075	37.718	11.3342	46.6546	48.9654	78.7038	7.8409
3506.74	-2350.1	3506.74	-65209		324	1.4769		29.74	26.6043	47.9454	3.7252	33.3594	2.42495	39.7869	1.29871	5.33423	22.2046	5.8573	20.5847	39.0722	37.9016	53.7919	40.2313	15.3423	3.36067	20.6175	15.8703	11.5097	42.4479	15.4065	58.8838	25.6131	16.6848	75.8546	49.2941	40.3449	31.5549	60.238	11.5205	17.8416	56.1558	57.0365	45.5481	47.1676	11.7654	54.5744	45.3906	77.0746	33.7214
3507.53	5141.1	3507.53	-45837		324.5	1.48		29.745	43.628	20.237	2.31868	49.8758	6.15879	55.455	29.0348	10.9987	17.081	22.6057	9.65662	18.8099	35.3223	7.13068	24.4514	7.54005	8.57689	39.2001	0.03129	10.3014	47.5163	8.50916	40.2032	21.5541	1.15611	65.5032	43.8449	36.5634	37.2624	42.5704	4.05187	10.3973	53.197	37.4431	25.1981	41.3806	11.6023	65.6959	36.3619	45.4582	49.0652
3508.31	3667.9	3508.31	-38253		325	1.4794		29.75	47.3719	37.2986	1.17039	42.0926	2.97125	47.9088	12.5316	30.6797	12.7291	26.9681	23.6647	10.8664	19.9756	16.3443	10.0897	4.6826	6.65345	34.4379	18.5248	23.0309	48.1204	17.7914	20.2038	6.0155	7.86412	78.5581	45.728	47.5275	43.2821	38.047	10.4418	19.8507	49.9959	34.423	33.0398	34.7321	50.7239	69.9463	39.219	45.5848	40.9031
3509.09	-16453	3509.09	-50245		325.5	1.4794		29.755	33.3515	47.2827	3.1789	29.5188	2.14549	20.9054	3.54881	21.5742	26.3706	18.5383	24.4487	9.38138	16.8236	0.80102	1.01738	0.12228	0.02516	37.7401	19.9543	23.0747	32.8205	6.68795	6.09888	2.08272	9.95242	57.6576	43.571	58.1903	32.7457	30.2636	6.06711	34.663	43.819	7.92118	15.2411	24.825	52.4466	73.5097	24.0367	25.4912	30.566
3509.87	-53275	3509.87	-69603		326	1.4781		29.76	2.92582	65.5652	1.87126	4.38977	12.3372	4.68126	14.6017	12.6893	13.4162	8.11742	23.7533	7.32486	8.47016	18.52	2.13954	14.3625	0.33533	32.8742	14.5254	32.952	15.0639	4.16196	1.27643	19.7892	2.6207	54.2219	33.7023	71.0134	38.5356	31.2194	26.7112	48.2963	73.066	17.2468	33.4173	33.9013	39.511	56.0472	26.187	37.462	19.3841
3510.65	-69250	3510.65	-87261		326.5	1.4794		29.765	40.3714	36.2757	5.86575	2.43639	5.97823	30.2345	3.77269	16.8342	20.8435	2.41443	4.32875	2.45021	5.4371	29.5813	8.47195	40.3024	23.4499	15.3019	6.11143	37.157	6.5191	11.3446	20.241	19.4371	31.8818	61.0974	41.367	60.4273	40.4778	48.0864	32.7656	45.5734	61.1102	15.442	47.6369	55.8136	22.8416	56.2365	29.6153	41.6035	17.3138
3511.44	-101640	3511.44	-100450		327	1.48		29.77	32.2989	22.4013	17.9815	16.0357	1.93902	16.2681	10.6168	10.3428	9.8996	5.2528	10.8962	8.69624	8.29494	16.4157	13.976	31.4606	36.4807	28.8745	22.6831	37.111	1.73604	14.4682	21.2594	32.4321	22.7234	62.62	31.432	46.2623	46.6161	53.8441	35.1659	48.3431	56.1574	20.2903	61.0619	58.1258	10.5255	66.4273	19.0691	35.5333	24.1324
3512.22	-133090	3512.22	-104680		327.5	1.48		29.775	47.7329	15.6	47.3907	6.21628	0.1474	27.4799	5.38249	3.37294	4.45776	9.50021	2.85054	28.3667	19.197	12.0466	8.60001	22.2841	58.6799	49.7967	34.8413	38.4168	6.29911	2.93285	21.4092	20.3371	11.48	59.0579	28.3748	45.8199	35.433	51.2766	40.6124	49.9597	47.6251	34.965	83.8919	44.0765	17.3448	68.3747	41.7867	31.4424	21.4952
3513	-130020	3513	-86484		328	1.4806		29.78	24.2612	19.0304	37.5674	29.8684	12.3362	26.1381	7.6432	18.2912	12.393	0.50212	12.3794	54.7272	29.9895	28.0123	7.79894	19.0697	52.6694	23.6012	49.7808	42.3939	19.8521	32.3069	7.93736	3.49228	6.64402	49.4901	19.7046	56.8331	48.1593	38.84	39.7663	67.2973	31.8102	43.8487	77.3728	47.093	21.0587	82.1617	46.8151	32.497	24.6067
3513.78	-127350	3513.78	-83776		328.5	1.4794		29.785	7.2041	9.43613	27.7657	58.9858	24.6636	18.0182	0.63259	19.9138	15.8459	18.9363	2.09145	45.1191	38.219	25.6226	22.0834	3.67464	31.058	2.79632	37.5667	34.8692	36.3237	43.9685	15.5224	23.1707	28.2486	52.4938	14.4982	74.5439	55.4366	28.625	50.0345	82.7757	46.4777	59.6734	66.761	31.7876	24.6859	71.1267	66.793	37.5289	29.7349
3514.57	-129570	3514.57	-83312		329	1.48		29.79	18.9822	28.0925	0.06493	65.3506	3.71318	23.6894	10.8958	35.0603	18.3588	47.0006	7.05506	29.2112	30.0189	40.4375	7.5077	10.3344	9.03667	33.7987	28.826	28.2506	37.321	65.1506	6.78967	18.5184	26.1044	58.3533	21.9841	68.047	47.0415	43.2229	55.2953	91.2438	62.0466	50.1274	65.4594	45.1167	24.5583	56.4083	76.8222	35.8444	28.0419
3515.35	-99031	3515.35	-87998		329.5	1.4818		29.795	6.73515	39.5555	21.9913	32.9874	13.3775	12.8204	35.0876	31.7891	18.361	58.9376	24.0866	29.1511	26.3541	47.4371	13.6815	28.1611	14.2457	37.5797	24.7855	3.96043	24.5298	74.2691	2.84676	25.4074	23.1099	76.9338	32.3508	69.4299	39.722	45.5721	69.26	85.5386	67.3389	28.2526	55.8671	13.1487	36.0143	21.1275	89.3543	39.0548	36.3321
3516.13	-62535	3516.13	-96298		330	1.4818		29.8	32.5166	40.5963	4.93387	33.9076	14.7857	21.0957	29.4891	48.0308	1.41732	37.1806	36.973	16.5643	17.1104	41.6972	40.402	35.7065	7.31177	17.4423	22.6826	6.94864	33.5383	78.7368	0.94712	10.4257	12.5548	76.239	35.8959	72.4504	27.1276	52.6065	81.6192	74.5023	65.18	10.1344	64.3703	0	54.7502	6.92474	100.179	41.0161	41.8982
3516.91	-52107	3516.91	-120470		330.5	1.4818		29.805	26.2877	15.3816	24.7023	23.5357	20.9831	22.3105	4.62832	64.2388	2.70152	17.2344	10.0888	8.01359	0.11205	31.3141	25.6075	40.4162	6.96221	33.1255	37.6386	4.66066	15.4448	58.239	13.4982	18.7036	16.4813	68.523	33.959	68.6462	8.38625	62.3096	80.7007	56.6919	75.4126	19.9886	73.978	0	67.8891	12.2523	104.757	43.5353	46.0522
3517.69	-39451	3517.69	-127640		331	1.4825		29.81	18.7747	15.0946	62.8339	13.101	49.0651	20.1667	28.8774	63.4716	10.5908	17.7577	4.95748	1.35634	6.01537	6.71721	12.217	28.3613	6.92145	38.7108	42.965	1.40293	28.065	46.4495	42.6104	6.58027	32.7971	69.0419	39.808	71.1398	22.8079	73.932	82.6033	56.7366	69.8062	42.7294	92.1707	15.8158	81.0966	38.1281	90.934	49.7979	56.7755
3518.48	-46767	3518.48	-125730		331.5	1.4825		29.815	5.10053	43.0226	88.7761	1.68385	47.5438	10.3851	50.1578	73.0554	12.6011	25.1657	8.69019	16.0284	8.69802	12.8108	13.5641	6.0517	14.6026	55.3261	43.6972	21.1661	23.1367	9.6619	58.048	3.72559	43.5474	72.4625	35.2775	51.6343	23.0088	96.7603	89.5116	74.8907	82.4231	39.1659	93.8778	28.3541	88.4648	56.1127	81.0718	51.9479	69.7754
3519.26	-60645	3519.26	-120240		332	1.4818		29.82	18.7253	81.8874	66.1978	2.97157	35.4036	6.87284	65.7638	56.8378	28.3646	26.8393	12.1723	7.397	15.0863	4.79121	9.43253	9.49554	15.018	49.9616	42.6251	28.3924	20.101	9.51961	42.7212	3.25526	57.9229	69.548	35.9474	50.4984	34.5374	113.939	80.0921	74.7083	71.304	40.1756	67.1589	35.4995	87.6016	46.626	64.6437	39.2608	55.5418
3520.04	-66404	3520.04	-119640		332.5	1.4806		29.825	15.5612	81.7959	38.3159	17.0455	4.71364	22.5572	60.4652	61.9987	14.1033	7.04642	3.07889	20.1867	19.47	9.18613	20.1984	3.71663	10.8419	38.8972	19.1716	28.9181	11.4281	19.9394	36.8885	2.26037	52.0358	79.6611	29.2757	48.3151	45.8625	123.061	69.1291	103.173	84.6977	39.471	41.7676	38.1046	102.124	32.621	64.3035	38.1457	44.6904
3520.82	-56984	3520.82	-114220		333	1.4818		29.83	4.36869	84.4155	11.4416	56.0778	10.5679	29.7474	81.0625	56.6604	11.7495	0.11381	3.4775	9.04897	31.7262	21.2775	14.2912	31.9476	5.25485	33.1105	18.3039	36.4467	7.01046	14.52	41.3064	20.9155	38.969	76.8595	11.5026	36.4574	45.1846	121.151	52.7645	92.3091	101.78	52.1473	42.7591	46.9679	86.3589	46.9029	70.7562	39.0958	15.6057
3521.6	-50592	3521.6	-109040		333.5	1.4806		29.835	12.7518	79.7079	21.7488	64.6813	12.5458	30.9605	88.2512	62.7536	13.8006	14.2546	15.8615	21.2534	39.4507	15.1212	21.4939	43.399	2.06961	37.1767	16.9636	31.5078	10.3427	1.48219	32.2147	6.3898	38.8627	79.4495	13.3234	41.6293	42.2885	113.929	41.8546	84.07	106.638	42.9469	56.2651	59.3301	75.5672	75.6208	77.937	42.5191	0.5333
3522.39	-32098	3522.39	-114600		334	1.48		29.84	7.47306	56.8915	41.4984	52.7634	10.7901	31.5896	80.169	45.5733	6.42852	12.7871	2.92165	26.3952	22.2964	18.2259	21.8894	45.5977	18.868	36.4488	10.3091	32.0744	22.4188	5.17619	18.7808	5.87431	25.407	73.7774	18.9079	33.8421	32.3689	96.9747	42.9277	74.1954	84.282	18.7148	54.1473	61.1648	52.8355	92.3607	64.7374	29.924	13.0729
3523.17	-31522	3523.17	-120580		334.5	1.4794		29.845	37.0317	20.9785	38.494	16.8243	7.75264	52.3909	63.3059	37.3132	16.7477	30.5578	2.41016	27.0636	18.2066	2.75815	11.1777	26.0315	28.8121	8.95348	6.40439	37.3589	3.00091	5.42791	6.63348	9.31875	16.5457	49.9185	12.9738	49.9548	18.4805	101.014	37.5928	47.5228	43.022	9.15526	20.571	57.3313	25.2598	103.056	38.3508	25.1258	8.72091
3523.95	-43796	3523.95	-124690		335	1.4763		29.85	42.8137	5.02771	22.106	9.18954	4.95351	43.9659	19.9817	38.2317	8.58507	65.0122	4.02234	34.6489	15.5061	5.56172	14.5611	17.4783	11.8421	10.3457	25.6999	36.4748	8.481	4.72898	27.6899	5.20157	9.51803	21.9111	17.585	44.8877	25.1763	93.403	41.6591	39.5019	22.0316	11.7417	5.01677	61.1885	27.9615	106.93	20.7811	29.0588	22.4944
3524.73	-57610	3524.73	-121150		335.5	1.4781		29.855	47.359	41.3034	6.12997	14.3539	15.0569	36.565	19.1004	33.7236	12.1467	67.4638	25.3539	25.408	6.08462	33.3826	24.6896	28.3774	12.1676	37.2745	31.037	51.516	3.16385	17.3474	20.7292	17.7429	14.0467	7.39566	28.8121	25.9146	46.1951	70.1855	27.1364	34.421	21.3851	6.12192	8.98423	52.2136	13.2943	106.199	21.8075	43.2572	35.5586
3525.51	-67320	3525.51	-121610		336	1.4781		29.86	34.4485	35.1852	13.8837	27.0617	0.56114	34.116	11.4712	34.2454	18.9359	92.0013	7.0475	9.72	14.0832	36.192	31.8799	8.56783	18.4558	46.2636	21.4169	60.9179	15.4869	26.0012	22.5576	14.0656	14.2945	1.88059	33.1085	20.6211	21.8332	44.4917	31.4027	19.9511	43.3213	11.0063	10.2403	42.9558	21.5619	70.2075	19.6753	39.6983	46.1524
3526.3	-73945	3526.3	-120660		336.5	1.4769		29.865	11.2871	26.1092	17.5247	4.05886	20.4863	21.7128	19.5783	1.17883	22.4794	53.7081	19.4573	9.06355	36.181	10.1082	40.587	15.8448	12.2496	49.5113	1.97172	50.8169	23.8489	38.4015	29.8484	3.93989	25.8168	15.302	30.5769	15.2451	11.7076	17.8699	30.2359	0	34.1624	0	24.3464	39.0074	31.4286	35.5321	20.2162	19.7609	44.2495
3527.08	-64647	3527.08	-117430		337	1.4781		29.87	20.624	31.4624	10.1703	28.745	37.9815	27.7439	1.89888	17.1268	28.3646	24.4277	26.8611	11.5935	20.5215	8.53838	26.7942	40.6012	12.6913	35.6502	5.55235	40.385	41.0992	16.9854	38.3563	2.83823	12.0554	20.9382	7.84465	14.1823	9.06802	0	29.3639	1.0921	32.5161	8.35335	25.114	35.3431	37.7096	0	0	7.08627	41.7542
3527.86	-63142	3527.86	-113050		337.5	1.4769		29.875	4.38307	23.0737	1.40067	52.1493	30.0609	28.8648	27.2012	12.8477	20.0969	5.30635	36.0641	21.1342	16.564	0.11734	31.4758	38.5459	31.8513	22.4239	7.10797	9.33727	31.9303	10.5907	36.1869	0.83535	8.43915	27.3372	0	28.9888	15.7351	7.89987	16.8533	13.4747	19.7125	15.3701	31.6086	38.4906	31.1427	26.5205	4.0285	0	19.0313
3528.64	-86852	3528.64	-115690		338	1.4775		29.88	11.7716	4.15455	14.5209	26.7245	15.9135	32.2493	17.2	18.4078	1.73996	37.6697	35.1814	16.5533	9.64673	12.5433	27.5434	38.0206	17.0695	3.01968	16.1251	7.02394	10.1907	10.0759	25.9797	7.17891	7.81451	52.4367	10.0008	40.9639	32.9624	23.9276	21.1895	31.2997	24.1674	32.6372	56.9831	39.4807	39.9154	72.976	2.89464	21.5628	22.9074
3529.42	-92418	3529.42	-105390		338.5	1.4787		29.885	20.6819	19.6404	16.4789	12.1005	22.9294	24.2949	6.06354	44.1465	29.9208	12.6772	12.9467	13.4667	18.8061	8.59752	2.9592	29.1465	6.54065	13.1782	19.2538	0.33091	25.9857	25.1336	5.24799	6.64877	18.1497	71.3271	33.6287	65.192	32.7215	49.105	34.2531	42.3317	53.1358	39.9044	98.8721	40.7061	45.6064	106.591	27.7764	64.3809	30.5888
3530.21	-108600	3530.21	-93577		339	1.4781		29.89	42.7944	38.1828	5.85064	0.11823	43.8625	20.6612	35.7585	65.8879	76.0149	11.9832	25.2471	42.8548	23.2374	16.9808	22.6492	11.471	30.6999	29.9346	30.5452	5.11068	27.8179	21.6436	29.312	14.6143	36.1245	84.9176	66.7404	72.5132	25.2981	61.9408	73.3632	38.8492	52.9915	51.3948	108.347	42.5858	65.2402	116.917	62.7805	87.8348	37.9933
3530.99	-134110	3530.99	-99399		339.5	1.4775		29.895	60.1879	45.1366	7.91555	21.0624	38.0189	14.506	54.2878	82.3707	106.626	21.9452	35.0878	42.4472	13.2466	21.7162	34.1706	4.65041	48.9071	39.5789	19.0834	14.9251	22.8313	23.6532	47.7781	25.4842	47.3004	73.8054	69.8255	64.4563	30.2038	68.0993	86.1632	47.7301	67.6542	75.4972	101.226	48.0935	76.3779	115.131	79.8466	92.1346	45.1226
3531.77	-132960	3531.77	-112610		340	1.4769		29.9	32.0175	37.0447	6.92975	40.2727	33.0752	17.8412	18.681	89.8559	109.449	34.411	23.1623	41.7533	12.0714	28.4495	47.7238	36.5477	37.2408	35.6908	9.20375	4.93377	20.4253	33.1631	50.002	6.03307	61.9713	41.1917	63.8585	30.3185	35.5655	52.4531	66.0789	55.4002	54.6008	83.3313	65.5165	58.2127	58.3059	101.935	86.7115	73.5221	60.5659
3532.55	-108910	3532.55	-128140		340.5	1.4775		29.905	30.6089	47.2035	17.5368	60.5328	42.7968	35.1619	4.84127	101.49	99.4357	43.846	7.35412	43.1605	48.4567	32.8943	82.1378	29.8625	28.4563	49.1146	4.12151	7.30093	23.2502	35.0745	50.9736	9.12281	65.2347	49.2	55.0467	18.519	52.4621	58.5039	67.2966	64.0117	51.5498	103.704	53.3486	52.7878	42.5444	83.9833	72.3196	74.1936	64.5999
3533.33	-107720	3533.33	-152720		341	1.475		29.91	24.6178	65.9243	41.148	50.5307	31.0354	41.7214	35.35	106.36	108.817	57.0814	3.86007	54.1545	60.115	27.3073	110.484	12.5655	28.26	35.8832	3.66576	8.97795	27.0153	49.6393	39.9889	16.6757	55.787	38.5713	30.6374	0	69.8567	56.1501	42.4879	55.7731	60.2183	96.9979	58.8299	37.5743	25.9887	70.119	81.6618	72.7908	62.9804
3534.12	-81872	3534.12	-179340		341.5	1.4744		29.915	26.3359	58.1339	48.6514	28.4295	29.0478	19.7266	30.8571	95.0463	115.604	60.3279	2.08858	33.0054	50.1448	14.6676	139.516	28.8156	37.8318	27.129	2.29507	24.3001	26.3529	48.8772	21.1553	13.0764	21.0821	27.6	26.9047	8.41321	73.6441	48.599	35.4082	38.9326	62.075	82.3511	54.818	23.5693	16.5996	47.8587	106.719	61.7329	51.5973
3534.9	-58484	3534.9	-193240		342	1.4738		29.92	1.65694	49.4705	19.5609	8.48853	34.004	19.9906	19.6933	78.6793	109.723	50.5042	4.13023	2.55565	28.1095	6.656	115.707	36.8162	40.4616	1.88197	14.4618	36.549	0.49041	48.4063	31.7033	14.1471	6.61136	2.8557	16.6471	17.1875	60.2403	36.2195	36.5753	42.2179	52.7804	72.59	37.6167	22.6713	2.00829	27.398	116.827	50.5494	36.0388
3535.68	-42853	3535.68	-191560		342.5	1.4732		29.925	18.1949	47.7676	11.9671	3.65323	31.3063	9.65832	7.54514	60.7439	83.496	36.6529	8.30143	7.02186	2.78774	4.52502	73.8764	36.3207	34.5891	31.9436	33.5941	33.2689	18.8371	36.8454	33.9576	5.33466	24.6379	0	18.6799	28.4753	41.4671	36.8329	14.4167	37.8027	42.9442	55.2821	29.4139	32.0401	0	27.2486	123.743	49.586	6.03642
3536.46	-38152	3536.46	-182400		343	1.4744		29.93	37.1465	35.9066	12.1987	25.4743	36.5606	1.4184	13.0807	55.3606	52.9961	34.6957	17.1029	0.40666	6.98047	1.82566	50.7593	15.2121	1.13882	25.7993	48.4211	14.3819	14.4434	21.3881	23.7829	2.39472	36.6314	13.0126	13.0768	45.2446	25.1748	36.1594	13.6064	45.5386	15.5987	30.6004	25.7032	38.1562	6.58842	28.135	98.1437	55.9801	13.1442
3537.24	-43179	3537.24	-175990		343.5	1.4738		29.935	22.931	36.7256	7.59544	5.97746	53.5419	13.856	1.16066	73.7702	48.9179	18.5366	25.7605	28.862	22.6464	3.99187	70.3749	8.52076	19.5153	17.3468	49.2893	25.4885	20.9395	14.5573	25.5472	15.3845	27.9392	25.9846	31.0569	35.3613	22.0153	36.7524	17.051	50.6671	38.7933	24.6782	38.1921	34.7375	22.0264	38.2285	79.0779	66.0537	33.2307
3538.03	-62955	3538.03	-168840		344	1.4738		29.94	13.7498	33.6215	16.7965	9.08347	40.8946	32.7446	8.46194	49.7347	46.3966	20.2707	45.524	10.9209	17.0577	9.22495	62.0061	3.45037	18.0785	16.121	47.1332	4.24489	27.422	12.5441	10.1594	16.6793	18.1006	23.8174	26.0692	34.9122	21.147	30.4924	6.32198	39.6811	32.6788	3.90814	44.7492	34.17	22.5873	39.0335	56.3154	40.4988	37.7366
3538.81	-60674	3538.81	-163030		344.5	1.4725		29.945	2.03315	29.9679	27.6223	51.0854	50.2394	19.3017	9.24742	51.3064	32.9586	19.9291	43.5681	7.70984	2.05768	6.86032	60.4636	6.03772	6.54111	16.0919	49.2545	2.9494	10.8726	20.558	21.474	15.5163	7.83779	27.7141	37.9733	35.7253	15.3592	30.7609	14.8358	48.0434	39.5667	12.8603	58.0404	39.2481	16.9079	28.4651	40.0517	36.4734	39.211
3539.59	-59852	3539.59	-175650		345	1.4707		29.95	10.6774	43.6447	34.6059	34.0211	71.0715	22.1328	17.773	57.1972	36.4682	12.6122	61.1429	18.8859	12.2363	33.3132	49.8404	32.5388	45.422	25.8454	15.7155	11.5003	11.9327	39.9841	31.7448	14.9436	19.1208	34.7337	51.8468	51.2254	42.8746	52.4889	46.5513	63.2673	58.5258	34.3624	70.0718	55.2208	2.93792	29.0073	43.6529	44.0008	21.6104
3540.37	-65628	3540.37	-185450		345.5	1.4682		29.955	8.33052	40.4754	61.9448	31.2713	106.678	42.0386	44.4646	98.4331	45.9467	53.7407	74.0936	57.3785	24.0766	43.6812	61.108	55.5456	67.6782	14.3618	8.87065	8.7146	17.9836	50.0931	53.5529	13.076	9.85536	30.4582	48.5659	64.6817	50.964	70.157	61.6457	85.5016	66.7426	70.2626	79.0059	72.9785	4.10104	43.7407	54.0305	49.9798	19.159
3541.15	-76930	3541.15	-200570		346	1.4682		29.96	15.9612	39.832	56.4603	44.7245	107.093	69.8825	49.3925	105.805	65.1548	78.3039	98.3642	86.7299	41.2589	50.1104	86.9671	86.2129	65.6503	6.1114	11.2179	9.58827	25.9284	45.1913	68.8762	7.15809	21.6973	28.7956	50.7396	59.4702	55.1957	75.7364	66.1388	78.8217	81.7083	74.7027	73.5391	50.624	0	63.7146	71.7062	71.924	40.1322
3541.94	-85730	3541.94	-219290		346.5	1.4663		29.965	9.24398	31.7888	46.126	48.7434	76.5141	78.7557	62.8255	98.2277	70.0887	67.8465	105.044	90.372	56.2851	52.6504	86.8943	77.0899	53.6138	1.1395	8.70875	13.4576	18.4002	23.5783	76.6015	24.0488	20.9605	14.2799	50.0568	49.8842	52.3604	66.09	37.1984	49.5403	74.5713	73.8722	69.4792	52.9749	2.19761	74.2941	66.4754	62.1735	63.7791
3542.72	-99449	3542.72	-228000		347	1.4651		29.97	33.4345	28.0314	30.164	42.2034	58.9842	64.0123	91.408	62.5826	75.8894	70.9332	93.0046	70.1578	56.9234	55.6174	68.7119	49.0919	57.5474	5.41503	42.2478	5.07762	8.87408	11.1147	34.6168	37.4515	35.707	20.1585	42.4284	30.3433	28.9463	54.2033	12.2971	31.3706	27.2567	52.7926	61.1863	29.1487	7.07441	59.3552	58.877	54.0803	67.4312
3543.5	-121080	3543.5	-217390		347.5	1.4639		29.975	15.0207	68.4297	36.8484	35.9365	54.0702	66.6398	97.3403	62.6555	115.154	73.4397	89.5238	89.4343	61.3666	69.4641	69.4089	54.1371	55.386	12.8234	26.8789	21.417	7.22663	13.3645	22.1914	20.2976	47.0694	35.7655	42.8572	40.2936	30.8067	36.0647	0	23.9047	30.7107	55.3712	71.9493	33.9693	28.7752	67.5719	42.9545	34.824	79.3277
3544.28	-130870	3544.28	-216010		348	1.4645		29.98	5.80719	73.5531	38.9943	42.9233	80.1725	56.9599	115.319	74.068	141.666	55.8946	67.3219	88.5984	54.5111	88.8476	83.4137	40.9625	56.2337	26.2192	19.1561	26.7773	7.56264	30.6395	0.17472	27.2636	32.0381	39.8214	21.5937	52.6013	27.3906	41.0561	13.0617	20.1487	24.8317	44.787	75.015	31.9071	35.7013	70.2736	55.1861	26.5624	68.0793
3545.06	-126800	3545.06	-194050		348.5	1.4639		29.985	30.8536	88.2787	57.8387	83.8079	102.163	56.3292	97.1994	78.0038	152.242	62.3275	79.6493	97.1757	62.6486	101.963	96.9256	49.9515	39.1661	45.8034	20.6924	27.2074	5.76639	26.2554	7.32882	28.4091	22.3683	42.6669	2.68823	55.3078	5.51683	25.1678	25.6498	12.028	15.6143	40.1203	48.5356	15.9226	47.4939	61.4779	65.3171	27.9569	61.9081
3545.85	-126700	3545.85	-179360		349	1.4632		29.99	32.1216	79.7689	73.5648	100.493	91.2915	49.1778	78.8982	81.8122	127.868	65.8378	80.6962	86.7596	82.8399	100.043	114.99	53.2069	25.2085	60.3319	25.247	15.8116	5.42796	34.975	12.2089	37.2706	18.49	45.7378	0	51.5763	0	25.5588	23.2079	0	14.3334	24.9119	42.8774	10.9251	34.5291	79.0182	73.331	43.2658	64.5507
3546.63	-142780	3546.63	-183560		349.5	1.4626		29.995	45.9886	69.3737	71.131	80.8051	104.159	42.1175	85.2128	95.2435	117.839	87.7514	68.4848	64.9527	82.7398	78.1891	103.052	76.8666	25.7052	58.3821	26.8	36.0517	20.1243	33.9888	22.2516	20.3796	21.8359	67.3492	14.4591	56.7137	5.24097	27.067	29.864	27.9468	4.6819	44.556	40.4346	32.6642	50.3932	74.1969	79.6822	40.3169	64.316
3547.41	-139550	3547.41	-183760		350	1.4632		30	57.9598	99.4903	72.5523	82.0524	106.907	57.4498	97.9052	131.641	131.913	122.967	92.4088	80.8829	94.0927	80.0383	100.536	121.707	44.6959	61.9392	14.1363	30.8964	6.73103	42.6234	31.6624	8.27977	33.6492	87.6752	37.2895	76.373	33.9541	33.3254	25.421	55.5368	26.8824	66.1051	24.8979	69.5624	58.0784	89.1031	85.8479	37.9224	66.1857
3548.19	-145730	3548.19	-182980		350.5	1.462		30.005	92.1016	138.013	107.543	98.9481	139.632	81.9009	124.203	187.91	137.043	149.115	127.925	123.685	98.3711	107.222	110.898	142.552	65.6082	95.6341	5.70518	5.26381	17.8044	56.5412	37.1349	0.6678	42.1859	96.6434	64.7553	96.9886	63.8407	41.0371	33.831	76.3771	45.9457	94.3688	41.9429	94.2371	67.2242	78.8656	88.5861	45.2326	70.8392
3548.97	-160720	3548.97	-186280		351	1.4601		30.01	78.6881	159.003	117.905	105.843	137.899	103.904	126.843	200.441	142.593	176.533	137.682	139.518	81.2596	118.464	120.348	124.623	59.8912	99.9285	1.78998	32.2087	26.017	61.7782	26.5906	10.3313	26.5962	106.504	68.3004	95.878	84.5238	31.204	48.9683	82.2902	49.3806	94.3208	30.7121	114.9	76.384	37.8414	96.5702	55.4443	66.1677
3549.76	-163720	3549.76	-165630		351.5	1.4601		30.015	82.0744	150.775	138.1	113.519	126.012	118.163	127.651	184.31	166.087	193.376	152.402	164.287	85.9053	146.031	137.445	125.609	60.1224	110.146	7.14091	40.1132	24.5695	60.5279	17.6107	15.6513	30.2917	107.212	77.3586	70.7984	83.965	36.0265	48.9771	73.3489	57.3458	88.3387	34.5294	91.0858	62.438	24.1365	86.5701	57.8774	47.8602
3550.54	-160130	3550.54	-143720		352	1.4595		30.02	64.3783	129.162	130.208	114.202	124.263	148.043	142.08	164.065	174.795	211.808	153.635	163.153	104.393	133.85	157.539	103.43	54.4076	83.8083	10.0303	11.6113	1.2798	53.3923	4.4334	2.79959	17.5258	124.114	87.3536	43.6001	67.2608	35.4303	53.1214	51.9409	76.8937	63.6372	27.1489	63.8095	55.0671	30.0074	94.8578	44.0757	20.2934
3551.32	-176500	3551.32	-141770		352.5	1.4601		30.025	78.864	103.71	97.8066	119.687	133.5	149.926	166.329	154.103	203.573	216.586	162.054	164.632	131.408	127.806	145.487	118.488	61.5328	47.9294	3.91836	11.3654	10.7674	43.4116	17.0411	5.30588	14.6468	115.244	79.981	38.339	45.2056	17.6128	65.7635	52.3389	83.765	66.5867	10.6196	63.5314	48.1182	52.3311	88.0619	42.8939	0
3552.1	-167480	3552.1	-140640		353	1.4595		30.03	85.1357	104.419	93.1658	151.172	177.408	166.275	195.71	174.808	205.575	212.252	180.91	187.795	160.56	155.698	131.469	137.447	74.4604	38.0602	5.42697	22.7045	3.74915	53.7581	10.9488	12.5919	4.902	90.5947	70.4922	47.7825	37.8443	22.1102	67.1404	46.184	102.976	81.7421	22.1168	39.9502	50.3954	58.3377	100.302	74.6957	3.16552
3552.88	-144790	3552.88	-149190		353.5	1.4589		30.035	82.8892	111.593	109.508	169.244	208.78	176.364	202.363	178.768	222.697	184.192	177.394	220.749	169.295	164.346	123.548	166.026	94.6843	38.845	14.1597	18.4803	4.036	72.7465	3.71176	5.85423	7.52283	75.4099	68.4614	55.7359	36.4539	18.8307	67.4076	57.3948	90.5615	82.5587	41.0035	40.3549	58.6337	56.5323	92.3156	81.2185	25.4382
3553.67	-140410	3553.67	-165570		354	1.462		30.04	100.148	114.58	136.61	185.611	217.445	190.49	189.695	181.684	217.547	158.624	169.014	224.821	191.726	212.757	131.298	183.314	103.182	45.8485	4.28225	7.63814	10.6265	62.954	14.7117	13.5019	32.0379	64.6866	46.3504	49.5594	41.0884	20.9379	64.2872	64.8851	71.6958	83.8469	57.807	19.9364	60.1834	49.7339	80.734	82.4556	23.5395
3554.45	-133360	3554.45	-172360		354.5	1.4601		30.045	90.4147	122.425	170.949	191.342	232.592	200.563	183.135	177.753	226.607	168.165	187.586	225.554	211.012	225.335	154.385	195.715	133.672	59.1893	11.9431	11.0676	5.8368	55.8303	41.5014	13.4634	34.7398	78.0388	62.8985	39.1131	53.7387	20.4328	53.8842	63.5334	57.0668	72.3111	64.0696	16.8321	50.4733	51.8492	73.3313	58.7347	15.7616
3555.23	-117480	3555.23	-153530		355	1.462		30.05	65.5003	135.254	171.042	168.945	227.02	205.906	181.935	190.739	228.376	173.33	197.619	215.553	214.942	222.452	171.385	196.511	133.873	59.7738	5.32286	31.3392	4.83708	47.528	44.6821	25.8655	39.5518	82.2497	58.1939	32.0661	48.3889	8.01405	63.52	70.0427	37.8105	45.2649	56.7325	22.899	53.4057	59.9754	69.7348	45.8718	16.1199
3556.01	-115220	3556.01	-142000		355.5	1.4626		30.055	37.7772	119.297	190.452	148.874	219.188	243.346	194.768	219.009	229.246	186.103	221.972	187.939	219.338	224.422	181.628	202.346	151.29	71.9194	12.8388	52.9469	3.88076	42.4709	25.1569	12.1899	33.7565	90.3089	67.7685	60.0487	57.8702	16.4617	67.7024	67.8928	24.4647	19.475	49.6251	25.252	57.3167	72.1482	77.7716	47.657	0
3556.79	-126290	3556.79	-151410		356	1.462		30.06	28.5225	127.847	203.924	139.364	212.994	284.629	179.822	255.169	234.26	211.144	215.065	217.324	228.475	245.175	202.429	208.97	178.759	89.8777	8.36156	70.2928	15.2269	29.535	2.20165	20.7604	59.0378	83.0384	74.1744	70.9448	55.4174	28.5595	66.2952	78.1872	29.6273	7.84309	29.7526	50.6103	66.6366	79.1414	72.1238	50.3199	28.8636
3557.58	-121440	3557.58	-156700		356.5	1.4626		30.065	30.0385	110.786	220.945	129.105	215.158	295.462	191.607	263.725	228.572	233.503	204.004	234.071	239.843	256.925	200.895	184.01	185.498	99.6427	12.2097	56.7028	15.8382	15.6538	24.4344	24.9628	66.5099	73.7956	61.4242	76.5068	46.3075	23.827	47.5355	69.9369	22.587	7.74219	12.6303	76.8403	64.8042	91.5034	77.4662	49.559	44.5333
3558.36	-130650	3558.36	-169480		357	1.4639		30.07	59.8493	123.316	254.433	152.134	228.68	275.551	205.481	263.704	226.503	253.516	205.726	250.793	256.389	261.966	197.638	190.967	195.989	108.404	6.2997	68.7377	9.99403	3.71319	11.3657	32.1108	40.5034	82.2043	68.3346	63.476	48.4894	26.0145	44.5196	71.3676	35.0007	24.1555	0	86.5545	46.9676	91.4087	81.4725	57.3183	54.8172
3559.14	-138160	3559.14	-193690		357.5	1.4639		30.075	75.6068	106.226	244.261	181.772	240.484	260.523	223.946	256.739	234.108	260.13	225.141	264.945	262.752	265.246	198.07	212.439	178.327	93.2685	10.2188	63.5186	3.00415	10.5369	2.69943	32.2671	33.2863	101.327	73.8817	52.6342	66.5604	26.1183	35.238	51.3299	58.8029	42.1312	14.2446	100.352	49.8535	94.8137	74.1113	86.44	57.7408
3559.92	-139700	3559.92	-207850		358	1.4632		30.08	75.9363	118.623	243.079	192.155	265.967	262.596	239.981	262.253	227.694	257.527	254.666	260.311	280.111	257.422	193.304	217.518	167.831	90.6082	22.275	59.6056	10.6323	15.1395	25.7439	31.5594	12.579	99.8821	89.3737	34.2127	93.8093	37.4228	28.307	29.7688	66.2809	51.0179	21.4479	77.9691	45.2913	77.5811	75.0262	83.7128	55.6905
3560.7	-136040	3560.7	-206070		358.5	1.4632		30.085	75.4651	125.372	233.134	201.92	271.753	282.796	236.056	287.12	238.437	266.35	291.884	264.387	287.301	269.483	208.55	223.273	176.483	108.185	29.8536	55.6641	4.35565	18.0637	26.0849	15.3507	20.6107	92.7829	83.1883	22.4372	115.251	21.2501	37.7791	18.7335	76.0005	53.2576	32.0973	63.9357	55.8541	70.7444	50.1822	89.5817	52.0286
3561.49	-160300	3561.49	-208470		359	1.4632		30.09	69.2222	115.637	227.828	226.966	291.104	307.249	244.061	299.574	234.462	263.575	315.462	296.445	283.246	289.111	232.569	203.813	186.101	129.527	27.3177	50.6401	0.16333	26.8844	21.6634	10.1969	24.8671	63.9171	64.8311	0	105.324	13.1329	50.1327	9.2134	70.0919	34.5454	29.5543	54.2692	38.8061	42.7976	48.8444	47.4959	29.9239
3562.27	-185190	3562.27	-201140		359.5	1.462		30.095	35.6403	113.217	239.505	263.108	287.914	303.632	266.204	300.944	257.091	272.733	337.913	312.876	273.954	305.785	254.355	196.309	186.149	129.741	10.6889	56.133	13.2919	13.001	6.61962	3.48137	17.9817	49.2756	57.7471	14.2173	91.9324	8.66815	74.5131	14.0436	60.1341	17.7976	42.1203	24.8052	15.0753	33.3606	13.2313	15.598	18
3563.05	-206910	3563.05	-199380		360	1.4601		30.1	11.4571	95.415	251.029	290.959	297.811	307.268	284.824	303.164	289.502	274.272	330.975	342.048	290.151	315.777	279.204	240.396	180.699	115.677	13.5652	69.2935	17.1462	5.03513	11.914	7.38467	28.8428	42.4775	63.7379	37.6641	73.3028	31.7195	93.8469	34.0178	54.5199	0	51.0461	7.6961	4.45157	38.0332	0	9.64568	3.15521
3563.83	-223210	3563.83	-199270		360.5	1.4589		30.105	13.1757	115.913	244.799	280.576	310.798	317.217	287.197	330.294	311.155	292.559	327.738	347.55	292.064	304.377	299.568	269.17	178.16	120.064	8.54476	69.6934	6.97626	5.05587	5.48583	14.8033	35.0725	42.5822	72.6809	64.2475	54.4568	53.3265	92.8631	46.753	52.2823	5.41561	54.0436	8.506	0	48.0019	7.58536	0	10.8856
3564.61	-229910	3564.61	-200490		361	1.4595		30.11	31.6569	137.958	215.089	252.713	307.186	307.27	274.076	353.248	315.904	298.227	330.425	340.544	291.656	299.916	296.156	307.155	180.513	131.187	12.0882	52.1922	2.13416	4.88794	7.81779	7.0738	36.9803	36.5819	68.1345	52.451	46.1443	63.1254	73.9851	62.7005	45.8929	12.3635	55.6272	0	1.77323	58.7397	37.0894	10.4642	22.8799
3565.4	-241710	3565.4	-209080		361.5	1.4595		30.115	58.0534	158.663	207.115	241.573	309.726	314.656	282.859	379.78	302.367	333.369	347.502	368.938	290.176	312.286	332.023	311.151	191.063	155.294	25.6909	56.1665	5.30371	17.3839	8.37986	7.12085	18.9127	35.9514	31.0976	38.1964	37.5724	61.4872	49.0151	75.0228	53.3579	19.3819	32.2545	13.1052	3.5445	58.3794	67.9021	12.4854	18.6437
3566.18	-233980	3566.18	-209880		362	1.4589		30.12	70.093	190.439	204.068	251.278	334.582	326.566	303.048	396.814	299.345	369.307	376.441	376.015	311.68	341.901	335.505	298.487	182.139	164.668	51.5922	49.8329	3.21124	0.74673	1.70181	4.0219	2.23638	28.7483	10.1557	32.1442	58.7376	65.5931	34.3554	73.6308	82.1382	22.5243	34.2848	14.9486	5.78257	50.6032	90.036	30.7672	38.3946
3566.96	-228450	3566.96	-205800		362.5	1.4583		30.125	60.1585	224.016	226.658	281.234	353.384	349.277	358.683	425.401	338.038	425.632	415.802	388.96	370.263	387.456	362.293	306.999	208.934	187.681	93.9899	47.947	1.50664	5.68864	5.8984	12.7742	17.0634	6.09883	6.99415	58.9882	49.872	58.9695	43.719	63.3385	98.8949	30.8804	34.0977	21.5179	38.121	49.4375	104.116	57.4649	49.8676
3567.74	-229080	3567.74	-223800		363	1.457		30.13	81.1807	245.109	259.535	292.987	394.391	364.979	379.913	447.428	377.21	432.384	440.52	395.28	395.229	392.89	385.196	326.383	222.69	172.916	121.124	40.1162	13.5051	9.09113	2.49522	27.6672	25.6376	19.5643	23.5384	91.2011	49.2873	52.6174	64.2453	64.6317	122.542	55.3664	44.4398	42.6511	55.8715	48.2126	96.0656	65.9081	43.0989
3568.52	-229440	3568.52	-235040		363.5	1.4564		30.135	114.843	228.576	287.544	307.603	382.446	390.629	398.672	429.381	430.278	423.117	436.699	390.361	414.337	408.616	370.916	337.266	242.04	185.716	130.744	40.1271	15.664	5.22833	1.73687	22.4467	45.7156	29.2644	53.8785	92.8741	28.3559	46.6841	66.5335	64.1844	112.745	71.3221	63.1526	50.6628	73.1674	70.3781	86.4781	70.2777	56.8586
3569.31	-208030	3569.31	-235580		364	1.4558		30.14	127.613	182.043	316.779	298.331	377.657	390.588	397.89	424.91	454.082	392.903	415.8	414.457	409.377	422.709	375.227	343.145	242.464	169.109	135.544	40.081	20.0457	17.8769	4.99304	5.03064	39.8543	36.4121	51.1958	94.2014	26.6255	31.4679	39.6593	68.0689	89.4051	70.331	58.5748	48.9101	68.7432	72.5881	52.0108	60.5429	59.8948
3570.09	-209590	3570.09	-243830		364.5	1.4558		30.145	121.253	151.525	340.084	306.549	382.815	420.885	400.937	415.192	479.302	379.86	407.733	420.42	417.619	434.135	391.488	352.74	241.905	170.21	126.83	34.1785	8.01407	10.3329	7.2259	31.7103	17.2381	63.1872	42.0509	91.0882	17.175	31.1075	25.1593	70.644	78.3052	74.1058	32.7566	28.2526	64.5381	76.778	47.4382	47.3954	64.9869
3570.87	-201700	3570.87	-241930		365	1.4552		30.15	97.8016	137.557	362.116	291.684	377.784	411.611	411.087	426.931	467.705	399.968	382.043	450.432	407.777	433.064	408.522	347.275	267.811	165.17	124.228	24.5006	20.6834	15.8163	3.98915	35.8231	8.40104	63.1576	26.1574	95.241	17.8556	16.6136	10.8407	57.9979	58.9891	87.2498	13.0869	32.4594	68.4007	55.1789	53.088	45.9927	70.7201
3571.65	-194570	3571.65	-226570		365.5	1.4552		30.155	77.3772	150.846	370.176	299.141	376.945	419.407	421.542	432.616	462.591	412.643	402.985	478.785	417.161	444.328	440.864	370.411	283.057	163.935	106.603	18.4743	18.4328	9.84617	4.08537	31.1322	2.42817	66.9304	15.4809	88.4783	0	15.2542	22.1334	51.916	57.5059	100.476	12.8322	28.2651	56.3353	45.4965	60.324	30.6371	44.9943
3572.43	-203170	3572.43	-217390		366	1.4546		30.16	72.6183	183.495	368.451	287.585	395.942	402.507	428.942	411.592	459.117	451.051	409.89	505.063	433.531	458.926	442.459	394.895	295.7	189.482	112.048	27.2264	13.0137	17.8242	0.80772	3.16743	11.0048	59.6103	30.9525	69.9643	5.90771	38.7261	21.6468	47.0191	78.5474	100.695	31.4962	40.4478	34.3717	34.2751	68.2267	23.7171	10.0122
3573.22	-209650	3573.22	-220430		366.5	1.4546		30.165	51.8744	215.991	365.317	308.152	410.545	392.383	450.487	418.22	461.08	461.225	418.562	495.363	443.376	470.272	446.896	419.871	311.942	203.38	123.299	34.417	14.3454	20.1587	0.98453	7.30411	7.49973	60.0375	25.847	60.0219	13.8327	31.3807	10.5068	50.2965	67.3397	68.1138	51.5057	22.3218	29.589	28.7424	52.7388	12.8649	0
3574	-196290	3574	-231190		367	1.4539		30.17	45.1483	216.469	368.407	327.634	412.552	394.535	450.495	443.222	478.472	451.715	448.903	476.742	459.378	477.151	464.265	430.649	309.079	211.969	122.496	34.6088	9.91545	29.5809	7.81991	7.13547	4.11131	56.3927	27.3375	58.5818	43.504	30.9824	6.91689	63.1977	59.9771	43.1992	50.961	15.6642	47.1203	21.7971	45.6123	6.65365	1.25788
3574.78	-188860	3574.78	-253870		367.5	1.4533		30.175	32.6809	200.973	386.307	340.367	410.919	413.92	476.046	471.842	490.3	461.738	474.785	477.694	469.295	462.003	453.64	426.718	322.867	242.693	122.325	28.854	4.5676	17.4064	11.0934	1.43248	3.02866	49.0195	14.7035	62.1482	49.1035	18.1109	9.44166	60.8826	44.8565	24.9729	45.6048	6.27922	58.9668	26.3096	50.2042	2.91088	0.05896
3575.56	-195350	3575.56	-263310		368	1.4533		30.18	52.7376	168.746	394.129	373.487	413.825	444.67	497.181	511.668	517.574	476.553	498.18	505.272	487.88	470.904	443.604	440.693	339.342	264.989	104.286	40.6865	26.019	32.6743	26.2676	10.0956	21.343	54.6206	17.9672	62.5228	32.0641	15.8666	40.3634	67.5142	59.4968	30.2868	38.0196	25.7314	71.3838	28.5317	45.4012	12.517	24.2136
3576.34	-179030	3576.34	-264620		368.5	1.4527		30.185	71.8694	166.017	390.763	372.691	422.61	474.729	499.994	522.576	537.461	530.218	516.144	545.383	536.231	495.866	450.966	445.405	356.79	288.124	116.542	55.5735	36.4294	53.8527	8.97083	6.13235	28.8674	71.3903	24.3667	60.4793	25.5597	49.5914	71.8488	63.9683	80.0665	38.0378	50.3472	31.0689	55.4661	46.5386	57.9326	21.2254	60.5774
3577.13	-157560	3577.13	-253960		369	1.4515		30.19	99.0817	178.462	401.108	381.884	433.396	479.044	515.508	543.549	545.528	558.402	514.386	548.92	538.816	511.723	466.616	479.338	367.121	284.629	130.605	87.1554	31.3892	60.8068	20.9221	6.91332	27.0968	76.0606	35.8717	66.986	19.2409	64.6338	66.8855	56.3592	84.7569	49.8749	66.8468	54.051	44.7095	48.0298	74.0907	6.32026	74.7097
3577.91	-135030	3577.91	-242400		369.5	1.4508		30.195	118.094	234.649	410.894	397.922	452.022	511.979	518.213	565.912	574.413	552.653	533.162	539.559	554.433	523.455	514.648	467.569	371.087	274.779	144.921	93.0073	24.1173	73.01	28.0797	5.66547	12.3502	105.683	60.9377	68.2738	43.1625	77.5405	74.4142	63.3164	83.3779	58.3056	82.0119	56.5867	53.9879	52.6655	76.3503	10.4449	88.5036
3578.69	-126220	3578.69	-226450		370	1.449		30.2	131.631	256.721	420.749	386.843	456.427	518.763	522.464	576.001	585.508	526.386	520.491	529.229	562.533	518.205	537.491	461.319	378.85	282.192	126.645	89.6691	39.8749	75.1845	38.9733	26.9878	6.11605	83.8005	80.4596	80.4655	60.9528	81.337	69.6594	59.9878	61.9943	51.6293	76.0032	57.5714	54.3671	70.9158	58.6493	31.1609	85.1379
3579.47	-118560	3579.47	-200600		370.5	1.4477		30.205	154.592	261	423.936	387.695	487.276	519.774	522.238	577.499	602.001	521.933	520.091	529.832	570.102	519.451	535.107	462.551	397.631	297.238	100.789	73.7728	38.2496	73.9624	30.9982	27.5825	8.91377	75.6357	74.8053	82.2067	47.6026	81.4045	65.8956	58.8224	61.1485	40.5448	69.5984	58.7059	53.4323	78.6926	61.8345	58.4901	77.6157
3580.25	-116140	3580.25	-181350		371	1.4465		30.21	145.091	241.255	423.673	415.332	489.948	508.122	509.357	584.738	588.029	528.798	530.508	544.286	579.356	525.077	527.608	454.066	398.681	291.924	91.9822	90.9248	35.4584	88.0226	15.3398	32.6254	3.85666	61.6615	48.0014	79.0585	25.9665	81.3343	57.6275	48.9373	60.5593	35.2199	59.403	63.3081	73.4567	75.0811	49.3017	57.7779	72.1884
3581.04	-131240	3581.04	-179850		371.5	1.4446		30.215	121.508	238.81	419.734	392.056	462.343	525.711	477.435	565.675	569.329	530.369	541.957	536.804	561.499	506.021	498.639	447.69	391.443	274.407	87.1742	92.7391	9.50327	78.0262	9.05704	14.965	13.9193	42.9389	32.9559	71.8668	4.80768	80.9234	52.1757	31.4997	50.5599	44.0014	59.5923	68.0785	40.7505	50.6646	50.8309	38.6889	64.4132
3581.82	-162820	3581.82	-179890		372	1.4422		30.22	113.488	245.536	425.675	404.273	451.219	528.32	463.932	557.36	569.078	537.386	549.264	529.391	526.112	500.442	485.679	457.348	382.431	288.239	86.6591	97.0064	9.11993	72.0861	0.49465	3.02825	6.81007	59.6509	13.8846	63.1851	4.56043	61.0924	50.607	25.576	54.9194	49.4292	63.9779	64.4495	48.5166	33.4431	29.0891	28.903	47.1068
3582.6	-182010	3582.6	-187070		372.5	1.4422		30.225	89.8357	235.75	417.794	403.902	464.407	542.118	468.961	550.235	569.928	525.662	545.218	532.458	511.922	508.5	487.987	472.883	390.602	318.099	98.6479	86.048	20.8939	72.5306	12.1654	11.2215	1.62084	82.8979	10.5928	47.2365	20.4469	46.3101	59.0677	24.1289	59.3545	64.4798	57.6604	54.646	46.6075	20.7649	11.4989	39.628	39.0398
3583.38	-182500	3583.38	-210870		373	1.4403		30.23	97.8768	212.178	409.641	398.123	495.152	538.614	473.444	540.933	579.822	527.16	565.066	550.105	493.889	514.551	474.317	513.128	429.862	303.919	104.356	76.2512	45.8554	51.6041	18.8313	13.923	4.75133	81.7474	11.9157	33.4311	29.2011	41.2966	41.008	37.8614	67.5096	55.8395	48.9716	41.4823	46.877	25.8452	21.4012	49.9287	33.1816
3584.16	-172940	3584.16	-223310		373.5	1.4397		30.235	79.2397	186.726	413.863	394.871	499.416	528.908	500.98	552.249	567.463	532.679	581.221	557.427	490.797	534.241	485.135	538.948	448.607	304.744	134.656	82.2562	43.7186	45.9574	21.5192	1.75829	20.783	66.5334	0.10424	24.1206	42.6324	36.3099	30.4851	52.9445	71.7085	45.2531	43.191	29.514	60.8746	36.0657	27.2085	52.4122	9.56916
3584.95	-165200	3584.95	-215900		374	1.4384		30.24	76.7821	169.52	393.22	368.045	471.767	503.81	517.819	547.781	534.139	524.397	597.779	546.767	485.538	531.948	483.074	516.203	457.16	256.977	125.822	85.5198	26.7009	40.6939	17.3752	4.43871	31.4981	46.041	2.72609	17.5791	37.0499	16.8645	33.3549	61.5983	59.541	37.7903	29.3702	4.17512	59.1886	33.7478	33.2023	31.0073	2.78732
3585.73	-150830	3585.73	-206710		374.5	1.4372		30.245	92.7716	202.398	409.319	373.333	481.895	498.6	546.824	555.952	546.721	552.256	577.986	548.383	505.959	544.826	504.019	520.178	453.065	273.774	128.32	104.807	28.8968	54.004	10.0408	25.0888	3.14556	24.5078	18.938	37.5126	46.5984	24.5273	53.652	74.2907	41.575	41.8761	15.906	17.2759	61.1286	66.127	39.9099	28.3532	19.0858
3586.51	-160220	3586.51	-186770		375	1.4366		30.25	123.107	209.73	435.894	410.021	496.549	513.126	553.689	571.686	535.278	576.835	566.999	582.075	547.705	555.119	503.804	514.739	435.03	296.926	119.518	121.089	32.4877	72.8818	7.41433	36.6233	39.9481	30.297	60.0473	30.1402	72.4356	49.4798	85.4928	63.8715	34.1339	51.5849	42.8059	5.20927	91.2199	83.2413	57.7951	47.413	25.3862
3587.29	-160400	3587.29	-163320		375.5	1.436		30.255	138.052	228.478	445.508	420.5	513.032	531.271	546.837	594.661	539.713	574.389	577.572	598.106	577.431	551.325	509.384	518.141	405.026	310.086	106.057	131.257	34.1704	80.8471	11.0659	53.0251	60.7171	25.1973	88.5266	31.0568	68.4389	78.3653	77.7434	55.1335	21.5029	58.8289	66.7861	16.0477	83.1916	94.2818	53.2991	33.3616	42.1231
3588.07	-172590	3588.07	-150010		376	1.4353		30.26	142.553	267.423	436.176	409.573	490.035	556.212	534.925	590.363	569.426	563.718	599.565	599.058	581.014	550.997	519.496	506.37	380.061	324.999	115.564	136.232	41.0225	65.0706	28.1204	39.8492	51.9662	46.7364	107.075	43.7306	78.9907	97.3359	57.3817	49.1782	32.5825	55.329	100.474	16.3233	60.7898	91.1136	54.0983	37.5842	36.9918
3588.86	-164640	3588.86	-147820		376.5	1.4341		30.265	118.192	261.464	406.581	352.131	449.353	554.857	521.241	599.574	571.627	541.362	604.773	611.137	571.075	542.257	521.448	473.565	351.945	315.728	132.056	127.279	25.1929	44.5234	14.7444	6.50912	54.9171	53.4905	85.2759	56.0222	60.5073	77.1811	29.6362	52.9081	6.58788	34.053	79.0754	21.7542	50.5044	58.3346	42.9288	31.3622	46.2275
3589.64	-145350	3589.64	-137570		377	1.4341		30.27	92.0096	272.673	391.924	344.663	433.289	528.896	500.892	554.844	576.099	531.721	598.758	587.466	530.243	530.901	528.2	461.092	359.076	290.255	136.54	122.904	37.5768	37.7179	4.13114	26.6831	44.5382	55.0702	66.372	70.7558	43.1947	69.5801	15.1861	36.7122	0	22.9848	64.9712	30.5145	46.9419	32.631	57.6912	19.4395	37.0049
3590.42	-105650	3590.42	-137330		377.5	1.4335		30.275	101.845	284.246	397.043	361.872	447.518	537.34	497.183	555.566	565.546	554.06	599.133	588.295	534.421	546.374	534.239	483.363	363.941	300.5	164.228	140.368	49.8762	40.4104	10.9787	12.4491	47.0995	53.6492	72.6654	80.3682	47.117	72.5561	35.7543	49.1377	18.313	31.9536	53.9705	51.36	54.4149	32.1437	87.0355	28.7563	36.4041
3591.2	-85789	3591.2	-142930		378	1.4329		30.28	103.371	274.53	410.25	390.827	460.681	517.156	503.272	551.199	538.205	565.913	590.333	594.026	548.928	550.807	557.628	484.656	382.355	303.856	183.89	146.048	71.7627	58.6733	9.09869	8.31326	34.6574	64.6766	70.1503	76.0637	72.8857	71.615	54.3265	58.4506	33.2588	39.0656	68.3741	47.7456	36.409	36.9537	89.0899	20.4381	32.3763
3591.98	-60078	3591.98	-152500		378.5	1.431		30.285	125.693	253.118	400.408	408.99	477.245	502.352	497.626	545.155	527.278	564.434	561	589.998	547.304	562.904	577.328	502.816	367.585	334.528	204.254	150.462	84.679	61.6913	8.84033	29.2272	23.8125	86.9375	68.4928	77.5261	77.0897	57.0244	46.1483	73.3418	56.0792	44.494	65.7275	34.0513	31.7128	43.5949	74.9843	14.4441	41.8495
3592.77	-48949	3592.77	-162270		379	1.431		30.29	132.086	231.017	417.537	400.376	484.519	484.505	531.622	583.684	538.485	562.882	554.252	585.366	554.845	574.288	590.048	507.277	369.812	329.688	221.768	140.898	78.3485	57.0848	38.7874	24.2462	19.1585	104.656	61.6707	85.8926	92.5351	53.7532	40.2847	87.0248	63.1195	53.6804	75.207	28.1337	31.7126	50.9447	69.0885	12.1967	66.0727
3593.55	-49143	3593.55	-187670		379.5	1.4316		30.295	126.005	210.46	416.385	404.691	485.344	466.033	532.33	569.83	527.673	563.976	526.381	563.938	551.111	577.553	592.314	515.502	358.645	305.144	205.014	147.908	71.3267	55.2073	41.9136	17.9732	23.7247	96.8247	53.789	84.6663	68.7136	36.3452	28.5894	89.5534	58.6714	68.6159	78.7252	36.8298	53.0068	49.7328	62.645	2.85634	74.7626
3594.33	-66529	3594.33	-208170		380	1.431		30.3	149.137	219.273	421.76	423.059	498.457	490.791	550.364	584.908	534.677	559.74	533.288	547.96	532.438	575.67	600.24	530.896	366.3	301.477	197.879	165.487	87.0952	59.8365	62.4708	37.5807	32.3212	92.9014	57.6138	92.9338	42.7532	48.851	47.7904	89.3823	72.961	96.7665	97.2566	51.9142	49.4531	59.6767	63.8146	3.76008	73.0158
3595.11	-77620	3595.11	-226520		380.5	1.4335		30.305	163.241	213.957	417.664	452.03	504.37	516.583	566.046	583.517	532.802	558.509	531.158	542.028	554.364	583.546	589.574	519.88	350.068	312.191	197.283	157.592	89.5547	73.5702	52.5718	71.4756	36.3427	87.0577	69.7909	99.3478	48.4741	40.1807	50.7598	106.607	66.9658	100.197	97.6747	71.8747	43.3945	76.6179	46.7339	5.87524	73.545
3595.89	-76950	3595.89	-233890		381	1.4322		30.31	138.259	202.792	401.433	464.498	514.361	506.669	548.017	574.673	540.096	540.437	540.284	544.065	536.262	578.579	567.414	515.064	361.243	307.795	191.381	148.507	96.0831	78.4196	58.6236	91.5475	32.7772	91.8852	75.8504	88.8249	50.9569	39.3737	52.7614	94.3819	60.9362	93.9946	80.1856	71.0917	24.4023	72.9526	29.4359	14.2846	64.0274
3596.68	-79568	3596.68	-234410		381.5	1.4316		30.315	126.233	193.244	388.819	454.559	499.722	504.965	544.352	548.643	548.669	539.258	538.376	530.931	515.531	578.901	528.298	507.774	372.787	303.471	190.547	148.548	89.815	85.3618	58.5884	84.058	54.1968	91.0599	71.6213	100.372	70.1653	47.6794	46.0031	84.9234	55.2482	71.3334	79.2629	76.0095	34.8826	57.2451	32.7378	20.3243	55.794
3597.46	-78775	3597.46	-217900		382	1.4322		30.32	93.1962	197.55	364.351	435.836	484.79	491.348	545.291	567.491	536.232	544.432	526.085	543.726	512.529	559.807	511.073	505.419	397.303	279.165	194.096	136.23	108.495	95.8573	57.9283	87.4832	66.4675	79.1171	72.4183	123.17	89.9401	61.6921	53.364	77.6222	79.4237	70.3437	86.0238	78.8856	50.2015	66.2519	41.1762	35.9756	58.7546
3598.24	-63217	3598.24	-209810		382.5	1.4322		30.325	89.9503	223.302	368.918	412.043	486.289	506.373	559.989	564.555	524.057	534.409	519.115	562.186	527.728	562.445	517.95	491.468	407.303	282.278	196.085	146.826	136.32	109.281	77.305	89.9257	57.2557	68.2374	84.3067	132.954	96.823	72.237	57.0027	81.0203	109.501	77.4589	95.9612	80.2047	67.2764	70.1238	38.8353	58.3808	52.7135
3599.02	-55303	3599.02	-195140		383	1.4329		30.33	82.453	216.093	373.781	390.061	486.959	537.43	569.435	576.186	520.716	518.035	531.161	584.425	553.365	546.917	531.373	491.649	408.096	288.871	202.851	156.307	133.251	119.664	92.6559	107.842	52.2009	73.7258	87.1302	116.998	81.5623	73.7807	46.2859	82.6834	118.893	77.5585	95.3784	75.7493	61.5653	81.5005	28.3657	69.1044	64.0645
3599.8	-72962	3599.8	-162490		383.5	1.4347		30.335	88.3661	199.099	357.717	336.078	482.781	535.547	519.71	537	519.458	502.032	527.096	554.575	539.236	518.854	516.295	461.262	377.973	272.677	167.354	160.344	94.9698	86.1813	97.213	98.2348	24.4587	63.2569	73.5715	68.0374	69.3348	44.1066	42.5087	51.5449	100.158	56.2311	72.8205	58.8779	51.0326	75.8877	10.1622	70.3118	52.2001
3600.59	-80180	3600.59	-129360		384	1.4335		30.34	86.7129	176.862	345.509	317.176	465.807	505.644	458.101	494.855	503.425	481.718	519.296	519.363	504.009	473.409	491.843	449.437	363.693	254.851	149.229	159.025	48.6289	88.165	79.9179	77.9665	34.3609	59.4716	44.6232	26.3288	33.1021	32.384	56.9049	6.30772	65.8213	31.517	55.8278	65.9694	39.5241	40.763	11.5024	50.6411	54.88
3601.37	-77736	3601.37	-115730		384.5	1.4329		30.345	88.8705	168.663	337.382	310.634	451.289	464.955	415.63	472.663	494.548	475.909	499.857	515.149	479.116	458.132	474.095	455.329	335.382	269.301	157.152	157.949	32.8677	68.3558	54.024	66.8655	37.2399	27.9147	25.7353	28.9502	21.5357	45.7591	68.6184	0	52.3077	27.6727	69.1105	80.4523	47.8847	33.7386	21.1027	42.9675	55.3076
3602.15	-87706	3602.15	-106620		385	1.4335		30.35	77.5306	159.735	332.387	317.761	420.757	393.354	395.56	472.924	501.671	444.664	478.957	511.404	474.835	449.395	452.445	448.268	327.282	254.348	142.165	146.219	20.2848	41.2408	25.0182	49.3453	23.9293	12.5662	22.2995	43.5622	25.777	53.6081	80.7694	4.11428	29.5241	44.306	82.5812	75.4915	33.2858	44.5877	4.76687	33.1715	57.5125
3602.93	-95662	3602.93	-115430		385.5	1.431		30.355	65.5069	159.567	352.122	311.97	401.358	350.491	414.478	463.124	489.693	418.853	472.734	525.2	483.645	443.011	441.822	432.943	304.283	263.095	153.595	144.843	4.68539	43.5104	0.56877	35.5577	13.415	24.5407	40.0814	65.0524	26.7879	57.7565	61.1079	29.5098	39.5536	64.1249	83.4067	89.6177	35.9926	60.4327	14.9079	38.0575	44.2279
3603.71	-101560	3603.71	-141740		386	1.4316		30.36	60.8622	142.128	338.107	299.438	381.962	328.392	446.391	443.246	474.467	383.643	458.958	512.273	484.558	442.181	441.03	420.302	292.749	270.022	144.929	142.463	4.95745	24.5103	22.4779	32.6542	7.87079	36.914	44.898	76.3551	38.8326	51.7221	53.4312	43.2649	52.4501	55.624	75.2664	78.9158	30.4395	71.9767	9.72929	29.3701	42.8532
3604.5	-112670	3604.5	-163370		386.5	1.4322		30.365	49.6667	148.491	329.006	299.92	386.743	336.699	447.265	437.535	458.765	386.396	442.166	471.444	499.702	426.642	431.922	407.61	308.867	280.908	148.77	138.617	3.67323	44.7361	30.1334	38.8002	6.35266	56.9064	46.731	91.882	35.0341	31.507	47.9876	35.6025	67.9937	65.8355	45.3553	86.6207	36.0667	89.4908	40.3222	26.957	40.5811
3605.28	-127970	3605.28	-166950		387	1.4316		30.37	36.0321	178.214	336.711	308.248	377.496	382.76	447.248	441.125	455.419	382.064	432.481	433.982	509.5	435.974	427.319	417.75	335.438	305.777	182.486	147.719	31.4494	77.1974	55.1356	51.4666	4.61699	81.7711	46.0113	92.9695	47.5583	46.7948	57.7745	37.8122	78.2689	61.752	33.9106	93.2901	57.1714	94.4042	67.2078	31.7753	68.6097
3606.06	-119480	3606.06	-154520		387.5	1.4285		30.375	41.7527	172.403	316.597	309.652	387.839	413.556	439.796	434.693	466.624	396.424	432.14	401.735	504.519	432.255	418.211	444.438	355.569	306.131	177.716	183.499	62.1627	76.0926	60.4576	71.2066	12.4117	82.2724	65.7364	89.5591	57.6462	54.9533	49.2901	37.7511	85.8791	55.7277	35.0312	82.0709	57.8104	71.7548	85.1931	37.5579	91.4982
3606.84	-110750	3606.84	-123390		388	1.4273		30.38	67.2664	187.089	312.823	301.088	390.649	435.992	415.445	442.284	458.889	404.933	440.498	410.158	490.607	421.484	400.626	437.561	365.506	297.287	175.265	193.055	77.37	76.1373	49.1108	67.448	5.04727	77.261	67.5683	72.9072	75.4479	69.4307	46.9309	41.8787	89.3474	47.6696	44.5951	57.8178	74.7743	50.5766	96.5184	49.7058	71.6759
3607.62	-107370	3607.62	-104370		388.5	1.4285		30.385	100.198	162.321	293.51	281.502	407.42	424.618	395.641	438.77	438.855	400.267	429.996	425.554	484.721	429.067	422.823	441.183	341.528	283.866	170.753	199.577	57.7177	69.372	36.6842	75.4761	4.26236	61.3899	75.3951	65.7514	73.7596	91.3197	34.3698	73.3622	108.392	65.5596	72.1145	70.3345	76.0577	33.6403	85.8874	62.1401	52.6183
3608.41	-103580	3608.41	-107830		389	1.4279		30.39	101.952	148.145	279.335	264.934	380.296	407.284	350.238	421.805	419.285	394.132	406.841	442.697	469.704	433.542	419.468	401.084	320.642	261.762	158.368	180.933	46.2259	57.3886	27.4794	54.8624	5.69641	40.3424	69.12	74.8182	50.5124	72.7697	29.0877	83.3398	111.841	68.4034	100.673	82.2879	85.956	41.0961	78.692	39.4716	45.9601
3609.19	-94836	3609.19	-116040		389.5	1.4291		30.395	72.6227	136.384	270.231	237.879	371.854	388.149	338.541	402.591	411.725	398.847	388.212	449.813	478.952	451.932	415.236	374.196	316.162	245.306	157.489	168.758	53.8635	54.1386	25.8932	52.1352	34.7407	46.1301	72.5794	82.9445	50.6555	51.4667	33.2745	72.3233	100.764	75.1413	94.3237	97.7699	80.08	50.302	66.7536	26.6764	50.2026
3609.97	-91472	3609.97	-141530		390	1.426		30.4	38.7725	133.132	264.632	225.884	351.646	386.377	366.682	382.475	415.438	399.088	372.769	442.597	463.955	455.882	409.397	360.039	313.038	237.064	165.677	168.956	57.3337	61.3599	43.6076	64.0251	59.5938	61.9473	64.9153	79.5644	56.7845	42.3607	49.8025	69.9643	96.5155	62.0123	80.8969	92.4746	77.1982	59.6406	57.3771	30.377	55.536
3610.75	-88848	3610.75	-167500		390.5	1.4254		30.405	13.938	134.165	261.342	217.03	344.055	383.767	385.128	354.412	426.698	390.628	366.777	429.249	420.52	441.841	397.397	356.91	339.134	235.827	176.501	158.781	74.4028	59.983	67.6837	63.4774	94.28	66.3154	65.7955	65.7168	54.5626	31.7232	74.3015	56.6672	82.9718	75.8547	58.5421	78.2535	80.2995	55.2227	34.2713	27.292	32.6417
3611.53	-92338	3611.53	-176960		391	1.4254		30.41	5.59005	139.876	276.505	230.348	337.752	361.974	396.796	379.7	437.117	406.986	376.442	412.557	416.97	425.711	386.897	377.691	346.11	229.947	200.365	173.317	82.0726	68.339	65.2116	57.6028	124.971	73.7038	65.5636	37.4433	42.6761	61.2702	82.4422	87.6421	84.7152	82.7203	56.8169	84.5481	80.9287	59.357	39.5314	35.393	21.5467
3612.32	-90170	3612.32	-170730		391.5	1.4304		30.415	3.67766	125.253	293.874	241.497	326.106	358.516	375.099	389.679	417.818	373.08	369.099	409.275	396.008	407.26	376.963	356.091	335.925	217.869	189.941	166.15	89.1306	76.1202	42.7985	47.5778	92.6156	70.1817	81.571	18.2186	35.8939	56.3506	80.4864	101.856	89.0477	71.2456	65.4595	90.9137	75.5559	46.9436	33.0076	53.5321	35.3438
3613.1	-88158	3613.1	-162030		392	1.4291		30.42	8.68718	123.597	294.927	267.93	303.363	349.064	362.629	382.151	378.13	368.475	382.553	390.979	388.07	388.929	388.036	351.308	339.035	229.505	183.168	142.841	116.091	76.3272	47.1616	44.4051	83.8057	56.346	93.9151	0	43.3335	58.8993	68.5	104.025	96.4253	54.4925	82.8535	93.1286	53.2676	56.3301	46.163	46.9501	49.1157
3613.88	-104460	3613.88	-129990		392.5	1.4279		30.425	15.0716	135.169	276.928	244.058	303.506	348.38	346.193	385.697	341.157	365.37	380.862	395.326	371.812	368.131	379.269	334.82	336.556	239.44	177.953	138.741	110.291	55.955	46.3144	47.8434	64.4969	44.5762	85.769	10.603	62.2538	63.9052	58.1286	116.25	81.2959	44.8889	80.489	96.6974	47.211	59.7462	53.6202	67.2576	57.5189
3614.66	-127050	3614.66	-110310		393	1.426		30.43	28.2283	137.421	243.813	221.434	313.753	347.203	333.428	377.162	346.941	338.608	369.156	400.294	358.851	369.431	377.888	323.364	326.81	254.567	163.274	124.567	95.0837	81.5572	64.0674	55.7942	56.1673	42.3782	78.7859	26.8233	63.479	69.8375	56.8744	114.663	62.5104	59.9862	90.9892	95.6248	45.5792	81.1244	63.9848	61.6548	57.6977
3615.44	-134430	3615.44	-105540		393.5	1.4254		30.435	19.1692	109.906	226.505	201.688	321.329	319.043	328.58	399.339	343.988	327.01	346.58	385.025	348.915	341.765	350.798	307.525	313.469	258.216	150.866	123.93	77.6749	79.6254	60.9479	71.3561	44.1015	46.4906	79.641	56.3127	66.5403	95.7022	45.6286	107.81	56.737	72.942	88.2129	93.0998	57.4732	75.4948	70.7544	54.1875	60.1779
3616.23	-128000	3616.23	-89381		394	1.4242		30.44	2.00317	85.9397	202.573	184.472	308.672	283.302	314.656	394.005	340.892	308.216	340.397	364.734	349.407	303.695	332.207	271.359	265.022	227.172	119.311	126.906	65.1945	91.398	43.8025	73.7882	33.0852	54.3893	64.9971	67.6472	74.0508	98.365	31.1053	80.5433	55.4012	63.1751	70.5391	98.7506	56.2491	61.0224	71.4936	54.4775	56.0772
3617.01	-129050	3617.01	-66079		394.5	1.4236		30.445	14.9129	87.946	200.791	183.058	287.504	278.52	295.388	372.22	340.523	309.33	342.829	335.425	340.963	268.48	333.667	271.314	256.93	199.795	124.62	128.334	75.3486	82.7298	40.112	76.9885	20.1301	54.9047	66.8928	90.1033	65.5989	101.389	22.9425	71.126	74.1208	48.3916	62.0384	120.99	62.526	72.7907	58.1231	55.6974	42.0834
3617.79	-126750	3617.79	-78958		395	1.4229		30.45	7.5097	98.4481	184.749	177.997	292.168	274.62	279.488	348.329	310.672	322.719	333.927	290.795	321.987	237.834	323.416	261.054	249.636	183.257	150.468	144.021	67.4951	79.0426	35.7878	75.1955	31.585	67.4019	63.7564	102.515	59.6821	96.354	29.0825	62.3656	67.1708	23.1476	34.2518	109.211	53.9816	77.9665	48.3578	46.828	30.0368
3618.57	-93950	3618.57	-105230		395.5	1.4217		30.455	10.993	93.2873	193.953	143.965	300.615	288.814	261.752	320.44	317.293	316.034	312.701	267.174	305.877	221.407	287.988	260.921	244.866	169.11	153.067	122.758	74.7766	87.5447	31.0246	56.9867	17.8607	71.5414	54.9752	99.568	43.402	89.4481	48.7634	71.8384	53.6065	22.9872	25.9565	92.0598	45.529	86.1975	54.8367	48.1043	50.157
3619.35	-63918	3619.35	-121680		396	1.4211		30.46	2.43585	62.2874	177.514	149.1	317.164	274.269	273.422	289.091	282.637	306.993	308.721	228.446	286.159	237.659	261.568	261.609	228.079	185.782	167.119	107.9	61.115	104.919	33.5579	45.2233	15.4683	62.1445	69.8023	94.1033	34.6771	73.8951	55.9743	71.3944	29.258	36.4075	20.0811	53.5635	36.0141	78.8511	54.2658	47.4324	68.7924
3620.14	-59985	3620.14	-159850		396.5	1.4205		30.465	14.113	38.0829	187.233	147.6	314.489	258.857	292.456	270.843	273.274	284.207	312.546	227.078	286.104	221.726	236.106	235.746	211.593	185.726	158.225	87.291	77.4991	110.072	33.332	50.3185	2.25843	54.7053	71.9016	61.2758	41.3664	64.6551	45.3742	79.599	0.65384	44.9717	26.2738	24.7459	25.1052	65.6604	55.6827	46.1013	75.5178
3620.92	-62365	3620.92	-201350		397	1.4192		30.47	27.0448	26.4755	203.687	160.037	297.68	232.599	282.606	263.563	265.365	249.604	296.411	242.519	295.022	218.229	233.816	236.54	201.306	162.739	158.923	92.1903	82.8004	107.986	41.0105	45.4727	6.90785	42.8988	75.4368	56.2243	55.4856	58.8394	26.7574	75.7341	4.21743	40.4348	28.2153	46.7871	42.2348	60.8304	26.8911	41.1442	78.0512
3621.7	-46894	3621.7	-210810		397.5	1.4174		30.475	16.169	51.5216	231.803	170.373	281.503	221.44	262.202	268.899	252.747	235.502	268.541	259.131	283.941	209.456	239.51	200.757	198.742	142.884	120.078	107.166	86.5357	117.238	37.6096	50.7813	26.4165	37.4758	76.2728	67.2121	71.1814	54.7661	27.4441	89.1516	17.019	21.6914	42.1842	46.4786	60.6431	68.3734	24.6209	22.8034	63.6961
3622.48	-51616	3622.48	-206240		398	1.4143		30.48	0.75183	83.3029	222.198	183.647	267.958	222.525	254.882	273.185	255.281	243.312	260.599	260.978	300.684	208.613	252.44	184.902	175.875	131.739	95.1649	124.313	103.687	123.037	30.2315	52.1049	48.641	42.9922	86.4071	72.8668	68.4214	60.8043	40.736	83.78	48.1859	24.5442	62.5493	57.5819	59.6926	59.4596	36.7905	35.6005	62.6536
3623.26	-54615	3623.26	-202420		398.5	1.4124		30.485	8.76422	85.2579	205.807	162.805	240.542	210.076	241.038	271.769	242.029	249.489	250.3	254.67	269.092	227.186	242.914	166.587	172.609	124.855	61.0239	123.544	97.1676	95.152	24.3503	42.594	71.0213	32.0103	63.8804	76.0967	47.6934	64.9607	63.0403	70.656	54.0085	35.3972	68.0505	72.7653	65.0845	45.8353	46.0338	49.6317	52.1473
3624.05	-53947	3624.05	-178850		399	1.4105		30.49	36.9107	54.6148	191.413	145.087	231.745	209.44	247.048	250.419	257.472	260.438	252.119	239.451	254.05	231.124	244.237	161.9	167.35	141.941	53.9056	119.33	95.2349	73.6181	39.357	44.5737	83.1435	38.7868	63.799	60.3016	17.9172	71.9461	43.7935	59.1565	72.3008	43.4715	57.7023	91.6147	55.6814	47.6251	32.8454	68.6978	36.5071
3624.83	-42895	3624.83	-158430		399.5	1.4087		30.495	54.1534	53.575	195.261	149.311	205.759	208.341	231.119	258.363	258.429	243.936	234.639	237.809	244.211	234.553	237.914	168.813	170.779	141.302	87.619	121.308	89.3821	41.8575	61.0171	53.6117	84.5237	39.8855	55.7976	72.4277	5.67293	78.1429	47.9996	52.9992	62.7242	57.4705	45.2845	98.9285	48.4031	55.9628	35.0577	71.2107	15.8364
3625.61	-44171	3625.61	-149700		400	1.4068		30.5	60.0041	72.5211	208.619	154.473	209.757	215.685	228.075	232.698	272.642	250.498	220.061	220.219	222.453	231.465	240.105	196.576	176.408	145.289	95.5299	110.551	72.604	52.242	56.1521	59.3983	82.581	44.0067	49.7503	92.4067	5.18207	69.0369	56.6195	70.3808	68.0125	49.5138	41.551	106.177	46.6056	72.7937	37.1716	60.4353	24.9062
3626.39	-55837	3626.39	-147950		400.5	1.405		30.505	52.1927	114.234	184.815	150.933	191.782	211.804	224.753	219.204	250.228	219.701	224.462	215.875	224.726	207.497	208.109	200.393	154.616	133.701	111.747	113.724	65.7178	50.9836	64.261	62.5432	66.5389	41.3302	60.9262	103.527	9.4922	53.2351	47.6465	100.352	64.171	67.0844	38.404	76.1642	34.9576	64.4743	48.1988	57.2837	21.3859
3627.18	-81996	3627.18	-140510		401	1.4025		30.51	24.4407	118.689	163.917	145.086	181.423	203.906	200.246	183.042	218.587	185.444	203.995	180.186	209.834	198.395	189.654	214.704	152.569	112.512	129.273	105.303	64.7448	60.3533	63.6089	61.7332	40.4832	26.5222	53.412	92.8863	14.3314	36.2687	64.0813	102.818	59.1979	73.3723	14.9292	59.3638	26.2384	64.4688	58.3129	50.3163	29.476
3627.96	-97882	3627.96	-139400		401.5	1.4012		30.515	5.17353	70.4671	137.213	140.649	162.325	170.364	179.697	156.09	187.916	142.755	205.702	158.751	189.157	174.561	149.263	179.333	139.843	86.1965	102.966	95.9535	68.3097	45.679	72.1389	61.4627	23.8645	28.3268	54.0737	76.1851	17.4983	14.6436	74.5602	84.0465	37.2592	73.3897	4.09495	67.7968	12.9003	59.6946	44.8477	33.2138	13.7137
3628.74	-107430	3628.74	-137810		402	1.4		30.52	21.9641	53.7476	119.593	143.714	162.76	169.221	154.538	171.415	179.688	117.538	188.44	149.281	179.242	171.073	134.346	151.995	144.15	74.1116	93.7634	87.921	91.111	58.1272	71.0284	70.7994	23.5499	35.4987	55.7759	65.2491	26.021	6.93157	76.8077	75.28	37.1342	77.9383	0	67.9473	17.3895	64.5506	46.102	18.215	9.56616
3629.52	-114240	3629.52	-129190		402.5	1.4012		30.525	13.7542	20.2855	125.792	149.339	170.726	126.016	160.497	175.927	163.019	121.597	185.669	164.144	194.965	175.716	126.17	135.565	148.69	83.2157	74.0013	102.628	111.517	70.674	40.3135	76.5497	38.8778	53.7204	68.3125	73.2643	20.6235	15.5376	86.2079	77.5318	57.4128	52.7221	12.6648	81.3441	19.0946	61.8331	51.0264	18.8365	13.2189
3630.3	-104770	3630.3	-106810		403	1.4006		30.53	6.97228	18.7771	129.145	104.216	155.456	110.517	178.993	189.945	158.616	106.888	171.974	180.741	211.344	193.676	121.795	126.175	147.571	90.2763	86.7329	100.696	94.9869	72.1362	28.0067	86.6536	25.3159	65.2804	60.4393	78.0272	35.18	36.5288	66.7488	107.856	78.5944	48.3169	40.9578	81.4302	46.4665	57.5172	38.2663	5.05036	18.2268
3631.09	-67678	3631.09	-93284		403.5	1.4		30.535	0.40214	24.165	146.144	81.4095	147.043	105.31	183.81	198.271	138.115	110.583	157.001	204.058	207.925	213.628	119.15	138.852	146.547	99.6123	107.383	107.78	88.0081	93.7642	25.9368	74.6934	31.304	77.1069	62.9426	78.9125	40.7917	65.8931	54.818	130.822	91.5446	54.8116	40.1031	98.9384	51.8037	67.477	46.7064	8.6812	38.2363
3631.87	-43979	3631.87	-89520		404	1.3994		30.54	12.7419	39.6836	142.915	74.1154	135.052	112.745	188.538	212.144	143.456	120.781	158.08	210.666	220.447	225.397	141.506	137.876	128.752	89.2111	100.151	116.497	65.8323	110.721	29.139	77.3369	46.563	81.156	70.5408	84.2495	74.4942	61.0705	67.2098	138.272	82.8211	54.7297	56.643	97.7492	54.5488	86.82	62.049	11.8484	75.802
3632.65	-36737	3632.65	-81332		404.5	1.3988		30.545	4.09107	42.0633	113.003	76.7448	129.52	126.09	170.909	229.895	153.406	123.096	156.926	215.487	204.7	198.029	146.787	121.541	105.146	91.1006	87.3929	133.669	88.3961	116.842	35.4309	79.8854	52.5856	71.3054	54.8413	65.9108	94.2377	58.6784	57.9403	136.083	63.7754	50.7698	65.6927	111.669	44.092	81.7524	69.5147	0	89.3151
3633.43	-25206	3633.43	-78526		405	1.3988		30.55	17.4763	46.9811	108.155	63.4417	142.263	129.753	155.708	228.031	165.735	144.006	156.695	187.584	179.311	165.576	149.531	120.128	114.852	99.4108	67.5462	132.522	81.272	103.962	48.4935	68.8314	57.7184	69.6432	37.9672	49.3327	92.2298	49.3059	58.4774	121.559	67.0932	37.9572	64.903	112.759	42.5854	82.1282	54.7221	12.4192	100.693
3634.21	-16145	3634.21	-79348		405.5	1.3981		30.555	16.2499	28.16	103.273	49.4824	144.903	135.361	168.067	210.289	139.255	136.799	140.795	166.827	174.596	134.534	138.22	125.581	112.166	93.0583	81.8849	121.092	78.2263	100.175	79.0088	65.1138	52.1185	61.5721	34.9127	29.1677	69.4227	53.3329	44.1656	110.835	53.6437	28.347	68.6482	125.356	52.6228	65.0569	38.2266	11.1789	82.6461
3635	-14951	3635	-78728		406	1.3981		30.56	3.23802	14.9004	132.315	42.0979	147.175	134.731	152.126	183.026	130.561	127.554	147.456	144.99	142.352	123.625	124.199	143.468	101.789	90.7772	91.2766	101.155	83.2114	69.0553	95.975	63.0962	44.079	57.1056	43.7221	37.104	32.5662	58.5976	55.7502	93.5578	45.1793	31.6089	70.3854	126.607	50.822	61.1404	38.581	20.0903	67.0324
3635.78	-735.46	3635.78	-79012		406.5	1.3981		30.565	19.8242	2.14934	132.169	67.2326	165.563	115.969	144.245	184.129	107.154	109.209	139.046	118.612	150.868	121.619	132.044	132.498	93.2732	80.3772	111.285	107.986	100.714	67.3722	91.1629	67.187	39.9614	61.6803	64.7914	42.2324	33.017	68.1704	62.2132	75.3832	70.2102	35.6034	68.0293	96.7616	57.9373	57.9857	47.3198	26.2468	57.1157
3636.56	12245	3636.56	-88809		407	1.3988		30.57	24.0668	11.9691	121.93	69.6505	144.771	96.6848	133.078	164.341	111.161	97.3915	125.276	117.931	165.842	114.124	144.676	123.303	99.5813	68.6671	92.2751	120.762	92.2292	67.8881	60.5748	77.2889	35.5155	52.8872	73.8988	49.3597	52.4918	90.2397	54.8588	60.2381	65.1837	46.0122	68.2604	60.9997	46.1329	56.8378	51.6334	32.2988	54.907
3637.34	13900	3637.34	-86173		407.5	1.3988		30.575	29.0034	8.60858	117.776	81.3115	113.766	77.5031	122.136	145.163	113.457	108.819	112.387	97.3877	171.24	109.527	129.968	110.57	107.441	72.8372	106.628	130.689	87.8087	62.1318	52.8548	78.9417	31.2792	55.3051	71.761	47.6655	60.7389	101.889	62.5887	54.2609	63.6575	63.9726	61.3846	52.2853	51.2625	51.0675	36.0847	29.8816	58.6274
3638.12	-7880.1	3638.12	-83451		408	1.3988		30.58	3.83444	4.5569	109.624	53.9238	90.7154	50.3041	96.3404	131.157	78.3957	104.573	105.555	67.4292	174.931	92.0376	100.355	111.96	106.887	53.3849	84.6562	121.974	63.3917	60.8051	34.3514	79.2219	34.807	57.9411	77.7325	45.2134	58.0461	86.5409	44.401	39.562	51.141	42.5416	46.7857	12.5278	45.3043	31.0473	35.0514	43.539	38.7717
3638.91	-41301	3638.91	-83965		408.5	1.3994		30.585	26.3475	21.9544	122.642	30.6214	80.1917	40.4795	72.4867	102.427	80.7469	81.0774	132.387	74.549	162.527	79.8051	71.6205	92.6593	91.1497	48.6436	62.5051	109.817	80.903	44.3684	49.8162	75.5664	43.7681	64.56	69.0558	65.3887	38.1635	60.5569	33.1585	30.3456	42.249	27.8148	35.749	7.86935	36.8516	7.91549	45.8794	52.632	26.7561
3639.69	-85406	3639.69	-79854		409	1.4019		30.59	31.7392	12.4877	111.544	11.1621	72.8484	28.0814	47.6863	99.5939	71.1755	69.7273	134.807	61.139	149.247	60.6732	65.3041	72.5019	76.2477	51.2264	44.4406	103.001	90.6661	29.8361	41.7677	78.9965	22.4317	64.2911	43.9806	60.7204	15.8952	31.4307	37.8192	34.1225	34.4954	11.1441	20.3066	0	21.7198	0	56.6324	44.2783	0
3640.47	-86903	3640.47	-73690		409.5	1.4068		30.595	15.279	5.15745	90.471	9.7595	71.2152	42.1199	54.886	103.545	77.378	72.1789	126.606	55.8434	144.623	39.8982	77.3257	27.2538	93.0668	25.1039	12.2694	87.0292	81.817	39.2121	54.419	81.0256	14.4803	77.5493	30.586	56.5268	24.5018	20.3244	41.8802	39.5543	50.8776	8.36081	27.7993	20.2273	16.2775	35.4206	55.3203	43.7321	5.18415
3641.25	-79010	3641.25	-81644		410	1.4099		30.6	11.0738	7.38021	86.9045	8.49399	53.5001	61.4428	62.5992	109.841	112.684	73.262	114.485	76.2643	127.384	50.3773	86.9299	9.72774	120.608	29.2138	19.7727	86.4239	85.0006	40.2954	62.8795	107.373	12.6257	57.3345	30.5809	49.711	17.1092	28.4016	54.6458	43.6031	49.323	37.9504	33.5063	51.3867	31.0128	55.6578	60.1207	25.8371	17.3607
3642.03	-67416	3642.03	-90531		410.5	1.4081		30.605	25.7232	13.3724	63.7583	0.44835	70.6021	78.2402	65.7307	117.258	128.115	81.3229	118.032	60.1184	116.856	48.4391	92.715	26.3266	127.246	12.6384	39.642	87.4364	88.8014	32.8327	65.357	103.353	9.08417	42.4407	47.8022	44.2545	28.2267	41.3867	56.9689	48.6227	40.5684	49.5636	39.7851	56.9252	38.4806	74.8996	69.8993	29.8572	15.9401
3642.82	-67295	3642.82	-105540		411	1.4062		30.61	19.1855	5.32769	46.8649	16.7598	92.0322	61.5245	65.7676	100.544	118.96	71.824	133.259	49.2232	125.222	63.1692	78.7478	43.0376	98.5584	23.4638	57.5646	92.904	115.168	37.8547	65.5421	112.117	28.8048	19.3322	65.9901	48.2687	22.9727	37.2638	46.189	60.3976	40.5001	78.1017	47.9841	44.8449	66.5702	80.3195	61.4541	46.6435	29.5168
3643.6	-59333	3643.6	-123260		411.5	1.405		30.615	27.2384	24.1824	37.3482	44.2577	104.725	52.9589	82.046	98.053	110.92	71.9473	128.962	42.198	115.965	54.408	83.0172	65.7136	82.5756	47.7112	72.4098	87.0979	123.74	41.1304	56.6983	116.835	49.1557	36.952	91.731	60.2726	31.3216	39.3951	63.1579	88.0937	48.4316	106.071	71.7893	51.2763	62.3996	78.8753	87.1806	45.5097	45.2534
3644.38	-85996	3644.38	-132250		412	1.4031		30.62	25.6954	39.0769	46.7037	60.2861	72.4712	66.4869	95.4966	92.8988	97.8765	70.9931	112.542	43.9257	102.702	61.7767	69.3711	73.8696	72.6035	67.7086	75.5811	94.0411	123.143	57.0374	51.1281	102.067	56.215	74.912	99.6308	61.0006	23.6429	37.725	75.6335	106.433	66.4099	114.727	74.7533	73.0924	75.3527	99.2004	63.8587	63.9993	52.2719
3645.16	-102390	3645.16	-132330		412.5	1.4012		30.625	15.7053	64.3969	82.9257	66.184	54.4572	72.2054	88.1346	79.6241	123.932	60.57	120.065	73.5654	122.982	70.3151	51.6087	70.3234	92.4792	72.8705	81.2958	87.9351	122.289	67.262	59.3199	92.497	58.3595	87.682	85.8316	73.7959	40.5882	42.0389	86.0706	105.764	98.4875	116.455	63.2826	99.2922	73.3286	101.84	80.8163	78.9106	59.1005
3645.94	-111690	3645.94	-133710		413	1.4006		30.63	9.47467	4.72822	99.5274	32.7743	59.655	84.4208	58.6263	43.1998	116.873	33.598	111.642	80.6949	108.144	46.8625	23.9579	55.8613	78.1154	44.9187	66.1842	72.7321	107.25	66.6235	73.1112	69.9993	25.0871	74.8987	62.3638	75.5448	49.6506	50.3041	69.2969	77.4539	88.9998	89.0765	38.5217	114.149	66.8142	98.2339	67.5268	76.8533	48.9777
3646.73	-66979	3646.73	-128930		413.5	1.3994		30.635	11.0714	22.9736	97.0034	28.9329	46.2936	70.2009	60.6942	29.231	112.535	64.4648	118.227	75.5822	122.738	46.0846	23.9035	43.5275	52.3791	25.7292	44.5116	93.33	97.0095	69.6931	79.3751	43.8985	2.79359	56.4814	51.1467	76.3012	64.9072	48.6046	60.8906	56.3859	81.8557	81.3566	35.3275	107.807	68.698	77.9254	45.1117	58.8967	63.6874
3647.51	-43657	3647.51	-112250		414	1.3975		30.64	5.55613	34.1993	76.3462	32.0918	55.9976	44.7758	65.0887	46.1155	79.2545	83.35	96.5184	78.9532	116.726	30.7958	32.3316	45.4953	24.1509	33.4793	44.5645	105.899	74.0091	68.178	71.2433	33.7075	3.38674	39.8454	58.2772	70.8987	66.7501	33.5426	67.7829	39.0187	73.3306	66.7597	57.8367	92.7401	54.2353	76.4896	41.3413	37.0594	70.9259
3648.29	-24014	3648.29	-101140		414.5	1.3963		30.645	14.5834	47.3563	56.9078	17.3201	63.5712	38.7308	58.9899	54.0063	62.6255	98.6186	73.3254	65.1841	76.3719	17.8436	42.5305	34.401	9.77669	52.384	34.2412	125.626	61.5043	70.7639	66.5934	8.2747	22.6937	44.6723	53.7172	67.7224	68.1156	24.8045	74.56	37.2925	86.7893	54.332	61.0521	93.3744	43.7881	69.6274	36.0548	12.5557	80.149
3649.07	-11661	3649.07	-106480		415	1.395		30.65	21.2304	44.8727	41.0708	25.6628	73.0547	24.4478	41.1959	54.901	36.846	74.5935	43.8152	57.4692	62.0198	3.36724	12.479	22.7691	9.91842	62.0623	22.3272	116.86	42.1565	74.2285	52.3288	0.68752	46.3648	31.3285	46.3349	48.8385	42.2546	7.12428	62.9026	44.5059	75.2658	59.1538	52.9724	91.73	33.3694	73.56	33.2219	19.0562	65.3461
3649.85	-8367.7	3649.85	-107560		415.5	1.3938		30.655	23.3305	41.15	37.8743	15.2048	78.7992	23.7386	14.754	40.2861	33.6116	53.1725	45.7277	36.5721	56.9468	5.35496	1.11527	2.30031	24.0624	44.5707	14.8094	83.4556	32.9812	67.7664	39.4313	14.785	29.0201	36.7014	35.4963	23.5972	32.0688	0.23794	53.4535	53.5011	66.8945	46.6922	29.8742	80.0558	32.9793	71.0821	39.0806	20.5489	58.8219
3650.64	-51688	3650.64	-100840		416	1.3919		30.66	4.41676	30.0195	39.1843	3.60436	50.7885	25.3708	19.8931	34.0939	43.6016	48.5405	22.1262	19.6254	39.6383	0.90443	0.93531	20.5296	26.4268	17.4081	1.4256	53.6857	20.1236	60.6816	25.8879	31.2091	16.6442	28.4349	41.9828	22.4535	21.0691	0	31.8648	44.5932	60.5243	55.0585	29.7347	73.8108	32.6636	60.3496	37.2792	17.8939	47.3411
3651.42	-74170	3651.42	-113320		416.5	1.3981		30.665	9.63025	16.7469	51.5385	0.7064	25.6563	29.2443	8.33613	39.2563	63.1591	34.6476	7.79051	16.2638	45.4292	25.8902	7.49142	8.72396	44.4661	0.21285	19.1062	43.6707	6.94639	55.7752	23.5004	25.6526	6.62919	37.1802	45.7153	22.3662	21.4926	20.7073	49.3514	64.0931	79.2083	61.4324	31.877	74.891	31.8445	61.7653	43.4409	28.4144	29.7113
3652.2	-72240	3652.2	-137410		417	1.3994		30.67	7.22586	6.59699	61.8133	1.05084	37.6515	27.2508	32.0417	40.6066	75.7998	18.8403	25.9135	18.3418	54.897	24.0492	40.2006	9.82407	45.0384	4.97828	48.1295	49.6765	20.1482	61.6444	40.976	20.4883	25.9357	50.6387	69.5273	50.1362	25.4271	29.5431	65.6488	76.1134	95.9343	57.1891	27.2774	75.4536	33.9986	58.0808	76.0712	22.465	26.251
3652.98	-70935	3652.98	-143620		417.5	1.3963		30.675	0.49607	5.23758	52.511	16.8988	28.485	19.8932	36.2889	32.0654	55.926	3.15925	23.2692	15.7508	63.8023	28.0972	39.8355	3.5613	32.8097	2.84066	44.4994	66.3105	30.5796	61.3824	40.5912	10.4872	28.8409	43.1154	71.4839	52.9333	30.5918	42.606	70.0712	92.8062	95.5741	64.276	27.9219	78.3395	26.8597	59.9357	65.5034	33.6041	20.111
3653.76	-63171	3653.76	-140940		418	1.3944		30.68	10.9995	26.377	43.3094	21.9568	14.4206	11.1137	43.2198	40.0958	46.1409	2.84332	46.0365	2.95707	64.6707	39.6403	40.0874	20.8437	33.4295	3.55956	56.7023	87.6476	65.2271	43.6769	69.9946	42.4817	23.1843	42.1235	80.5006	50.452	21.2484	39.8899	58.858	105.402	85.6986	83.3648	10.6555	62.688	42.8602	75.9447	59.3748	25.5314	19.3401
3654.55	-37942	3654.55	-139110		418.5	1.3919		30.685	10.1914	45.2814	39.2764	26.2426	28.8294	17.4822	53.6017	30.0951	45.5012	2.44954	41.3533	2.34845	64.8384	28.6162	31.1312	28.6356	22.2687	7.52706	57.5821	99.2695	90.2699	27.0565	80.2877	55.1933	24.7039	28.4533	85.2852	54.7766	29.4247	37.3823	40.365	98.5684	78.3584	89.3446	10.2993	51.1052	65.2418	82.6904	64.3735	26.4408	37.0667
3655.33	-15687	3655.33	-145130		419	1.3907		30.69	11.9603	55.9728	38.4706	29.8444	55.0399	32.917	46.1682	30.6506	26.8075	1.45802	28.4827	10.4859	41.1249	6.6006	13.666	32.8716	17.1815	11.2435	53.6152	76.2034	98.0733	8.17637	96.5766	53.8645	43.5967	29.4125	86.1429	43.1578	36.1882	46.0579	38.853	79.4602	83.8031	91.6192	20.6079	60.6913	69.8385	102.278	80.1848	24.329	38.7245
3656.11	-9836.9	3656.11	-145730		419.5	1.3895		30.695	5.92042	50.3019	30.0082	12.3057	90.5697	44.0847	47.8078	27.8977	26.1632	5.7004	35.1121	18.0405	27.2479	1.15986	25.5807	44.519	29.4732	11.8437	43.7923	75.4725	105.338	28.7202	92.4223	51.0598	48.0089	54.6514	89.2276	41.8663	34.8317	33.7846	40.8461	81.9472	64.3052	77.3827	35.7217	47.8204	69.089	91.3026	87.7526	17.0041	56.8422
3656.89	-11868	3656.89	-138610		420	1.3882		30.7	18.3959	29.7446	35.1272	0.56112	77.7199	23.5271	14.0632	14.442	4.20039	20.696	39.2437	10.9067	21.1381	13.9875	11.9277	22.1273	24.7601	30.8741	5.08777	48.4638	92.8389	55.9281	37.4521	27.1977	28.6044	74.5892	88.1536	42.9373	27.381	44.4785	44.3096	57.7801	31.8871	42.4129	46.7493	37.4917	92.628	86.157	88.376	11.376	56.6599
3657.67	-2169.9	3657.67	-139050		420.5	1.387		30.705	16.7934	14.5455	11.3651	17.2795	32.2011	2.71451	20.8656	17.5501	7.30915	7.30088	33.6732	8.84885	9.14159	12.8673	19.2955	11.4575	22.1122	21.3081	15.2884	40.0502	92.5333	75.5392	34.2541	39.6726	14.2845	65.2105	93.6244	38.6607	18.6881	44.1829	49.3795	60.9944	44.4023	25.1623	64.1588	24.7793	88.2945	90.8845	71.7765	10.3887	35.4205
3658.46	-7689.3	3658.46	-146120		421	1.3857		30.71	27.2663	19.6794	3.87415	20.265	6.94968	30.9268	25.9467	5.17002	15.061	0.8558	37.7915	11.5461	3.44655	8.78434	11.5709	0.61388	10.6157	1.01056	20.3018	36.8277	84.4969	67.1216	18.8181	51.7465	5.36543	51.1584	106.972	44.5981	20.7194	43.4466	48.8732	42.7401	31.3892	13.5091	51.0244	27.7837	93.3317	78.3363	64.488	15.7095	17.4063
3659.24	-16900	3659.24	-131730		421.5	1.3845		30.715	2.31149	44.3017	13.5682	27.2712	0.31249	47.9998	16.191	17.1255	24.1579	3.06814	37.3541	16.9277	17.1494	11.8332	16.9705	6.5254	11.4123	24.8237	48.9613	44.4505	76.1914	68.261	33.3576	51.3611	2.85127	54.9479	113.856	47.1856	2.91315	27.2773	36.7233	28.0198	53.2282	5.66066	35.9532	50.4165	79.8356	100.968	54.2396	19.4476	20.1654
3660.02	-21213	3660.02	-109250		422	1.3833		30.72	15.61	49.0251	29.8081	14.0965	1.12866	47.4735	2.40915	34.4476	11.859	5.43287	56.3948	8.17935	18.2617	3.67166	32.3167	0.68934	6.86914	31.8152	50.7531	84.6932	76.9739	52.2312	46.2163	49.9934	1.78895	68.3354	102.953	37.3416	7.73134	11.3854	43.4508	23.5797	42.125	16.6503	28.5407	67.9316	62.0792	100.055	34.2465	5.27329	31.7921
3660.8	-23614	3660.8	-98427		422.5	1.382		30.725	23.1414	40.1807	16.5667	19.5513	26.2783	32.114	1.23488	38.9008	1.67207	4.58844	65.5992	9.33239	11.4931	14.6784	41.0965	12.3962	12.6738	21.4984	49.3447	118.485	73.0854	44.1601	46.6232	48.6005	7.77484	86.5578	96.8778	43.4366	19.9279	22.8006	55.5387	53.3622	39.9937	33.5372	19.3421	80.3279	82.672	97.3619	19.3403	9.09339	45.6358
3661.58	-39914	3661.58	-85153		423	1.3833		30.73	22.9873	38.1012	6.0161	25.1862	46.0991	4.46452	11.6344	36.0915	16.9876	6.28468	64.2197	16.9484	10.4841	18.3937	25.0899	12.8009	17.6716	5.82896	57.0014	129.603	62.3026	37.8442	54.6455	31.9431	32.3593	91.8978	88.8205	42.6717	47.8022	41.2809	73.5516	63.0998	32.6405	39.6331	32.5937	74.2219	72.8583	105.081	16.9632	21.3351	33.3489
3662.37	-53486	3662.37	-68268		423.5	1.3808		30.735	53.9314	16.8696	30.1605	21.711	67.748	3.17384	11.6636	25.6505	13.8458	5.72337	49.7816	6.16922	18.0074	12.1795	15.7391	8.92012	4.86762	9.9341	52.8343	125.825	52.2396	25.9477	50.9116	29.1667	46.2064	96.2793	74.5306	47.272	62.0968	41.1279	68.5117	66.5473	30.2894	60.2092	58.9925	79.9993	57.1708	102.031	15.6887	32.0959	16.2802
3663.15	-63313	3663.15	-67861		424	1.3802		30.74	40.2542	1.75821	50.2119	29.4926	63.989	6.6375	17.7197	38.9351	29.7713	16.9193	37.1709	4.31931	35.6003	8.02925	5.09362	14.9844	11.1858	12.3455	62.728	103.481	47.619	27.2968	72.8828	29.3472	51.0707	92.0647	62.1255	48.2113	68.4989	40.5403	59.0167	58.1592	36.9064	81.143	68.0708	75.0191	37.1015	126.86	46.5106	35.5974	13.6183
3663.93	-75619	3663.93	-79249		424.5	1.3783		30.745	47.9663	11.3896	33.209	24.0274	50.7055	18.8602	20.5296	53.3644	21.2042	8.89073	42.7118	6.94409	45.0251	22.4449	4.42276	16.4855	2.27357	3.41113	65.1162	105.93	59.4455	35.6589	77.4513	34.3972	40.0184	88.857	57.7456	46.0695	66.8635	30.0241	56.8984	60.7297	50.6298	92.926	83.6784	63.5814	40.1335	132.846	57.4294	31.1106	26.2999
3664.71	-74074	3664.71	-92788		425	1.3777		30.75	19.096	2.08504	31.6373	8.46269	32.0541	15.1975	26.3744	42.2159	16.822	1.01928	45.2132	9.49062	20.6618	6.21161	8.2617	9.15527	7.7788	4.34896	39.8967	105.164	84.7655	16.9124	76.189	44.0663	22.5922	52.2746	42.0543	35.4531	52.6756	43.4801	63.2694	65.6469	46.9433	85.6154	74.7967	65.1452	47.0832	111.69	48.615	24.8806	26.5977
3665.49	-68864	3665.49	-113710		425.5	1.3764		30.755	3.0618	12.7046	18.1142	16.8302	24.2079	14.6222	26.8449	41.2636	1.22846	1.41924	30.3315	14.7834	7.72964	4.56668	4.19281	5.44328	17.7523	27.8356	17.4745	101.427	105.342	16.2092	60.0493	39.5897	32.3957	37.0042	51.1236	26.4312	56.4894	37.9776	64.4852	58.4577	42.5409	62.4225	62.3121	78.6888	49.5451	91.8485	34.702	23.4478	14.736
3666.28	-77399	3666.28	-131060		426	1.3752		30.76	16.5871	26.0239	24.7856	58.8805	10.0691	29.8984	25.1575	30.0436	10.9153	1.34863	21.3327	10.6875	14.6349	20.3739	12.8341	43.1336	16.8065	8.35174	16.323	79.5058	102.687	11.4214	36.45	40.6163	12.9039	38.0724	58.9889	14.5471	35.8205	28.0796	59.4862	41.515	43.6911	36.0444	71.3093	76.3742	51.8332	75.0825	14.5285	21.6178	19.1007
3667.06	-78290	3667.06	-133920		426.5	1.374		30.765	0.24041	25.5314	18.624	62.4129	2.72608	40.5913	31.436	36.5973	6.42426	24.0792	23.6641	1.20422	25.9781	12.8851	9.64041	43.1479	9.8104	12.3542	15.0851	83.9934	93.1162	6.00381	25.0251	63.1916	16.2133	46.4464	54.3477	28.944	34.5834	27.8033	62.641	42.4414	46.215	47.0641	60.3914	95.2761	65.3303	62.3124	30.1878	29.5665	32.2416
3667.84	-85437	3667.84	-131620		427	1.3727		30.77	6.04087	32.7508	2.25583	57.7912	19.2911	41.9346	2.62214	15.1961	2.64161	12.7647	24.502	21.7137	30.3127	10.4886	14.5971	33.3535	1.99469	33.0113	8.2213	73.6927	67.8542	9.09142	6.59742	78.497	12.9936	55.7958	46.9614	15.2905	39.2851	38.0338	86.0645	46.1789	35.4635	35.7157	53.1397	69.0421	42.9118	37.3661	22.4628	48.145	52.1238
3668.62	-93834	3668.62	-123420		427.5	1.3715		30.775	5.0657	53.131	17.493	46.4197	5.59974	42.9566	29.4494	3.46625	3.23258	20.2054	14.8801	25.3919	47.3129	1.38085	22.4759	27.5799	13.7722	3.82901	16.9059	97.3896	47.7414	12.8176	7.61797	88.2752	12.0003	41.6763	27.259	16.7442	36.2379	53.3822	85.2647	52.8628	8.5159	30.5727	26.0655	51.9507	36.5341	0	0	53.6247	41.6769
3669.4	-103050	3669.4	-116740		428	1.3702		30.78	4.81929	31.8177	16.4425	32.7339	5.71268	49.1811	37.3295	6.41364	7.81538	27.2027	0.51969	33.8993	29.722	17.0239	31.1977	8.97895	34.5697	12.7968	34.5979	85.9651	47.0896	7.39879	6.13991	99.4337	21.0265	14.8055	29.2583	22.6097	43.4858	50.7399	73.5978	47.3908	16.6115	32.0989	21.7498	53.3322	20.9958	0.78816	5.43772	43.4019	31.2598
3670.19	-75785	3670.19	-114910		428.5	1.3684		30.785	0.82233	33.6312	7.24762	33.7166	36.9013	47.1769	26.4385	14.4335	25.2486	32.7484	25.0356	49.623	3.01858	30.3862	37.3439	5.17817	51.7932	21.1163	13.0036	91.3376	37.9598	8.45958	29.2063	93.6418	19.7013	8.99859	51.9446	24.2943	40.9571	45.7101	71.8665	29.7683	28.1247	53.5423	28.6918	79.002	8.30539	9.03969	18.0297	29.1395	24.4158
3670.97	-47872	3670.97	-120710		429	1.3678		30.79	1.56475	19.2062	6.34249	14.7593	50.6886	27.9885	2.67331	25.2636	28.3646	26.9024	20.3039	48.3317	14.7165	27.0313	40.3722	10.4508	61.8907	0.07917	6.52334	90.7111	46.1565	0.0859	52.7385	64.0782	0.7024	6.40649	70.415	43.1516	37.8339	36.4036	57.4177	20.7332	50.7366	72.8951	29.78	106.33	23.9836	24.6704	44.0903	21.1922	31.9069
3671.75	-33769	3671.75	-124880		429.5	1.3665		30.795	2.88747	15.9254	2.52047	12.7258	36.3135	10.1314	14.8843	11.4134	18.1275	23.2354	15.584	37.5132	23.1322	24.9144	43.2332	10.2212	65.5603	19.8284	21.787	79.6742	40.4421	6.43198	54.4875	35.2415	8.05295	26.818	74.3977	39.6632	39.3687	30.2353	60.179	19.9029	38.3762	68.6762	17.811	103.373	13.4985	23.2669	44.1354	23.9167	26.4392
3672.53	-49228	3672.53	-136500		430	1.3659		30.8	16.7279	8.21309	17.0258	5.89599	33.5458	1.29506	38.5563	5.09924	9.87666	40.5249	2.26081	37.5096	16.4868	2.8932	15.3931	6.42343	44.4768	23.3592	40.4117	74.9763	53.5421	16.7079	64.7659	28.3202	5.35306	45.5908	77.668	38.457	51.6809	52.3647	79.733	18.2762	33.256	49.041	3.38169	77.294	29.1882	24.34	34.6574	40.1782	37.051
3673.31	-59625	3673.31	-149280		430.5	1.3653		30.805	26.0647	17.7308	39.7847	8.44246	44.179	7.10266	31.2696	7.59865	25.9288	25.7382	28.0887	22.8088	0.70603	2.59623	4.30322	13.4407	3.04972	21.4275	23.8381	71.5425	65.0107	55.2791	49.2673	62.5546	27.1993	71.3784	71.6553	73.9976	68.7019	64.2044	82.2579	31.9569	26.2593	42.3057	0.35372	79.7154	54.1882	39.444	46.2262	34.4641	56.8279
3674.1	-75321	3674.1	-154620		431	1.3647		30.81	67.3967	18.6768	54.5565	11.6785	80.7516	1.32599	24.4594	26.0117	33.4622	1.70988	46.5534	12.7482	20.6457	11.9194	27.4358	12.5009	36.8952	38.7969	20.0984	93.6783	97.1197	83.199	37.6949	91.6288	49.4029	85.7348	100.579	93.3087	80.851	81.2945	92.9366	40.6876	33.4652	50.4525	11.6453	77.79	70.6164	77.2383	44.5274	24.9246	57.8279
3674.88	-98706	3674.88	-150250		431.5	1.364		30.815	85.0871	20.7183	64.5318	11.2283	108.122	1.33319	9.16192	29.5467	41.2309	5.20893	63.071	15.9426	36.0918	11.6722	37.8678	3.49636	51.6389	24.5613	3.99349	110.039	90.5343	88.0418	38.091	87.2602	57.2437	72.803	106.772	98.1844	75.5147	77.7061	90.9885	78.2064	31.6929	56.5861	7.07712	95.4114	47.1763	88.4334	57.804	33.5318	56.3218
3675.66	-108560	3675.66	-139130		432	1.364		30.82	82.3929	4.47501	81.1563	16.3395	93.7526	8.68776	11.3654	15.8688	42.8835	1.19271	48.2816	0.18477	58.436	14.4743	13.2487	9.22164	37.784	30.7159	3.73164	139.605	59.4855	90.7231	38.5535	78.2907	54.3223	65.9698	97.0426	93.9619	48.6035	89.534	75.9848	80.1475	17.3163	54.1517	14.6705	89.5581	33.9888	86.1256	61.8526	34.1571	42.7561
3676.44	-96962	3676.44	-125240		432.5	1.3634		30.825	66.0917	1.30327	88.9882	10.8712	70.5843	25.845	9.64785	10.8444	37.723	6.25983	24.2502	1.16891	33.481	4.4344	11.2168	19.3229	22.862	33.2928	0.228	141.767	42.6914	65.1909	61.447	61.2512	39.2857	53.9815	77.5577	86.3075	35.8604	83.3054	59.9244	70.0515	17.4665	52.2538	7.20585	88.4287	3.41919	53.9743	68.4353	51.1325	35.883
3677.22	-81651	3677.22	-108750		433	1.3628		30.83	45.971	0.25452	78.2271	13.2368	52.1603	9.26318	5.99047	30.0795	38.2621	5.50619	4.47852	3.94626	18.884	22.3271	4.72412	20.2567	19.3971	40.9873	10.9771	149.09	36.2827	40.6067	49.1304	52.9083	27.3193	61.7974	50.9446	63.2221	45.0943	63.9508	35.4016	33.391	15.6482	62.3233	16.5239	87.9829	0	29.3143	72.8273	35.9687	51.7043
3678.01	-76446	3678.01	-100150		433.5	1.3628		30.835	44.7343	16.7265	71.4949	17.32	43.0691	4.79525	7.38865	33.7053	35.1892	26.6127	15.9333	6.92085	1.50737	39.906	9.69898	10.2258	23.2811	40.625	0.3817	142.164	55.634	48.6972	50.3342	27.0935	17.7949	52.0609	50.9836	61.6262	50.2606	42.727	28.6114	17.7439	31.9286	59.7321	22.2768	70.5046	8.17913	26.5609	66.5764	27.4602	49.9557
3678.79	-67452	3678.79	-97746		434	1.3628		30.84	40.7451	35.2108	49.8557	18.3083	14.4517	3.949	28.7715	26.6522	39.4671	27.7508	26.9726	17.6902	3.94814	33.2269	2.24242	8.76988	18.972	41.6654	4.36148	123.376	50.4661	36.7437	40.856	3.49558	23.4214	51.3064	45.1182	52.4943	55.3961	53.5254	44.7862	30.5854	31.0473	62.3338	31.0763	64.1404	4.07896	32.9284	59.7157	42.6966	36.483
3679.57	-57119	3679.57	-113290		434.5	1.3622		30.845	49.6425	35.5139	44.0353	34.3119	3.38141	8.40682	39.4746	13.3556	38.3637	28.9157	32.9619	23.585	0.27723	29.5785	2.00219	9.05854	12.2548	30.2192	0.49181	109.116	54.8344	50.944	53.823	2.18629	38.943	44.7671	59.249	51.7184	49.3743	66.7473	58.1103	50.542	36.4233	69.1623	20.7621	46.2515	14.1128	41.7798	48.6927	56.9023	39.625
3680.35	-55491	3680.35	-134140		435	1.3622		30.85	44.5623	35.4884	16.3189	5.06532	22.9844	29.4957	53.1984	27.8154	27.4505	19.8095	27.6607	35.3083	24.2575	24.6029	0.29366	19.7349	12.6328	38.2304	13.5154	94.487	34.0081	62.5362	49.7254	5.57778	33.8456	38.6601	74.9917	48.1033	47.6594	67.6607	56.0375	45.6129	33.0471	66.9171	13.2828	50.3578	17.4504	54.3592	43.6497	53.3117	23.8744
3681.13	-38332	3681.13	-145250		435.5	1.3622		30.855	20.8271	12.7384	38.1885	15.0173	2.04842	36.291	61.9395	50.4373	19.2907	10.1489	27.6796	19.8883	9.65401	18.3733	3.80728	4.28824	15.2245	46.8296	19.5092	89.5986	35.7674	68.3573	52.7312	19.5489	37.8685	45.147	88.7626	36.6222	62.6522	42.9802	52.8776	47.6117	42.7444	56.1819	21.2318	51.5981	53.1615	60.9606	40.4476	48.7319	32.7801
3681.92	-12704	3681.92	-148500		436	1.3622		30.86	17.2086	22.6927	44.8336	13.3531	44.7583	7.1867	67.6381	60.2548	35.7595	18.1911	39.6663	13.7077	0.15337	33.2388	32.2384	10.1008	6.01733	38.851	5.38216	101.401	24.526	71.8718	66.2056	33.4873	28.4642	53.9366	100.703	29.0022	79.5251	34.8197	47.6893	52.4162	31.897	45.1479	48.0062	52.1956	91.1592	82.4688	70.7473	33.5511	46.1201
3682.7	7673.1	3682.7	-136220		436.5	1.3616		30.865	15.0618	21.5888	76.1972	8.52682	54.6488	6.88255	67.5048	59.7518	33.3434	25.105	50.4511	4.35166	25.286	15.5347	21.4404	20.2489	16.612	5.9509	32.5309	91.7059	27.554	71.6052	84.3376	37.9945	45.0001	67.3163	77.1384	38.1047	87.1428	44.5271	64.8347	50.2788	31.9625	40.3182	53.2726	66.2635	113.621	91.6285	77.0952	14.3707	55.2474
3683.48	22062	3683.48	-112210		437	1.3616		30.87	32.1319	21.3604	87.0065	9.46212	49.3388	13.6022	71.0115	48.1161	35.5686	18.5297	59.7289	1.66038	40.6359	12.9436	24.2985	55.0776	38.3251	16.7562	70.4818	87.7506	45.9038	50.6707	98.032	48.8939	66.8682	82.5701	70.7732	61.1892	89.4121	57.8856	71.2726	60.0264	30.2992	50.5323	55.5522	75.0149	111.856	87.9399	72.844	17.0156	61.6662
3684.26	33819	3684.26	-87594		437.5	1.3616		30.875	55.4286	28.1552	78.0206	7.3579	22.1348	9.83467	47.4467	47.8886	14.1369	9.87673	50.693	7.95432	37.8852	20.9421	20.72	64.9889	34.7165	35.2212	64.8889	69.8187	55.9665	25.9675	94.0921	33.8158	59.19	76.9914	53.7267	63.9013	78.0371	61.8097	72.1304	45.718	19.5731	56.5083	38.0239	76.6114	93.7569	79.6257	52.2861	0	50.0091
3685.04	33112	3685.04	-72854		438	1.3616		30.88	54.4421	13.4055	59.1611	11.8644	24.3752	8.49001	44.3093	31.9704	27.7627	19.1534	57.7553	4.88257	45.2576	49.8645	26.6356	61.9738	33.2012	22.2768	47.0223	78.6554	60.719	21.9748	74.7581	42.4733	52.6846	96.4678	48.8389	54.3902	71.1076	80.6994	45.5904	32.7602	23.9073	69.7741	49.9767	75.0591	85.0449	76.5704	38.2653	12.2222	41.3817
3685.83	16397	3685.83	-56869		438.5	1.3616		30.885	50.2682	20.9634	57.6375	7.12241	56.5076	17.9613	57.6336	54.2506	40.9487	14.8869	66.8795	28.8424	39.8872	50.2826	24.5916	36.6077	34.723	25.4325	40.2559	79.1896	63.9008	13.3795	72.4087	34.1868	55.1137	98.1604	46.3411	52.4383	40.6663	85.1962	30.9853	16.4276	29.6536	83.3435	42.342	80.9064	75.9838	68.3979	32.025	22.7564	43.5155
3686.61	-154.46	3686.61	-65883		439	1.3609		30.89	41.1522	38.8356	45.4639	10.2829	84.0433	27.7115	67.031	43.5775	57.3989	10.0987	55.6751	40.292	33.4381	39.7005	18.6903	13.0253	41.8996	52.2196	44.3814	56.8465	51.4888	7.61087	67.8895	25.5236	58.3274	90.4424	50.3243	42.2143	16.2956	78.379	14.8569	4.76644	33.4028	87.6786	29.4808	78.5674	42.8026	53.7951	27.1012	21.8536	53.7741
3687.39	-4762.3	3687.39	-84728		439.5	1.3609		30.895	55.3643	61.251	57.117	19.2233	76.871	29.5	59.0742	60.3428	52.571	11.2255	46.0243	59.9853	40.4254	30.322	7.56583	12.1162	33.067	60.2341	50.4985	53.2807	72.7821	5.87885	66.4234	18.7296	69.592	94.5531	57.4917	48.9247	17.6158	65.3577	29.0502	0	38.5614	70.1974	17.2421	74.9492	45.6497	53.7996	4.49174	22.9356	71.5884
3688.17	1758.3	3688.17	-101810		440	1.3603		30.9	70.9115	66.313	80.4352	33.4245	60.8349	37.4686	36.3482	64.8506	31.1514	6.30688	27.1153	58.6093	52.3107	8.52626	12.7199	14.6583	34.0404	50.2916	39.0445	55.6519	87.7028	8.92535	69.5633	16.3061	55.8353	83.1999	54.6378	48.2264	12.6661	43.6176	41.0814	15.2043	45.1546	62.2103	23.1749	61.8531	42.3903	58.0065	1.35718	21.0128	84.2054
3688.95	-1737.7	3688.95	-109800		440.5	1.3597		30.905	67.0615	40.8257	77.5501	35.5875	49.264	59.235	13.9878	64.651	6.4832	0.60978	16.6544	63.449	53.2703	1.77566	28.1362	3.77876	19.9745	40.3241	44.3597	63.7825	78.9039	5.15275	45.6841	4.35236	35.5667	79.4191	58.6638	50.3748	35.5575	40.44	60.6324	11.3797	47.1279	49.0832	37.8244	69.3882	45.3815	59.1198	9.84518	24.8859	79.567
3689.74	8530.9	3689.74	-122890		441	1.3591		30.91	67.5579	6.95639	84.1462	15.0426	63.7587	86.7019	13.1157	68.9642	0.55698	21.1107	23.2414	59.9658	47.8934	5.32826	47.0349	22.469	17.7111	21.8511	38.7238	92.9968	74.4839	10.1252	25.7994	8.95696	20.4111	77.8129	60.2614	58.422	52.9144	39.2928	85.105	23.5465	67.2182	66.4088	52.9208	102.09	42.5667	38.2232	22.5856	30.5212	69.888
3690.52	36596	3690.52	-127380		441.5	1.3578		30.915	42.8157	2.12328	86.1341	18.9894	73.7697	95.0407	7.91223	84.3044	0.62461	33.937	22.9149	70.7289	36.3343	1.83617	59.5804	41.536	32.3186	45.6256	40.533	116.049	59.2148	30.184	18.8045	6.0575	29.7672	72.4253	65.1813	65.1323	56.2369	38.6991	100.249	36.8936	85.025	78.0002	66.3306	127.862	33.7775	33.6898	42.1054	44.4348	54.4962
3691.3	46889	3691.3	-125620		442	1.3566		30.92	25.184	8.21356	108.949	18.4188	54.0395	99.6176	26.5565	91.3297	8.12108	38.1584	34.9232	66.6553	40.96	29.91	44.7066	39.1024	40.5933	44.0341	34.0068	118.997	66.2718	37.5346	6.53256	28.2728	26.0765	63.6878	75.272	47.6362	58.7034	40.3409	96.6008	56.9635	73.705	68.3379	67.9256	118.153	34.6366	44.094	38.8343	42.7517	42.7759
3692.08	24913	3692.08	-121130		442.5	1.356		30.925	58.0693	39.9247	129.657	37.5879	45.084	92.9998	36.9151	103.352	0.32323	48.6891	63.4713	88.1199	56.6829	24.5358	46.1714	43.8218	53.7729	25.5458	28.3343	123.115	69.5224	73.8203	12.7369	46.9032	35.8091	84.701	81.5111	32.0664	45.7992	53.2586	66.669	51.1129	71.3651	82.0962	78.4973	96.8046	43.6304	54.9661	29.3712	35.8804	49.1077
3692.86	3102.7	3692.86	-118760		443	1.3547		30.93	79.5914	39.8774	140.31	71.1769	19.3782	99.6334	39.7316	123.857	31.2538	31.842	80.4527	107.007	71.2741	22.0592	33.8325	41.4072	57.889	17.01	15.9383	101.724	66.559	94.7633	16.1036	25.7912	38.5442	71.6768	77.5607	31.4843	29.3784	71.5691	59.609	36.3124	56.0354	82.7388	61.592	72.7372	57.6147	62.318	39.5012	42.484	45.5866
3693.65	-20637	3693.65	-120960		443.5	1.3541		30.935	86.975	50.839	131.317	91.4509	14.2452	70.9822	63.4506	124.81	53.0226	48.7606	94.4478	108.508	94.1143	31.4467	38.1852	41.659	53.411	5.96305	2.65751	87.4317	53.4948	79.3005	17.0855	0.45161	23.6719	75.9484	83.442	37.1336	24.3948	95.5253	49.5038	38.4235	46.2427	95.9903	56.6225	66.7416	46.4989	59.5192	49.2414	32.3627	57.2333
3694.43	-52798	3694.43	-130130		444	1.3535		30.94	92.5623	30.0276	111.194	65.2803	39.6644	59.5962	50.0021	119.423	62.0181	59.8752	82.011	96.2912	81.5091	35.9463	39.7708	32.6158	59.9059	8.1081	16.6495	75.8819	42.7275	57.4265	28.4139	24.6051	11.2438	64.2871	80.858	44.2294	37.3756	90.4189	48.7345	37.2351	32.3158	90.7624	59.7917	54.1188	31.961	48.4998	50.9939	40.3112	43.0723
3695.21	-77050	3695.21	-135530		444.5	1.3529		30.945	68.1372	6.05274	92.9008	81.5105	64.1241	52.7554	57.1607	113.57	43.8465	53.5991	85.5729	47.9211	80.1569	44.5466	40.6828	28.0253	62.517	18.5326	5.21785	52.5285	41.6725	18.3747	33.5442	10.5449	4.71792	42.8108	83.0392	28.6697	36.3858	69.1551	35.3602	44.3888	14.0408	62.7952	39.0803	26.2609	30.6799	45.0157	28.1215	30.0759	32.4902
3695.99	-79391	3695.99	-134580		445	1.3523		30.95	65.554	12.0178	65.334	50.1075	76.7017	34.4202	47.6502	106.535	37.9978	57.8451	76.9115	33.98	71.7138	53.6655	42.7396	35.1457	57.0874	6.94589	36.4235	45.5031	42.6851	7.82735	27.078	5.06653	1.68375	38.9616	73.6223	31.2256	34.3482	56.2623	24.6473	35.7819	19.4556	53.6368	48.6201	0	33.5812	38.9743	6.36389	29.9265	24.1378
3696.77	-70466	3696.77	-122200		445.5	1.3516		30.955	71.4752	12.1766	53.1409	49.003	78.6568	52.5724	37.5137	110.142	28.4668	47.7194	69.9771	56.0782	81.6488	50.8112	62.949	57.2568	31.5936	29.2121	64.7685	32.6587	43.8758	22.3133	33.6822	27.6097	16.5446	41.419	58.092	41.5083	14.031	51.5584	27.6159	37.4395	31.3556	41.6625	42.7066	6.99034	55.949	46.2264	5.44954	32.8057	38.8391
3697.56	-68545	3697.56	-117230		446	1.351		30.96	59.9477	3.42307	56.7014	48.649	63.2554	35.5316	61.3574	113.819	40.3247	35.2364	64.5875	73.4513	89.1514	66.2726	58.4593	58.7202	22.0882	24.9904	76.0157	45.9449	41.0422	25.2379	10.3085	28.4329	23.1145	24.0751	59.2304	53.9794	6.18591	51.2427	20.6097	55.508	28.6205	35.4873	39.9606	16.716	53.5796	57.3283	6.92045	25.7298	47.767
3698.34	-68371	3698.34	-103260		446.5	1.351		30.965	31.6751	0.30104	71.0312	25.3599	78.1472	39.8507	48.8849	99.5533	32.0879	23.9847	74.9193	85.387	108.38	51.6648	68.737	40.8718	12.9304	12.689	61.7222	37.1437	16.0543	11.2305	14.7541	10.3196	11.5438	42.205	74.0454	55.865	7.37595	62.7297	23.175	69.3798	30.3718	24.6949	27.5779	36.1036	50.0397	68.372	19.6331	18.0228	51.3924
3699.12	-63753	3699.12	-94896		447	1.3504		30.97	8.60889	16.1294	64.4487	35.0291	84.5508	45.0013	40.8754	76.433	43.6013	2.65347	76.5872	78.382	100.041	24.1079	70.5715	43.6636	23.519	13.4862	42.4706	48.865	14.9622	5.94587	18.5831	7.47903	3.43731	49.5712	71.67	40.2787	35.6995	53.0784	35.9211	70.3025	16.3179	6.66722	5.01521	38.7602	54.3743	70.3331	34.5852	13.8053	57.4952
3699.9	-44915	3699.9	-101760		447.5	1.3498		30.975	16.3982	12.2031	54.5262	37.8185	89.6738	56.4662	48.6104	60.7525	40.5733	11.2426	83.0138	53.7579	100.58	18.5929	69.0337	62.5254	31.4573	27.6456	36.4379	50.1586	11.1394	11.4235	18.4809	2.86933	10.9718	64.7691	69.8678	27.2829	61.7789	41.3642	35.0442	64.8837	19.8321	2.27721	10.8522	49.9208	47.7412	72.8961	25.8859	25.3471	66.0393
3700.68	-23333	3700.68	-121280		448	1.3485		30.98	51.4002	6.59956	61.8559	29.963	101.539	59.2952	56.7183	58.7974	50.0703	51.9575	67.0218	73.4817	116.388	24.1208	84.5943	79.9143	23.3475	29.3805	4.19591	66.0899	6.08484	5.09306	3.77014	24.064	18.5226	63.8304	73.251	17.5331	67.1388	37.6352	34.098	60.3706	19.3855	0	41.6373	65.2623	46.5463	92.583	35.297	47.7488	77.2676
3701.47	-2237.9	3701.47	-128700		448.5	1.3479		30.985	84.4017	23.9264	65.8727	37.9994	102.293	69.0669	81.973	74.2336	52.2962	76.5348	62.2741	84.6203	113.999	45.1629	78.9728	82.0019	29.7372	16.2263	10.3243	86.8831	3.70945	5.01366	14.2242	25.2299	29.6691	35.9132	75.2011	22.3453	61.5889	34.4558	26.2762	60.9109	23.9761	4.64664	72.6862	68.4934	38.3714	97.8985	25.1134	56.0801	75.2699
3702.25	-456.06	3702.25	-132400		449	1.3485		30.99	73.4904	35.8959	68.1343	32.1707	101.078	64.1658	78.8477	89.1149	69.103	79.5231	58.9819	111.295	105.953	42.2162	65.1808	55.2253	23.7698	7.3697	17.4032	85.7331	13.7788	15.3328	9.02502	22.7858	33.6796	8.12556	76.9915	30.7107	41.5849	43.5088	28.7842	60.2821	33.4024	21.9031	72.3912	68.2001	17.0916	100.76	25.0069	56.4132	52.5084
3703.03	-8231.3	3703.03	-141900		449.5	1.3485		30.995	63.1791	23.6603	107.006	83.6817	106.9	72.6917	84.4309	95.3192	87.1935	79.7506	81.1773	87.9384	113.149	57.5276	49.2025	60.6054	22.5298	7.31238	18.9465	95.8203	25.3411	24.946	20.0806	25.5507	25.3466	10.926	80.6675	37.2206	41.3324	47.3547	45.4115	51.2228	43.2075	25.0044	67.2376	65.5233	35.6535	96.7131	21.9807	52.1608	49.6039
3703.81	-31632	3703.81	-139630		450	1.3479		31	64.7921	11.7696	137.34	84.7502	119.347	101.43	90.0132	116.592	90.535	76.0095	88.1855	102.067	108.517	83.4254	57.368	66.2081	33.5859	28.3293	30.5276	83.786	23.7857	28.2599	33.5853	30.7817	1.62377	8.42875	59.3801	35.7668	56.4172	40.6983	51.0628	49.0302	58.7839	30.5304	62.6179	73.5589	52.0372	85.5057	24.6623	48.4223	33.9794
3704.59	-65669	3704.59	-139210		450.5	1.3467		31.005	100.297	11.5712	152.464	76.8071	140.602	110.278	89.7407	129.723	103.633	93.0732	118.715	93.5652	109.946	111.734	77.2865	88.974	29.9738	60.9952	30.466	66.0854	29.6914	38.5766	34.5936	34.4907	20.3726	18.117	76.9587	37.9484	65.9463	44.3073	54.1052	28.0998	75.8056	51.2662	57.6066	83.2977	64.2991	78.8722	28.1425	58.4021	28.1921
3705.38	-95921	3705.38	-136960		451	1.3454		31.01	106.876	29.7572	147.243	58.7688	130.292	111.988	84.3891	140.611	93.8552	86.3736	111.295	114.091	115.922	123.134	87.7932	92.4339	32.4209	46.6903	23.2421	44.4251	10.0019	40.2401	49.8661	8.51666	6.00908	26.4927	55.9646	33.8849	76.2667	43.1751	66.2195	34.476	85.684	71.5962	57.3822	70.6783	70.3156	67.9939	24.8756	67.8785	24.4409
3706.16	-96899	3706.16	-136910		451.5	1.3442		31.015	79.2408	39.4833	108.796	33.2099	77.6601	96.5825	61.7354	140.239	83.6856	64.5606	96.2218	96.7865	102.131	110.503	80.4611	64.8577	38.8514	15.5171	23.0954	16.6455	14.3626	46.1571	36.1175	27.6479	18.8956	42.7536	44.5279	30.128	82.2228	43.1593	74.7162	22.277	76.6995	72.4575	55.4008	52.6185	51.6058	89.0365	9.14116	53.3287	22.7351
3706.94	-89106	3706.94	-134810		452	1.343		31.02	59.2919	54.2495	92.8122	34.3474	67.3558	84.4444	69.4745	132.967	91.9593	52.5198	100.318	89.3918	94.5513	119.783	77.2127	54.7377	31.2375	15.4455	14.7202	28.3807	14.5588	26.9043	40.162	27.9521	28.313	66.9875	29.2562	29.2129	64.5997	44.3698	78.7194	40.9952	71.2246	47.3835	39.5951	44.221	56.6394	114.516	0	58.1273	36.401
3707.72	-91914	3707.72	-143940		452.5	1.3417		31.025	37.8156	45.3024	102.131	48.371	58.5408	77.7861	67.6923	141.988	86.9575	50.5179	104.824	80.0717	99.5471	121.703	90.279	62.7658	35.3907	12.0333	20.7192	48.6407	18.0945	1.80332	37.2034	15.125	10.8606	76.3079	16.7009	41.3494	59.8496	43.1513	67.6457	50.457	75.5802	31.6005	42.3971	53.337	71.8881	121.73	3.01657	47.4846	25.8939
3708.5	-77082	3708.5	-146710		453	1.3405		31.03	36.9361	35.5399	84.7108	63.3429	56.827	100.089	89.5156	132.723	82.4055	67.2532	115.828	98.0177	98.0131	124.616	106.246	77.8057	55.1558	23.3169	26.6181	57.9517	12.4644	2.18939	37.5717	0.77353	11.6259	55.7805	23.2179	25.5451	36.342	40.8351	57.5834	48.0914	60.5345	22.6262	36.4464	60.7255	65.3634	101.677	0.27655	47.5186	8.91511
3709.29	-44443	3709.29	-143060		453.5	1.3386		31.035	54.6144	44.0028	75.2287	48.4263	50.8486	113.608	90.8539	122.816	88.68	66.5944	131.577	104.31	114.391	115.444	113.757	79.481	75.9507	31.172	18.2051	66.8329	6.81645	2.4937	42.3819	13.1632	15.7148	36.7428	16.2446	16.2309	51.2825	39.6162	58.5697	27.7959	55.3185	28.319	41.4609	41.7599	49.3289	90.6276	18.1793	51.0506	0
3710.07	-21049	3710.07	-132900		454	1.3374		31.04	83.6028	43.9208	79.9665	34.1829	53.7521	125.586	96.4384	127.444	109.765	82.8104	124.877	105.744	114.876	110.245	117.148	73.6623	98.3609	21.4246	11.3881	61.2646	10.1638	5.78075	29.3622	14.054	20.7202	14.8388	9.0927	1.17442	69.4396	41.6745	34.6997	18.5694	40.0277	25.475	46.6706	33.2195	33.3976	70.9461	21.1156	50.3583	2.54889
3710.85	-11564	3710.85	-120950		454.5	1.3349		31.045	88.7767	43.8931	82.8689	17.9666	68.6736	131.926	90.7275	126.431	116.49	86.5635	110.804	113.729	110.011	116.686	111.301	71.7379	104.998	12.721	1.03083	54.066	7.16011	4.99895	33.4281	27.1664	11.4647	26.7846	0	3.39406	64.4457	54.0459	11.6105	9.15328	56.403	35.2497	64.0562	34.0323	29.8014	73.923	24.2928	52.4611	24.5262
3711.63	24305	3711.63	-105950		455	1.3337		31.05	112.65	55.7092	101.429	33.4468	98.3571	136.683	111.619	145.125	146.033	98.5835	108.704	137.016	108.892	130.63	101.32	85.6467	85.688	27.5778	13.6727	62.9428	33.9582	13.2981	44.5502	19.6666	19.7223	44.3453	24.7878	43.4288	62.7726	66.7557	0	23.606	69.0113	48.5229	83.0731	42.9445	36.5435	81.1245	41.6194	51.2414	63.7248
3712.41	40206	3712.41	-94194		455.5	1.3318		31.055	97.7754	34.9064	98.7429	54.0344	87.1238	129.076	123.762	133.52	160.478	111.413	107.646	153.826	127.136	138.292	80.971	103.83	83.5509	47.0163	30.9272	76.5311	29.1303	0.78471	43.2747	18.9811	25.0625	55.3862	53.0301	53.886	43.4787	72.6741	9.36598	33.9725	91.5685	87.7595	85.8547	42.458	56.1581	74.9591	54.4361	59.919	73.6196
3713.2	32305	3713.2	-78891		456	1.3299		31.06	93.9097	20.5642	75.8472	51.6478	97.9781	105.41	120.568	108.17	180.297	111.192	118.588	156.153	139.973	132.885	51.9566	88.4151	70.4109	46.0466	44.7848	86.3938	2.60982	0.00615	35.2101	13.0046	7.0494	58.5853	65.8411	55.5076	47.4698	99.2117	34.1668	49.2198	87.8777	97.2505	84.8851	23.2293	55.6253	83.9845	41.0615	50.5428	61.3637
3713.98	14309	3713.98	-71271		456.5	1.3293		31.065	77.9571	12.5152	69.8045	35.0892	109.022	82.9463	98.1569	102.636	182.57	96.0869	132.241	138.861	128.718	123.05	63.6302	69.8893	59.929	50.8351	38.1172	111.86	25.1001	2.8826	12.3636	18.1974	4.79083	57.9877	52.1918	59.6589	47.9153	90.8079	54.5583	52.6366	63.6482	102.511	42.2751	18.9416	42.8755	75.7063	55.0837	52.9716	44.0588
3714.76	1891.1	3714.76	-69846		457	1.3293		31.07	51.2217	10.5223	74.2011	28.9221	128.716	51.5077	88.5984	102.411	177.805	81.7445	114.307	127.549	104.915	123.428	60.3458	72.6116	79.9631	33.0559	39.4439	110.769	46.9346	8.92577	15.6942	23.0927	7.96026	52.0767	47.628	72.7438	42.2758	80.2795	50.7257	56.1986	49.0519	88.5648	25.0499	20.2964	16.1325	70.2772	43.5031	41.8171	12.235
3715.54	-26376	3715.54	-73033		457.5	1.3281		31.075	51.2116	4.39952	78.5192	40.9798	155.235	47.3924	90.6893	129.92	159.046	72.9731	98.3554	99.2157	73.688	111.463	74.4588	83.3642	71.0774	34.0788	34.169	95.6565	23.4346	19.2638	34.4151	32.6429	7.98171	47.9387	48.2027	77.3978	39.1818	58.4771	74.9825	63.2489	33.6818	75.8046	31.3623	15.235	14.0201	65.6652	46.7682	24.4341	7.83267
3716.32	-49302	3716.32	-74832		458	1.3275		31.08	52.6012	3.72177	90.9401	51.0487	134.509	39.1843	101.886	148.583	146.92	67.0525	90.1287	91.9057	55.5518	104.874	89.9519	85.8782	70.7577	33.3029	49.7302	62.4383	0.95271	18.7535	41.0731	26.4485	5.28205	26.1468	50.4388	63.936	15.0222	29.1798	71.5668	52.3277	20.6447	57.5105	25.0056	6.40389	6.5774	41.2967	32.6505	25.2841	12.0822
3717.11	-60599	3717.11	-99159		458.5	1.3275		31.085	55.1605	10.6253	66.4886	50.7674	127.556	21.4953	92.4261	164.748	133.022	66.2782	102.152	105.055	65.4008	94.1302	85.5971	97.0112	45.0442	10.6263	49.4413	18.4284	1.00612	0.41177	35.8075	32.2002	11.3523	8.47028	45.1402	25.7431	4.56179	17.332	55.2673	41.2588	0	37.8568	32.2997	0	15.8112	25.0878	24.0245	9.84443	4.49103
3717.89	-59590	3717.89	-131400		459	1.3268		31.09	52.3983	14.5478	59.2924	64.2764	126.265	27.49	63.9938	167.707	109.666	55.2786	127.336	94.5818	67.6048	86.0042	84.3764	86.375	27.8522	22.8631	25.062	4.13319	0.46487	10.4343	25.9089	25.3087	31.1354	7.17239	25.1777	0	0	0	50.9244	40.4374	5.15884	37.3642	32.7682	9.61042	8.14828	23.9965	23.1602	5.95558	0
3718.67	-68214	3718.67	-152200		459.5	1.3268		31.095	48.948	16.3469	53.8483	59.0829	134.348	34.4528	49.8116	136.852	73.6073	38.248	134.358	109.838	71.1771	118.816	69.6524	81.8383	44.7784	14.1161	27.428	18.5156	14.1355	13.3545	5.62002	19.7214	33.3872	6.39543	16.582	8.28407	10.2134	2.03185	35.3317	33.442	5.52713	39.5035	40.733	15.2934	0	14.4815	27.4946	6.31502	5.37351
3719.45	-98995	3719.45	-156310		460	1.3268		31.1	56.9452	26.7966	66.0546	75.6305	136.484	71.9302	50.9486	112.848	67.094	35.2404	142.056	105.46	75.7393	117.569	35.3691	64.6912	47.6373	4.63376	15.4635	16.168	10.5292	9.23849	6.03011	27.3832	26.1772	0	33.3511	10.4074	16.5422	3.91767	45.2545	36.663	29.6986	51.0109	42.7693	37.3437	12.4864	5.6647	48.2807	1.78116	13.2724
3720.23	-118420	3720.23	-147130		460.5	1.3268		31.105	52.1087	34.5292	66.458	54.2424	131.04	89.6228	60.7964	83.2	52.4487	35.176	131.942	106.172	69.5737	127.208	39.0883	47.6261	52.8546	11.7978	21.8336	22.1658	6.96774	12.1609	20.7206	17.8472	8.99776	15.4856	36.1572	13.8142	21.2646	14.4722	33.8758	52.3233	14.3508	58.5747	36.5423	38.3807	4.80852	0	29.0905	7.79026	36.5795
3721.02	-121060	3721.02	-130380		461	1.3268		31.11	77.5157	24.9808	72.9982	50.0157	117.607	105.72	93.6911	92.799	68.3058	58.4729	137.012	118.105	93.6829	143.094	80.0517	37.8847	40.4383	19.6582	19.9776	31.2932	11.7307	5.16728	26.1646	9.4236	16.8061	20.048	64.0724	18.416	22.5489	36.676	43.3355	56.5563	9.77063	56.4113	28.658	62.5146	33.1917	17.8283	39.578	24.2134	28.0963
3721.8	-101650	3721.8	-107400		461.5	1.3268		31.115	87.9693	31.2267	100.962	59.7338	131.142	117.59	109.961	95.988	76.9684	56.0564	140.76	104.339	97.3871	142.275	114.777	59.2783	48.8357	3.46778	4.02335	22.1309	9.63348	1.58331	27.0927	3.12663	6.43457	38.7119	66.0654	22.5151	36.1623	54.2712	36.7331	56.5027	11.8698	44.115	27.0679	74.3555	38.9412	48.8131	15.9568	30.1483	25.5898
3722.58	-71215	3722.58	-90192		462	1.3268		31.12	100.378	1.79009	130.984	104.131	158.207	131.166	126.159	101.8	91.5708	48.5305	163.336	91.4415	106.329	151.638	118.614	65.5045	71.8739	18.7193	18.374	16.1928	31.505	4.53882	26.4922	13.0261	0.5496	49.7449	59.3772	31.5597	32.8563	80.8363	43.4493	42.1392	25.6736	45.9831	29.3978	97.0937	23.5929	71.5071	18.6182	50.2834	19.4694
3723.36	-20367	3723.36	-86881		462.5	1.3268		31.125	99.9852	11.6715	129.597	107.73	156.676	126.771	127.485	94.4674	116.624	37.8733	178.16	87.8953	127.96	151.884	101.011	61.0981	81.596	18.6881	36.8175	43.4116	29.1574	14.4158	14.6428	12.245	10.1259	50.6696	40.0552	47.165	23.923	89.9669	29.3176	47.5709	47.3573	16.6527	8.15227	91.4349	20.3355	71.5022	28.7019	49.7315	29.2813
3724.14	14047	3724.14	-91798		463	1.3268		31.13	84.6989	15.4006	105.436	79.9009	151.597	116.54	110.78	89.1347	125.624	53.0926	165.856	88.8722	129.024	125.928	72.1124	70.6394	68.9079	3.91929	35.223	56.9424	29.5309	1.38266	7.22982	12.5706	23.2936	67.0975	16.7951	38.0049	17.3468	67.8986	9.24225	46.2982	44.9013	11.9634	0	75.3279	27.6593	83.425	32.7192	36.442	31.4194
3724.93	10708	3724.93	-90446		463.5	1.3268		31.135	76.8989	31.4122	102.712	49.417	144.672	95.3901	102.044	108.122	127.011	75.7572	151.899	95.9083	144.546	97.3065	65.4935	79.1988	62.061	5.49162	33.8734	66.3397	31.9764	2.57434	0.78974	11.7161	16.8395	77.4975	18.825	37.3614	16.369	55.1775	13.8427	52.4656	24.4299	19.1606	8.29388	50.0659	40.4238	82.7032	40.7196	37.3036	26.6727
3725.71	-15681	3725.71	-91264		464	1.3268		31.14	81.7153	27.6013	106.456	33.2869	125.547	84.6685	87.7739	107.585	113.25	93.6121	123.34	108.151	154.144	74.2624	70.0057	108.634	66.0717	17.6725	20.7878	63.102	14.7793	10.9035	19.0782	10.1468	31.7516	80.0041	11.8495	20.5372	19.4879	41.2335	18.7929	27.9639	14.2639	46.1463	51.3314	30.6437	46.6773	73.8565	26.8888	43.3381	35.4018
3726.49	-32432	3726.49	-92719		464.5	1.3268		31.145	68.4299	14.8381	114.174	34.9289	123.423	69.4018	93.9446	121.369	94.2033	93.3707	118.951	97.0967	141.833	72.1197	44.6673	114.127	77.6978	15.3535	7.64025	48.224	11.7366	4.07895	31.9054	20.0176	27.4913	72.3444	26.6588	8.51686	12.6367	27.1942	38.2611	0	17.2891	58.637	62.8285	30.3546	34.202	59.8347	13.6922	29.44	34.989
3727.27	-36681	3727.27	-86094		465	1.3268		31.15	66.7997	1.04498	108.724	38.1972	137.901	83.4316	93.2778	115.519	85.0257	83.8481	124.244	86.3988	120.963	100.405	58.2494	119.853	80.6327	17.0884	2.83525	54.8436	15.4715	9.30485	43.2773	7.75598	21.3312	56.2816	28.9381	7.25186	4.95669	16.7325	36.7535	3.24198	33.8001	52.4477	60.4559	49.5833	21.5617	65.32	4.80641	8.36932	34.6341
3728.05	-31216	3728.05	-87452		465.5	1.3268		31.155	59.0093	2.68367	108.121	20.021	114.069	74.537	88.6303	109.641	79.5792	83.9801	104.874	89.334	125.765	109.283	66.4762	106.387	78.7117	20.1153	22.9231	37.3443	22.4651	26.7308	9.37844	3.96268	14.7958	35.8688	19.5395	0	0	10.0622	28.9356	18.4739	40.4849	35.7097	39.5113	55.7839	29.7146	65.3978	3.36203	1.91139	32.6952
3728.84	-23190	3728.84	-103470		466	1.3268		31.16	50.8381	10.2281	105.104	17.8264	115.908	81.9922	78.6599	121.529	55.1729	92.552	92.8733	79.904	108.826	99.1652	74.1968	101.496	64.6562	18.569	35.7862	26.021	29.2511	26.248	13.222	0.06571	10.7821	25.3283	25.6607	12.5538	9.24235	6.99842	24.5378	24.3648	45.8624	48.2709	12.2679	45.2302	40.7115	64.3994	5.17717	1.94272	19.7842
3729.62	-5704.3	3729.62	-106600		466.5	1.3268		31.165	28.6982	23.6876	94.5759	25.5591	121.428	76.7042	60.0851	109.544	51.7069	86.0776	78.6487	77.7954	95.683	82.3081	93.7922	87.6614	46.0085	26.3907	44.3888	22.9832	24.2309	16.7957	0.27802	8.22739	26.5164	18.068	21.1111	6.75278	14.2144	0	21.7792	46.9842	36.3121	52.589	20.5902	30.4219	38.1982	48.3808	16.9921	31.1652	9.85452
3730.4	14771	3730.4	-102100		467	1.3262		31.17	16.3997	11.4088	88.5051	46.2011	127.835	97.4834	57.0328	111.269	47.7721	83.2492	82.0681	95.9502	90.8084	95.3845	109.46	88.4075	38.6557	3.92392	22.4395	33.8722	4.84376	8.89408	20.8426	20.8759	46.8943	19.5155	32.0452	18.1505	34.5851	32.9104	45.5742	67.9553	56.5784	45.9308	15.0553	20.8323	70.2349	60.7753	51.0416	87.7869	31.8836
3731.18	26950	3731.18	-112230		467.5	1.3256		31.175	11.7541	9.55	92.2754	50.4529	162.465	103.527	70.9069	110.744	33.3249	62.523	81.8848	86.4079	74.6796	101.335	110.648	91.499	26.99	24.7423	0.76371	44.3335	7.59662	12.3146	30.0699	27.3734	27.6687	30.9677	30.4167	26.75	60.2548	23.025	58.8668	69.4157	65.2161	40.2369	26.499	22.9441	57.129	56.4857	58.357	84.3363	49.5562
3731.96	34901	3731.96	-112630		468	1.3256		31.18	1.27078	1.92349	81.7855	42.535	176.665	99.9592	66.421	118.354	32.7702	56.0675	89.248	100.96	70.5926	114.397	113.101	91.9385	43.3446	25.199	5.50762	52.5004	21.9747	16.4101	11.156	33.6183	5.54623	39.7849	19.2246	13.1024	78.6645	40.6687	58.3976	76.544	87.9562	42.5836	32.8572	45.3262	73.8822	73.8108	56.1526	91.0375	75.3119
3732.75	49813	3732.75	-106250		468.5	1.325		31.185	17.6752	7.98725	73.4554	4.55308	140.48	49.1846	66.6321	116.981	46.5971	64.8793	88.381	87.0315	100.532	97.9068	90.6585	93.3106	39.8452	3.17676	32.1903	23.1707	17.1932	13.4201	8.96629	22.9205	22.6723	39.7167	26.7579	16.0593	76.9834	34.0622	43.7523	70.4983	86.3873	68.9635	30.3187	63.4573	69.1885	66.9182	46.6694	60.7869	71.8114
3733.53	38538	3733.53	-109640		469	1.3237		31.19	21.0031	32.7587	65.1632	14.704	126.541	42.7377	65.8478	121.595	64.9001	84.3359	97.985	79.71	111.94	102.019	75.7509	94.1626	44.8241	12.6517	33.4641	11.7251	0.99816	9.75101	13.3005	8.52395	27.9563	37.9356	36.2424	23.3396	68.352	12.0575	35.5136	68.1747	77.2618	76.6144	29.7153	87.2091	67.3011	63.1952	46.0587	36.4247	33.6805
3734.31	27601	3734.31	-120340		469.5	1.3237		31.195	18.6198	34.472	67.9748	18.1334	101.258	45.0944	46.9459	95.1798	63.7886	70.5112	88.6727	79.0978	122.734	105.001	51.1731	84.7429	40.1488	21.8659	30.8168	11.5811	6.85612	15.1868	34.9597	10.5991	24.9856	28.8962	41.1183	25.732	57.4058	1.35543	29.6466	54.4221	46.3889	56.8405	20.8092	80.1264	47.4455	57.0269	36.2135	47.2656	14.6768
3735.09	19680	3735.09	-108280		470	1.3231		31.2	28.1816	22.3642	97.6155	37.5216	105.983	68.8973	54.9637	69.514	58.1387	59.0062	99.7758	82.6225	116.66	115.923	60.1204	69.5442	40.806	2.70521	1.28501	16.6831	21.9595	12.5918	39.0882	0.38426	7.88305	26.7185	48.3931	40.8299	60.7241	15.3504	36.6638	35.6151	21.9252	54.541	28.7466	68.658	36.4778	59.8091	49.5831	40.355	38.6448
3735.87	16871	3735.87	-107960		470.5	1.3219		31.205	6.5197	17.0442	81.5337	23.7557	116.091	74.2724	40.6698	56.0596	56.9719	43.6373	72.7585	58.1852	69.2495	107.206	41.8004	25.4081	34.9569	11.0633	6.98322	30.9104	5.40944	20.4933	22.4654	4.45021	9.09191	32.6249	34.2628	42.4597	65.0833	27.2112	46.435	14.6569	4.16826	45.3579	37.0423	38.8834	23.8465	35.9865	38.9941	6.3732	45.1899
3736.66	17929	3736.66	-104000		471	1.3219		31.21	2.07934	15.1109	69.9932	13.4856	98.0747	62.7085	46.7176	37.7331	59.362	53.3941	65.2391	66.8825	59.2836	92.7884	44.6247	25.0026	28.0072	4.50871	6.12229	30.0269	26.0259	26.2986	0.07036	1.08145	4.29745	27.8409	31.295	43.8433	53.8639	51.0821	45.7129	13.9001	11.3464	56.3863	36.8189	39.6267	23.7231	33.4682	18.4428	0	53.9977
3737.44	30751	3737.44	-113560		471.5	1.3219		31.215	7.4749	35.9241	58.6976	15.8725	85.1749	69.2357	49.0743	48.4577	63.9761	55.3292	67.7931	59.0523	31.2803	67.5992	39.5376	23.6273	18.73	16.6741	1.00496	16.109	28.5991	25.4593	2.55376	6.0104	10.9372	31.308	14.0557	60.7999	39.9247	73.9195	73.6471	0	22.6336	66.5267	47.9082	44.4017	31.581	16.3067	14.4093	11.2075	33.8496
3738.22	26877	3738.22	-113650		472	1.3213		31.22	19.3604	32.6999	42.6977	20.3585	67.0485	70.0474	50.7443	52.471	28.7816	44.513	60.8378	38.2188	20.8668	47.9045	41.5583	28.4136	25.3839	20.6863	1.97888	18.2358	48.6881	16.7068	29.8684	7.33447	12.3882	55.1342	28.1728	46.9301	31.0375	74.0696	60.0576	9.08577	34.6843	62.9885	37.0653	39.2866	26.9737	16.8926	15.2232	24.845	25.9408
3739	27767	3739	-114740		472.5	1.3206		31.225	23.2607	26.1938	40.8007	31.7145	60.9676	74.0311	48.9979	34.9466	16.9321	65.6831	66.8162	23.6676	20.9222	61.9265	57.2649	19.1721	45.5064	2.10054	4.98669	17.9028	42.0029	9.5152	51.6698	1.08369	16.2144	66.5185	53.4929	51.517	17.0365	75.1451	48.8235	25.7784	50.4244	55.9231	39.1917	29.5247	27.0529	16.4887	21.0852	36.3751	49.4727
3739.78	32553	3739.78	-120210		473	1.3206		31.23	33.4061	17.2512	45.7419	45.273	76.7091	93.9452	63.5938	44.0821	29.0945	80.7339	82.5784	11.7732	30.0827	74.9341	75.1267	32.6162	44.3475	27.4648	7.27033	16.7557	45.6787	19.8958	62.5206	15.221	33.3859	67.0194	70.5286	63.0074	18.4844	64.1865	46.929	44.5495	45.9437	56.4681	43.7608	13.7524	37.1443	24.2995	32.6106	29.1866	57.7958
3740.57	30666	3740.57	-136460		473.5	1.32		31.235	44.6294	1.77929	61.4139	58.6241	87.7283	102.587	71.7563	36.5994	42.9235	99.1644	100.136	15.9233	51.5299	79.9639	73.0063	37.029	59.1885	44.241	1.4482	13.6109	44.5705	12.2649	56.512	14.4764	33.4961	49.9941	76.3828	82.085	33.6784	46.5372	49.9016	63.9265	55.0222	72.8122	51.0318	14.517	43.3863	37.1578	27.1264	44.536	57.6541
3741.35	23435	3741.35	-132090		474	1.32		31.24	73.6413	1.52791	78.1043	74.3408	129.245	99.975	84.3212	55.922	83.4966	99.0446	129.219	29.3708	68.2922	87.824	59.3905	56.3563	39.0328	35.5737	17.23	19.2359	25.828	6.29962	38.4439	0.2416	24.2835	29.4641	66.5211	99.171	50.6855	52.4562	61.8889	60.07	56.5679	71.3099	50.7017	47.7735	37.6862	50.8907	20.6898	60.2514	53.4106
3742.13	1137.1	3742.13	-117560		474.5	1.32		31.245	77.4997	16.2285	102.023	92.1091	138.314	79.3002	79.2831	88.5996	89.2113	96.3243	126.456	28.1355	79.0822	82.5399	47.7244	39.4336	27.1969	40.5759	11.3455	31.8754	26.194	1.24906	43.247	9.86231	6.19148	38.7541	71.1228	89.1918	56.4654	33.9261	83.807	45.8722	56.9969	82.0263	56.4891	69.7063	23.4858	41.9175	30.1265	61.5158	62.2427
3742.91	-5313.1	3742.91	-109040		475	1.32		31.25	87.3191	23.735	90.9647	92.5589	138.066	36.8847	90.4353	95.561	114.219	93.2802	133.332	46.7764	75.1282	100.591	45.0185	49.7248	23.014	33.132	9.3013	46.1104	26.1794	2.57453	37.4565	1.61812	31.7013	45.4283	88.1562	72.4762	46.461	24.2308	102.94	72.6928	53.0229	79.6631	33.7721	82.5507	25.3782	48.497	47.2991	67.4492	80.6939
3743.7	-2912.1	3743.7	-93572		475.5	1.32		31.255	56.0628	28.206	80.871	106.825	137.876	21.5171	103.253	102.795	99.5995	83.6362	129.724	82.1372	57.3968	87.6445	32.1839	48.3131	14.1264	17.6686	5.34273	40.4026	15.1821	7.39548	39.4994	17.7988	16.0128	46.1494	85.1328	58.9101	27.1808	24.7793	96.7524	72.9288	44.7355	76.5422	48.8104	81.9247	23.5279	47.0844	58.664	68.2095	75.1786
3744.48	-1248.3	3744.48	-78568		476	1.3194		31.26	16.2367	0.66501	66.9818	86.2268	114.878	14.8429	95.9372	97.3876	74.2292	69.014	98.252	103.605	46.9237	72.8539	22.1111	61.8899	10.0656	10.7414	3.40777	22.0115	10.7584	0.50788	39.5492	35.199	4.47954	47.6728	68.1652	37.5303	13.4764	19.6769	87.9695	84.7519	50.2168	54.4188	47.8093	72.524	38.4277	55.9395	59.537	47.1854	64.1376
3745.26	-6805.7	3745.26	-66971		476.5	1.3194		31.265	12.2237	25.8918	30.9384	62.1544	99.8215	9.39479	87.9593	68.4827	35.8749	41.4801	73.2241	112.943	38.326	53.5863	4.44761	56.1842	1.42249	13.0448	2.18371	18.4998	27.5905	13.701	27.7388	17.6705	11.9876	27.384	55.8677	29.8918	19.841	35.9927	77.8475	77.1051	38.8782	54.1147	64.021	79.8546	34.4326	64.9321	44.7071	43.462	55.8513
3746.04	7034.7	3746.04	-66074		477	1.3182		31.27	14.6001	44.0669	15.9985	42.1735	92.8079	23.4775	61.1902	63.8156	12.321	25.7336	44.6607	91.4541	62.272	64.1465	10.6472	60.3787	3.17663	37.8912	20.7494	3.80426	41.5115	26.0933	20.7308	3.70871	4.66099	38.0631	41.1729	18.1675	27.6547	52.8905	65.0507	61.0681	18.2493	44.3832	69.9342	59.5128	24.3202	46.9335	27.233	26.6042	64.3557
3746.82	9369.7	3746.82	-72410		477.5	1.3182		31.275	33.1897	52.6475	7.52917	22.9959	78.952	20.8907	59.4649	65.7337	5.9985	9.45489	68.5249	57.4484	47.0735	73.7047	23.3501	67.3888	13.6309	38.5851	37.8285	9.70789	44.3315	22.5893	9.53562	10.5916	5.6692	13.561	38.5745	15.3338	28.5615	57.0114	87.7794	61.0265	0	61.9971	64.9013	52.1458	17.4679	32.7255	0	41.2785	95.7012
3747.61	-6811.9	3747.61	-75985		478	1.3175		31.28	60.5065	20.6831	19.5804	22.6599	82.4684	28.3776	64.5717	73.3161	24.2173	6.95167	88.4847	20.7019	27.9957	93.8606	19.3536	63.0288	10.8479	36.747	42.0408	3.99389	29.5665	10.647	5.34595	25.363	14.5205	0	36.4402	4.48446	29.168	73.6906	90.8482	91.4953	2.14591	64.2592	54.4656	48.1668	23.7175	50.2047	14.8782	52.8423	97.3882
3748.39	-26327	3748.39	-78263		478.5	1.3169		31.285	66.1999	29.017	20.9132	20.7749	78.6591	25.6218	68.8488	56.2744	46.3743	8.5951	101.341	16.4963	21.3603	95.9684	11.8319	38.2365	2.3094	29.2874	45.2561	2.03307	1.88519	23.3806	12.2182	32.1482	24.2916	3.97217	61.4803	6.7083	32.6927	90.3644	89.379	105.406	39.3743	71.9694	55.0029	58.3648	27.4495	70.1573	24.8795	47.6468	82.959
3749.17	-24491	3749.17	-82039		479	1.3157		31.29	61.0363	15.4192	24.3227	18.3115	70.5155	33.2578	64.2404	35.3778	60.9411	0.8175	83.4473	33.9293	13.3863	94.8855	25.4792	35.9371	2.61319	21.9185	41.7184	3.6441	1.30489	22.7576	1.07585	33.5237	12.2434	3.94892	85.383	9.11958	55.0428	83.791	102.688	128.503	69.2736	91.1248	55.9957	58.0023	46.7343	90.9287	42.3347	65.2532	66.2863
3749.95	-34146	3749.95	-82774		479.5	1.3151		31.295	50.6239	5.88528	20.1271	29.7148	76.3424	38.3149	49.6871	12.2084	64.7352	1.43971	75.836	46.4592	30.2535	96.4883	34.0854	36.5209	13.039	38.5004	45.7551	8.64406	9.80281	16.3584	15.8	34.8886	8.86541	31.109	108.688	27.1378	81.8082	83.6396	100.372	124.076	79.6031	81.7017	44.9329	51.1035	72.8669	96.2436	53.4585	75.3924	60.8029
3750.73	-41111	3750.73	-82378		480	1.3144		31.3	38.8775	4.32447	5.57676	19.9427	71.7592	39.2415	53.0398	22.2998	57.7283	3.53862	60.8077	46.6896	38.4317	85.6383	31.7831	49.9109	16.4946	15.6458	47.3804	19.6077	16.0886	2.59422	26.6466	30.33	1.51813	40.8641	92.6095	23.7936	83.1335	62.9036	119.537	93.9987	78.4912	60.5337	34.6481	49.2253	85.5179	82.9838	46.3429	80.7958	69.7684
					480.5	1.3126		31.305	55.878	9.21479	15.5487	9.37699	64.2189	30.3182	35.1627	37.2635	47.6109	12.7447	56.4479	37.6156	33.1968	83.4745	9.28923	55.5258	18.0099	17.1639	52.6307	32.1426	22.7057	22.359	23.3211	18.713	10.5294	38.4882	74.281	33.5229	63.6686	39.4545	117.781	83.2443	82.4578	43.9553	34.2028	62.4359	89.2772	59.9927	51.0427	72.8295	62.931
					481	1.312		31.31	86.6523	6.72662	23.0212	9.98279	78.6115	32.7278	40.6758	41.6173	58.9333	9.20038	75.0383	34.7756	30.6359	63.1625	13.5738	25.7395	7.22738	29.6877	31.4426	48.5135	23.3926	22.0358	21.4054	11.1975	3.38179	59.5816	80.4498	17.3378	70.2835	41.8798	114.372	77.295	83.382	36.813	59.8929	74.6496	85.2937	61.5364	34.5723	63.4124	54.8686
					481.5	1.3113		31.315	96.3065	16.7711	9.87203	8.25215	75.3862	50.3816	37.7458	37.9288	78.925	9.31296	76.0461	45.6894	58.325	59.1845	9.34879	8.38359	24.9206	34.7031	32.3781	41.7743	13.9054	24.0879	19.6561	0.88812	10.1579	61.6867	101.967	33.2269	66.0059	30.6557	100.072	77.2628	67.8635	51.0774	78.564	57.3079	90.0169	58.9621	29.8319	47.5118	54.5951
					482	1.3107		31.32	93.2095	22.285	40.3527	6.64852	89.0758	76.6155	22.6226	47.0348	68.7984	9.59268	78.2291	39.4374	63.5339	39.299	9.92966	7.69811	38.9346	19.2706	25.2596	46.429	2.12375	25.1181	20.2829	7.57501	19.0546	68.2869	90.5409	37.605	65.6517	37.1073	84.2614	90.0637	72.344	47.2522	83.5667	54.7345	89.9459	62.1486	30.9931	47.5333	60.8975
					482.5	1.3101		31.325	66.2436	15.7845	29.9986	12.9553	69.7508	58.6683	5.93448	52.3656	63.7098	15.457	51.2178	21.2981	63.1902	22.9237	19.1429	15.8889	44.1427	2.30569	13.5294	22.5412	13.7621	26.7433	15.2213	21.2708	20.65	55.906	67.7034	39.7662	51.869	40.0999	71.3944	76.1208	68.1988	35.3252	82.3191	50.5498	84.9638	43.9728	25.7768	53.2821	65.7675
					483	1.3082		31.33	36.7158	8.56688	3.733	2.27126	60.8936	11.7375	8.26869	59.0241	55.9575	14.1341	20.9473	10.8218	45.6873	15.6651	30.9562	12.2653	22.3923	4.15395	16.3786	3.4999	22.2196	19.082	8.4461	19.4861	24.8066	45.9404	32.7396	38.3883	35.3875	35.447	65.8695	51.4088	66.6408	34.824	64.994	48.4918	77.4456	32.8802	7.09574	73.8847	87.8889
					483.5	1.3076		31.335	9.46908	2.02107	24.2086	24.6772	68.3492	1.15027	13.4521	47.5965	39.0655	31.8615	5.95711	1.78682	17.1904	22.2656	21.5767	22.2128	13.484	6.79415	25.4732	2.16083	9.52524	10.154	34.8234	24.6649	13.5202	45.7689	24.173	30.6478	38.8706	50.5189	43.4702	29.9751	66.6167	34.9421	61.1546	56.6785	66.4176	33.8635	1.06261	103.336	98.296
					484	1.3076		31.34	8.13326	1.3058	11.8006	23.8115	76.7896	2.4774	14.9769	50.8204	43.4692	31.8343	16.1932	1.73445	16.0383	49.1125	0.25181	13.2061	16.4977	21.9694	29.3662	27.643	7.52757	23.5737	37.5518	19.4983	9.81232	43.8368	43.7511	18.2796	45.9597	54.7433	43.2755	5.12728	70.4993	54.0054	44.7553	44.2321	81.0551	56.0383	11.4411	104.248	122.694
					484.5	1.307		31.345	14.5746	5.25651	14.6391	17.0614	87.1499	44.6486	20.6258	52.1086	48.7825	20.2133	16.9558	6.21643	20.2709	60.3065	3.62692	2.54203	37.6763	13.3611	28.4773	30.3195	15.7054	37.1232	31.4835	6.18475	9.31627	35.3026	48.6595	40.677	49.0279	66.1071	43.5112	14.2848	72.2995	82.7933	42.5187	47.8504	69.9856	92.9115	47.804	89.3842	139.819
					485	1.3064		31.35	18.6242	3.10962	36.9816	6.34253	91.4989	38.4729	19.6542	58.6491	52.1894	3.26254	32.2876	3.85782	1.43752	67.2842	3.29546	5.54469	26.9972	11.8659	33.1836	29.4393	28.3192	66.053	24.0677	0.85331	21.0628	43.6061	63.7209	50.466	79.3434	66.5712	45.7816	49.8689	81.6531	102.306	54.094	44.3064	58.7154	96.4105	87.5057	74.9453	115.933
					485.5	1.3064		31.355	22.0846	9.2921	37.5096	4.35081	77.5577	19.9481	19.1397	59.379	76.3287	0.415	29.9758	16.8877	12.1471	57.461	24.5656	5.45659	18.6496	28.1246	34.8624	30.3059	50.2662	59.3085	7.46323	4.57531	22.5583	35.6677	71.9612	60.8244	80.7553	62.5536	41.2918	65.71	73.7539	110.988	78.8065	31.1818	44.1163	90.1971	87.7543	66.4062	93.1896
					486	1.3064		31.36	40.3243	18.6469	31.5304	23.0446	64.8025	2.14556	7.79573	55.6038	63.5247	11.9837	11.846	19.5947	7.78718	42.7561	17.6947	5.66097	9.15502	31.3951	31.6824	3.62811	11.6012	69.3488	18.5677	6.51021	18.2171	48.5816	101.187	64.426	89.904	54.2933	40.4974	91.6148	89.218	101.991	101.915	36.9955	62.4401	76.269	88.3989	59.6793	55.414
					486.5	1.3058		31.365	33.189	31.6977	33.7385	46.9034	67.6906	1.53423	1.90641	64.3865	52.2081	28.741	6.56625	13.5451	6.15376	30.2735	0.46	2.84997	17.0556	19.1215	24.1723	17.6669	3.36141	73.1299	21.5089	39.2026	31.7638	57.4371	118.398	58.4665	93.8701	66.9404	61.4994	99.8714	113.118	91.088	121.71	49.3146	90.1382	78.6008	85.9817	74.2867	30.292
					487	1.3064		31.37	24.8785	26.2589	42.7236	68.4992	68.2427	17.3493	28.7525	67.2991	42.15	30.7081	0.01613	18.6978	4.675	15.1581	6.8264	0.65391	13.7031	25.7283	4.33174	28.1651	24.2154	61.1049	13.4434	60.7662	34.2934	62.698	126.619	60.8049	105.338	79.8748	85.3343	99.0702	113.834	67.1867	119.324	63.1031	98.6444	71.8378	84.0435	65.2973	37.3071
					487.5	1.3058		31.375	1.4366	29.6604	62.2397	63.2877	90.8486	26.5291	43.1056	54.9612	53.0116	26.48	13.3426	4.18038	20.3595	16.7262	13.0989	0.39664	18.4598	53.4954	13.5747	40.1738	36.2602	61.3413	14.5013	62.8067	12.2167	74.6415	119.217	73.0582	123.301	105.002	103.337	113.177	108.799	58.802	114.409	77.2498	97.8239	60.8295	94.4752	74.9602	58.1433
					488	1.3064		31.38	14.8546	39.5477	78.3191	38.5558	78.7438	18.5202	63.0973	32.5695	40.9398	44.5465	20.3612	5.66792	28.2418	22.9262	13.6394	0.07243	4.32697	74.4978	14.4955	27.4983	24.3805	33.267	19.7957	51.7678	18.2625	71.8684	98.4883	76.9704	120.596	134.664	97.6596	99.4717	104.596	61.9808	107.85	79.3165	68.76	48.6302	110.012	83.773	91.7051
					488.5	1.3064		31.385	14.0374	53.6168	70.6214	7.76127	74.5916	25.1279	60.6964	43.2905	36.2373	61.8134	27.1902	1.20018	46.2629	33.2392	8.70781	6.66755	18.4098	72.3816	19.9792	26.1169	24.5567	29.2306	40.2261	48.5662	24.62	67.8225	98.2468	73.3653	120.07	116.871	101.972	105.969	108.599	49.4231	89.403	80.2152	60.8113	45.0005	119.071	92.8468	93.4138
					489	1.307		31.39	3.4223	51.3458	80.4847	9.10543	95.9357	10.3593	58.5174	39.067	17.6633	64.6299	28.6455	6.99862	38.6668	53.0989	8.37345	14.5675	14.5149	63.91	28.5119	16.844	1.89516	24.2196	42.4055	31.2468	45.0705	55.755	74.109	50.9925	101.603	108.594	119.216	104.244	120.204	43.7296	83.3324	85.6671	61.0517	60.6511	126.856	93.0969	95.1745
					489.5	1.307		31.395	25.8572	44.083	57.3104	34.6451	102.501	20.3941	44.9714	41.2125	1.87709	45.1195	26.5854	0.66148	28.4442	40.4802	15.2477	15.2003	18.7356	52.229	25.104	21.5203	2.42168	6.137	28.2579	28.8641	53.2115	51.8985	60.9499	25.6079	98.6548	104.228	105.245	102.168	105.826	34.2385	75.2052	83.5607	59.1277	64.1818	96.5153	83.9878	90.2296
					490	1.3082		31.4	52.0725	22.0735	38.8937	26.4203	106.544	15.9311	27.8095	29.1667	14.7289	20.7407	9.04015	1.25006	29.7142	19.3991	12.3777	10.4913	2.97145	39.9635	27.3788	41.1674	3.52626	0.21975	22.248	25.0082	42.1689	45.4857	49.3062	24.1171	86.5386	87.5449	102.315	105.53	112.211	41.0519	78.1685	89.8066	47.5606	65.7367	70.5376	96.4886	86.9093
					490.5	1.3082		31.405	44.851	19.1463	28.4717	23.6329	86.4185	10.9223	12.0565	27.8798	19.4341	15.9286	1.20764	10.0952	36.4999	4.40541	44.0301	4.10829	1.78641	44.7696	17.4458	41.7564	4.10311	0.87416	25.2247	15.2022	46.0333	53.3285	72.3098	23.3228	78.9451	79.9891	92.3921	101.68	107.302	52.4778	59.4136	101.506	39.7162	49.0306	70.9788	94.8991	78.8313
					491	1.3082		31.41	39.0691	15.2852	30.7293	13.4741	57.8905	18.8529	22.7349	33.6147	15.247	2.82942	13.8466	25.3467	33.3128	4.18074	33.6906	7.0338	14.0641	30.6939	5.52884	24.9032	19.8388	5.54179	21.4834	15.9752	36.7498	46.1382	94.4367	39.2677	84.319	62.7636	96.3521	84.5367	101.8	63.8803	68.577	90.3722	46.8808	56.9834	83.5711	103.898	60.4242
					491.5	1.3089		31.415	2.65972	7.782	34.1739	3.50495	53.8273	23.0578	29.6179	55.5754	6.44881	4.29717	5.29307	26.7468	8.24513	0.27393	2.62554	22.7359	19.7366	17.4037	3.83786	0.37001	38.3045	12.691	27.2356	14.4434	36.3624	51.8324	89.3702	52.32	70.0567	49.9426	101.587	81.1596	98.5255	51.3817	74.8666	68.1286	48.6621	55.2021	82.0397	74.9925	55.8743
					492	1.3095		31.42	13.7701	8.39198	34.1774	7.28315	43.8526	14.2644	15.5486	38.4973	5.84795	23.1653	1.67833	36.2022	32.6283	6.36118	21.9268	26.0586	50.8841	21.9239	5.59304	7.58757	31.0586	3.25984	13.4001	14.3803	29.0113	46.3845	80.9503	68.5244	73.8307	38.4353	73.057	80.6577	93.5447	32.2901	87.285	42.2778	73.1817	44.6367	71.8215	54.2501	52.6025
					492.5	1.3095		31.425	0.36848	11.009	1.95197	19.6813	35.2504	11.4025	36.7711	54.7377	4.19862	40.2301	0.68168	22.5197	32.9395	16.4975	6.79361	15.8066	61.3541	54.1777	14.4559	12.3937	27.7037	15.7406	20.4514	23.8568	12.1631	47.3648	63.8771	94.0539	70.8415	23.5097	54.2351	83.2263	111.17	33.363	95.6193	39.9144	70.5824	37.8476	59.002	53.2243	54.8331
					493	1.3101		31.43	29.9634	3.25418	20.3511	49.9934	36.3093	12.4374	64.9944	46.0878	13.7083	10.2193	7.5101	18.7501	20.31	5.76571	4.23342	8.55367	50.2003	45.9624	6.87357	5.4967	5.60532	3.10652	24.1149	16.4305	2.77588	69.0241	64.4732	102.698	98.1482	36.787	37.2499	106.359	132.794	44.6662	104.448	71.9345	87.1745	52.5763	66.9244	65.9233	60.351
					493.5	1.3101		31.435	49.1631	5.13509	33.5936	46.5351	26.4128	11.8216	75.2664	55.7947	7.49666	10.0094	33.4837	12.2825	1.52396	9.97047	17.3842	2.86294	39.3108	35.4326	2.68091	7.42791	11.7977	30.1805	23.7053	19.0958	4.90815	65.3343	55.1945	101.117	136.934	25.9715	38.6602	107.424	142.228	52.2677	106.816	91.0799	105.453	77.8917	77.1976	71.6653	63.5657
					494	1.3095		31.44	70.1539	24.3285	45.8945	41.9631	43.3978	20.7506	56.853	53.7029	10.6608	10.375	44.1745	4.24402	19.1468	12.5711	15.1671	9.56967	23.4579	17.4541	13.1074	30.0315	8.34131	48.7813	17.3339	32.9822	9.8897	78.192	50.3233	100.488	129.099	37.516	55.7076	88.3042	134.482	77.4002	107.884	108.041	106.65	101.433	67.2885	72.5622	67.7289
					494.5	1.3095		31.445	107.471	23.3773	62.1491	26.5157	67.4838	35.7849	47.1225	53.0748	12.1934	29.2556	48.4511	3.02893	47.6369	28.7509	4.75087	9.39797	23.1992	9.01245	31.893	37.7607	13.5077	59.1463	18.3296	58.8417	17.2318	73.7773	57.5345	107.717	115.134	53.7009	58.5616	72.7326	134.518	64.95	98.843	115.563	103.944	115.452	75.0088	70.9541	70.3071
					495	1.3082		31.45	109.427	13.1231	44.2956	9.88705	64.4645	32.3727	30.6345	26.5071	6.92764	11.9039	42.8004	4.63471	46.025	24.5847	12.1786	0.54399	9.56891	10.2933	40.7801	31.4757	6.24966	45.9778	19.1728	82.3781	16.5405	54.4408	63.9808	94.4681	87.5087	47.1111	66.6896	56.7118	115.964	80.0173	86.2575	126.702	86.8665	86.1757	66.449	75.8653	61.2483
					495.5	1.3082		31.455	128.071	0.79745	21.5344	16.9482	62.3777	17.3629	38.6129	22.5785	11.1739	4.15903	29.051	9.80893	44.6394	19.7268	7.84338	9.70447	6.43742	14.401	29.4166	9.5381	0.96709	33.5813	23.6533	71.021	15.7078	52.5593	49.1228	100.053	56.668	61.5647	46.505	59.6544	88.113	65.3508	87.5335	108.067	63.3323	79.9557	96.1754	81.5465	62.8467
					496	1.3082		31.46	102.256	4.06316	3.42859	0.65856	43.6897	19.486	42.7813	10.7889	7.72943	20.6047	24.8845	12.012	35.2931	6.94705	4.03018	9.63285	18.8188	21.8638	28.2987	6.34156	14.6987	27.8676	7.33171	60.4532	32.0818	56.8033	41.3689	99.6593	57.9667	54.2133	36.3682	63.6054	90.156	59.811	81.8578	94.0583	65.4044	78.536	91.6071	73.5959	69.5628
					496.5	1.3076		31.465	97.4004	14.9045	20.0912	25.6612	56.4951	0.49067	35.1964	20.2052	15.9608	47.9239	12.4842	26.3632	5.53947	8.8804	4.73321	3.43354	12.79	19.513	0.69047	17.0701	38.7693	4.86564	0.50242	32.0437	32.496	55.4183	35.9488	93.9824	29.9191	40.7208	46.1753	79.7977	75.0473	71.846	80.3568	70.4222	67.7897	77.7967	74.6318	80.4983	73.4974
					497	1.3076		31.47	95.7462	24.3787	36.8864	70.5431	64.6028	3.07843	22.802	38.4643	11.5227	38.8863	4.77776	33.2339	13.8694	14.7905	12.9226	16.0805	43.7836	21.1111	8.2459	13.8107	39.5066	4.66419	14.6532	10.1928	16.3279	54.1809	45.0794	88.2119	12.1249	48.3216	29.2252	76.8671	75.2409	77.3782	53.2522	36.2869	76.4246	88.311	67.8714	85.1163	78.7721
					497.5	1.307		31.475	86.0768	43.0102	12.1409	65.816	68.8008	2.2661	0.22249	29.0598	17.1599	41.7128	6.71181	19.634	29.9729	4.2888	1.44354	24.5593	58.9666	20.5484	20.2302	11.6027	14.1526	1.18652	4.84152	16.6915	0.67584	29.017	61.2915	98.1663	17.1502	62.6276	44.4282	90.0784	74.7956	98.7305	49.6723	50.1551	88.5477	94.3743	66.6138	74.7172	70.7894
					498	1.3064		31.48	75.6735	32.7016	1.82376	21.1238	54.8548	0.08573	23.3914	32.6219	8.26407	39.3812	16.0835	32.4587	22.5805	17.8633	0.33877	32.3295	60.9791	26.6185	25.3283	11.5305	9.91566	12.5644	10.4293	27.3428	3.40106	29.761	57.7108	92.584	32.6812	87.8369	62.7469	94.4693	77.2148	104.122	49.4379	50.3855	64.6786	115.655	74.7277	88.4414	58.9732
					498.5	1.3064		31.485	67.097	51.2694	8.99828	5.30539	44.168	13.5371	38.4659	29.6395	7.57821	44.2589	2.80937	27.4498	6.97315	33.1522	5.75757	37.9074	43.8242	10.3825	22.8786	9.95423	16.1282	8.46317	2.11128	20.5989	0.67569	56.77	34.1347	96.9352	36.1337	108.773	79.0155	94.1998	89.1124	102.944	68.9176	70.0642	57.3603	115.411	94.2079	79.8566	56.6551
					499	1.3064		31.49	82.2091	38.7794	9.12288	27.7303	45.2518	24.972	15.1929	16.5952	0.50468	46.2244	13.8686	40.7916	0.65692	27.6327	0.85169	38.3482	51.3682	13.2544	37.3728	18.0673	4.24848	14.1343	2.06188	6.08739	8.94802	69.3364	31.4792	88.6849	43.5691	106.98	103.509	114.23	81.7296	99.0197	72.7655	75.2898	55.1397	102.464	87.6597	81.6494	57.8509
					499.5	1.3058		31.495	73.6503	36.1159	25.5098	22.8257	60.3247	30.9502	6.57227	12.4389	15.8689	45.9836	7.90716	29.8668	7.47916	16.9672	13.5527	26.3376	50.3892	25.2289	43.1781	13.6536	13.0478	7.93317	15.7784	9.73969	5.88781	92.9542	27.5438	68.6857	39.2003	97.042	97.1954	120.66	67.4102	95.0937	64.5973	58.6099	49.2252	100.023	90.6434	82.5682	68.1792
					500	1.3051		31.5	75.0325	5.06409	25.6233	23.0635	48.5293	29.2248	13.4686	2.06273	16.6087	29.6522	7.67132	7.78922	1.91841	11.7925	14.4635	16.568	12.6321	39.506	37.8751	0.43186	8.9675	0.27537	5.19422	21.4639	14.9088	80.444	44.1721	85.6488	63.1805	94.5448	97.5919	103.468	57.114	86.6775	66.0871	56.6334	54.7433	88.2781	82.9786	75.9164	74.8056
					500.5	1.3051		44.5	11.9583	37.8915	4.04228	18.7085	5.26026	82.7507	30.5895	48.8101	65.5948	23.7523	7.53951	12.7025	36.6134	0.65956	34.4784	46.2091	39.0021	74.9492	155.289	101.811	101.797	116.058	118.596	87.8852	79.8441	134.146	63.9181	99.0225	112.261	103.628	101.63	111.412	36.694	86.5198	90.1175	84.2973	45.4882	67.4841	83.968	55.8854	60.5827
					501	1.3051		44.505	15.208	28.7676	0.10178	34.8635	17.9133	73.1298	28.9007	46.4163	78.1997	13.3354	23.3335	12.797	26.335	8.49574	14.4264	39.3988	28.245	66.5181	143.816	106.719	110.712	109.96	109.528	86.974	91.2285	134.881	66.1967	88.902	105.444	120.205	104.77	90.1894	30.8748	87.3118	106.864	69.4047	62.5986	78.3898	103.627	62.3029	60.6338
					501.5	1.3058		44.51	15.5831	14.7709	6.29233	36.5994	42.8506	68.0769	31.337	37.0127	75.1492	11.487	23.4205	22.1582	33.0839	22.296	5.33804	34.6401	19.3598	74.732	145.963	107.489	110.958	127.491	106.945	84.4979	94.3871	142.741	71.0849	86.5931	106.767	133.734	111.509	74.1742	33.7083	106.362	110.043	69.2636	67.4516	78.1101	110.414	87.4018	82.9727
					502	1.3058		44.515	12.6829	19.6132	10.9663	26.9733	36.5803	74.5591	48.7468	27.6313	75.052	1.73928	15.3471	15.5177	36.7165	28.4474	20.7123	37.8207	15.3621	70.8148	149.768	114.916	116.617	141.185	105.814	78.8765	104.262	139.933	71.6312	96.5112	79.7099	134.07	104.666	72.6803	45.2911	101.33	97.7898	75.9844	66.7446	80.5718	99.2694	96.7569	90.2901
					502.5	1.3051		44.52	25.2103	13.7779	14.3449	23.5036	35.1176	84.4517	53.1774	15.2853	68.0458	2.22382	22.6465	17.9225	41.9846	22.6415	20.8371	23.5395	20.6261	64.5199	144.115	123.21	127.132	135.891	96.9811	72.6124	102.481	126.877	79.6756	96.8117	60.6131	120.993	109.075	71.7544	61.1451	97.2957	78.9562	86.1897	73.2926	73.5254	91.8779	105.814	89.2514
					503	1.3064		44.525	36.673	32.5007	10.3268	39.6861	21.3217	89.9134	57.529	6.89229	59.4674	18.0279	30.6175	42.0518	40.7272	19.4259	19.0874	35.9355	30.7293	76.0899	145.833	135.073	125.005	118.853	106.996	83.9125	90.0374	124.946	90.3199	100.712	51.4493	114.916	113.934	75.8449	69.4354	79.0735	73.3016	85.1104	62.6987	68.7774	67.7505	86.3127	98.0531
					503.5	1.307		44.53	45.9981	30.5757	0.19751	58.8877	14.5145	102.01	77.4671	2.23544	57.4216	21.8254	40.101	47.6424	31.1276	26.1267	13.0458	32.2061	36.6726	73.4136	159.245	146.3	119.145	94.1284	111.374	78.4714	73.8061	98.2673	91.3041	94.1037	41.794	115.074	105.512	73.397	70.8744	71.2139	89.6212	74.5389	69.1498	72.5272	69.8172	71.2358	89.6667
					504	1.3064		44.535	44.4331	31.5562	4.05454	55.4789	20.6324	111.996	80.0701	7.3711	55.8261	29.0087	35.0058	45.589	48.1287	24.0502	11.6159	39.4954	38.0474	83.3466	151.856	142.208	105.073	85.8594	109.61	101.058	63.704	98.3273	80.1034	98.6243	60.2515	127.4	101.378	87.2379	81.9217	92.2972	111.929	62.3613	61.7103	69.233	84.4761	74.1929	80.8276
					504.5	1.3064		44.54	31.5224	36.5427	0.62563	39.3448	14.4907	124.099	84.5562	5.87772	59.931	14.5426	27.0272	50.5487	51.881	39.8248	21.3409	36.5184	38.4732	92.787	131.043	131.549	106.751	92.0312	102.527	87.5871	66.3944	106.84	72.1035	98.1408	65.0703	130.335	92.964	110.811	83.709	97.69	114.625	50.9646	44.6815	60.3786	66.8243	67.6132	74.7975
					505	1.3064		44.545	2.30776	56.0585	5.2599	16.4971	10.0119	119.703	74.0304	2.09808	56.7987	0.67979	21.1604	32.707	51.335	23.7392	24.6691	40.235	29.5309	83.5169	115.823	116.698	92.5258	87.4086	79.8476	66.6296	48.1285	85.3941	71.3678	79.2937	60.2394	100.683	62.8055	103.493	78.2742	101.947	99.637	45.827	33.2392	45.5617	59.7328	72.3757	54.7094
					505.5	1.3058		44.55	9.45514	66.1713	12.8281	9.35006	20.6879	101.921	53.743	10.1922	65.4616	4.74014	11.739	35.554	37.1782	22.2438	36.5704	45.3327	22.3925	67.4162	107.03	89.9171	67.5306	71.5461	63.1704	57.7676	36.2797	76.7413	73.5634	48.1363	65.5313	77.6967	72.4089	94.7501	56.7109	94.9356	73.0596	43.4651	30.7054	40.4895	44.7087	67.7232	58.1151
					506	1.3045		44.555	13.4006	66.8715	2.34463	9.04292	19.1251	83.9896	48.3498	32.068	70.746	17.8824	1.62493	18.4597	10.4701	18.2107	43.0432	50.6914	9.76182	53.0877	116.005	73.1501	33.8318	45.3065	52.8949	46.0594	16.5258	47.6129	72.568	38.3811	68.9027	61.6319	70.6646	76.6219	43.4462	82.4315	40.9505	34.4427	13.2047	39.8679	35.3491	50.0428	28.771
					506.5	1.3045		44.56	3.30632	54.0721	6.64784	11.6146	20.6047	73.2706	49.5542	37.9154	78.7503	16.2457	7.82666	8.84141	10.4316	40.7015	40.3405	38.3233	2.85428	49.229	115.384	63.0409	25.9314	41.9723	42.905	49.9293	32.3575	32.5944	67.7589	25.5017	71.3705	66.3478	82.2086	75.5306	33.4217	72.9588	38.4811	27.1362	16.7899	31.7129	38.1367	41.1879	34.4299
					507	1.3039		44.565	8.07286	35.5067	21.4445	7.26295	15.3466	77.8795	58.7185	34.5386	87.3156	16.3986	0.44014	16.1877	16.3987	51.8334	48.1568	24.5463	24.4143	53.3198	98.8276	50.9015	38.5069	54.4365	54.3927	57.4512	58.9296	36.9827	70.0207	31.2213	66.6467	71.4438	84.6032	80.9073	32.1265	82.766	37.7069	31.8077	27.2875	38.9188	26.6141	45.7509	26.9496
					507.5	1.3033		44.57	3.10946	25.9838	19.5047	18.6944	9.02496	69.4506	60.6844	19.9212	84.3523	10.5453	8.56421	16.9001	10.4835	36.7822	41.3702	30.6411	48.5776	65.2921	106.616	49.1624	52.2299	62.8129	52.432	40.9906	63.7033	48.3541	56.9121	30.0686	53.6103	86.1425	56.3388	77.9969	25.113	62.4187	42.7068	22.4468	22.1971	30.3001	22.858	67.5274	28.2447
					508	1.3027		44.575	7.7118	23.0582	19.7251	17.9304	3.5308	71.3416	64.2131	8.80781	88.7269	15.7197	20.7767	7.56231	12.2577	32.8471	36.8108	40.8438	66.2217	67.5506	103.17	57.9342	58.9589	58.0556	60.8897	41.4193	50.9795	49.0552	38.565	30.2901	39.6486	80.071	43.2711	58.1871	14.9529	68.8884	47.9022	18.7604	34.5741	19.0211	19.0885	72.61	28.2258
					508.5	1.302		44.58	13.9725	23.6973	7.38623	23.0049	2.93301	81.3183	57.7404	13.0083	94.6699	13.8956	27.2726	1.7362	13.0689	25.395	29.4473	48.4643	74.6115	59.9945	112.325	72.2321	70.7611	47.8494	73.8951	45.0422	31.4473	50.883	32.5244	51.4004	29.7613	89.7401	31.8319	49.1946	13.7444	70.6099	35.7985	14.9318	45.2474	30.485	26.5073	76.5229	36.1337
					509	1.3008		44.585	8.67295	25.6632	12.3567	35.2499	7.15282	86.109	50.7395	9.38298	96.0862	11.3078	33.3665	24.4513	25.2852	37.5667	19.6663	47.9334	65.6177	62.0382	109.098	81.8396	65.0221	49.4448	94.1645	42.862	35.2273	62.0303	40.3753	75.5125	17.6774	83.2686	22.0015	48.0185	20.1383	65.683	38.2488	29.493	49.4788	26.9191	46.812	73.7744	43.2781
					509.5	1.3002		44.59	3.66299	38.5793	29.4426	51.0023	24.7103	89.8515	37.0462	4.2024	94.1653	9.29889	36.8329	6.77464	48.099	47.7004	25.0438	44.038	49.6303	57.4054	99.4409	82.3216	59.1775	54.959	100.241	50.2628	38.0829	72.907	52.1032	83.4438	12.0274	70.7101	26.8718	56.9178	19.8627	69.498	33.6266	59.7322	50.2655	55.5251	54.6292	81.2433	49.3846
					510	1.3002		44.595	6.31269	41.5405	37.9982	51.7179	37.8122	76.9651	22.0103	5.21951	79.815	7.86602	26.6984	1.96354	45.813	51.5583	25.6588	49.3726	42.632	50.2471	85.4884	69.5734	55.5642	63.2949	106.023	40.5395	27.9594	83.5227	57.6679	72.2544	18.8617	43.3418	12.6676	68.0417	25.2379	70.1861	37.2315	52.9565	47.9261	56.5154	54.1092	70.1803	34.4404
					510.5	1.2996		44.6	6.78267	52.3024	30.9191	39.4039	43.7721	64.4373	9.2145	0.8073	63.6843	14.8219	24.9233	7.79889	52.306	43.8747	31.3351	59.4884	34.0177	31.0592	84.7408	69.985	44.9512	69.309	95.1096	40.747	15.5718	64.1131	48.5256	55.1024	26.2511	25.2884	4.19842	46.5852	28.4091	63.6679	43.6682	56.3891	42.6255	46.8304	47.1785	46.6721	29.3467
					511	1.2989		44.605	1.19977	51.3582	15.8094	22.5641	32.2636	70.0764	13.323	4.67438	54.9774	23.9552	18.5045	3.23172	40.8774	35.7455	30.6667	51.9204	42.2787	21.0803	82.1681	66.1187	49.0667	64.9888	96.3824	45.5227	12.6391	37.1794	54.0367	49.2729	36.0401	23.6927	0	44.3605	24.2969	47.0821	40.9113	34.2553	42.7015	27.0533	35.4796	17.784	26.255
					511.5	1.2989		44.61	2.98401	64.1497	12.7537	21.8889	20.3111	57.273	8.11356	28.1767	51.0262	15.5531	0.77931	21.5861	29.165	28.2691	32.1297	41.0687	32.9614	24.0302	68.5374	57.5181	33.7089	77.6015	84.1539	62.8033	21.1606	20.5632	45.6581	35.675	44.0713	22.9361	13.4707	50.6518	31.3179	36.0317	54.1817	11.6093	29.8699	13.778	30.234	5.02384	20.9137
					512	1.2989		44.615	17.6908	66.2298	12.7348	19.9785	1.18666	53.128	6.20347	49.1284	45.1076	17.9437	2.49378	18.9362	24.65	20.1442	61.1835	44.2525	23.6784	32.6521	59.6384	45.1329	7.59706	85.6691	85.2466	54.6159	23.668	7.99137	36.7905	28.215	47.9941	24.0281	22.5246	43.1787	36.5206	11.367	42.2913	13.3913	15.5486	4.89226	25.7414	4.63989	12.0864
					512.5	1.2996		44.62	19.9017	59.1377	8.36337	19.8998	0.22122	56.7128	10.731	57.9562	31.5013	14.8905	3.00796	0.42819	21.6732	27.6205	74.8438	49.9699	19.5861	45.2055	41.6568	50.2765	13.0951	92.9161	75.3712	29.9085	18.2577	3.69342	17.6828	28.0076	40.5848	18.3827	31.6934	30.7122	21.0666	9.1059	28.8145	2.32321	11.093	7.06686	15.7578	9.07698	1.38328
					513	1.2989		44.625	8.4963	51.5881	6.7058	16.7037	1.44317	57.1096	12.6155	52.7043	42.6466	19.9548	6.1656	8.47931	48.1992	30.5114	79.4045	67.4109	18.1149	35.395	33.6326	53.3298	32.3067	82.4666	64.1345	12.6679	15.3831	8.05995	11.6591	34.5429	19.9948	0	25.5654	6.85865	8.97971	0.51572	8.86328	5.75122	0	0	0	1.03605	0
					513.5	1.2989		44.63	1.90641	38.9862	3.39679	35.8329	5.31971	46.58	19.7936	52.3363	40.7649	18.3644	18.8163	12.4566	54.6605	42.1842	75.4905	66.8503	31.0798	27.6767	52.1799	51.4789	30.4882	69.3799	53.7583	19.0594	34.675	27.7287	34.1824	40.7766	0	2.38136	25.3336	0	0	0	0	6.3311	7.02184	3.93596	3.65584	0	7.33363
					514	1.2983		44.635	1.19483	47.8329	4.982	53.0096	7.88727	38.3413	42.013	40.717	62.6627	2.53762	10.2878	3.47805	49.5495	47.5348	60.0344	53.4169	39.5142	29.8237	74.872	46.0251	7.15962	51.8354	54.8749	25.6378	43.3513	45.9886	54.9708	46.0708	7.10296	27.1352	44.8239	21.7743	16.6768	25.6786	8.67472	21.8148	25.3818	15.9112	11.9357	8.18643	26.5449
					514.5	1.2983		44.64	0.9277	42.6816	8.99388	50.0782	13.8755	31.0737	46.2459	42.8317	71.8489	15.2928	1.68462	3.64733	39.8996	53.6025	57.3404	35.0328	48.9751	31.7459	101.356	35.0116	11.4637	51.3068	69.2168	25.5329	31.406	45.3416	62.8443	30.5214	34.8375	22.175	56.4162	30.6803	32.7283	40.2353	22.9183	19.7028	42.8358	27.1658	36.3498	37.5797	43.5292
					515	1.2983		44.645	10.6496	44.4213	38.6998	60.0402	5.75679	44.5497	56.1518	21.916	80.1758	32.9036	9.78477	4.37639	33.782	50.3248	46.587	7.02267	56.8507	39.146	113.611	38.8344	19.3224	63.3713	82.2592	42.8697	23.4441	48.4662	40.1314	41.2386	58.7214	63.7232	58.9951	41.5188	40.3892	46.9752	31.2168	26.4524	57.3969	38.8054	46.3604	53.0066	70.5732
					515.5	1.2989		44.65	20.5835	31.6731	33.2293	51.4235	19.1492	49.1006	50.8324	0.9016	85.8997	23.5999	26.4466	19.1073	37.3483	45.4864	16.6367	2.72106	58.244	44.1041	122.969	40.7572	28.9856	68.3668	81.7509	50.5996	27.4949	50.1371	20.3031	41.9224	62.1536	61.1889	61.6718	54.616	36.1908	59.3205	46.6624	32.5357	58.4759	53.6073	48.7804	67.0604	78.9158
					516	1.2989		44.655	18.1583	32.9051	39.0975	59.5066	8.67639	44.9284	35.0511	15.7928	89.8297	1.53452	38.353	22.9724	49.1459	44.0248	1.09615	19.4516	66.15	53.1072	125.832	53.5092	27.5722	66.7262	73.515	56.5992	45.5883	60.1204	22.4595	50.5333	52.2015	68.3748	56.9809	59.2861	46.2672	67.9105	70.4685	29.5661	41.2611	65.2693	57.0595	87.1675	83.5255
					516.5	1.2996		44.66	17.1758	39.902	47.4147	58.4836	2.55923	39.8079	33.7705	11.5169	82.3345	7.79078	36.6572	27.5567	63.0928	57.4037	10.7635	6.14965	71.6759	48.5694	113.944	48.1838	30.2453	46.9031	70.7767	44.6556	59.8387	65.7002	20.126	48.757	36.0638	64.9827	60.2652	53.2771	41.3336	56.6944	80.3027	39.1934	27.3418	68.1963	63.7527	93.9709	73.7624
					517	1.2989		44.665	2.40282	40.2308	60.0257	47.508	0.40251	31.3277	29.9677	7.28182	74.5013	24.4394	22.0236	23.7671	51.7023	54.5016	5.22931	14.4077	60.3522	33.0334	108.785	27.8291	23.3951	31.746	66.8691	30.208	59.3733	50.9547	35.2067	27.8593	23.3396	61.4881	62.3076	39.8133	38.9947	51.2011	72.0898	46.0187	20.014	53.3561	68.2005	77.83	55.9631
					517.5	1.2996		44.67	2.90916	42.062	72.5335	36.0545	9.22455	23.1647	21.9155	37.5458	66.9463	31.0174	1.71139	12.842	46.7004	64.8653	8.4101	32.7882	49.0757	29.3808	83.3731	27.6518	12.4211	30.2598	51.6953	37.4451	47.5807	38.931	24.4708	22.4364	22.7214	54.1119	51.9142	27.044	14.1541	45.0353	67.55	40.8192	16.4145	38.9839	71.8024	61.8672	37.1631
					518	1.2996		44.675	1.66941	32.0792	74.3943	22.4793	29.3132	24.531	44.8396	30.4344	70.2499	13.0493	22.4856	18.0405	50.5864	58.9934	4.62839	55.3141	38.8947	44.6675	82.2388	31.754	18.932	47.774	50.5883	59.4919	47.5659	36.2095	18.405	27.6382	16.5492	82.6938	46.1975	33.3519	12.9421	53.542	59.7581	42.8757	38.8387	36.1872	55.2405	49.8383	62.531
					518.5	1.2996		44.68	7.73717	36.5517	52.5922	16.5929	22.6017	24.1739	60.239	31.6669	73.4315	9.2364	19.078	2.90574	36.5398	46.1992	5.40355	65.5997	36.0253	56.0862	78.0815	37.4378	12.1313	57.2044	43.3132	44.3323	28.7626	26.7822	0	15.3522	3.92087	77.4355	34.5635	28.0526	16.225	57.3049	62.0748	28.8231	35.9189	38.3171	38.909	56.8051	68.0628
					519	1.2989		44.685	0.96437	39.852	41.0491	24.4347	10.2392	36.4648	62.1829	21.9142	67.1233	7.49292	22.0863	9.51617	34.3293	43.5717	7.34855	70.827	41.0108	61.3019	84.961	39.4924	2.54639	59.0956	56.9735	42.7195	23.448	34.9498	6.15866	7.13962	14.1595	70.1218	40.2167	18.6939	14.6571	45.2582	44.1407	12.5631	23.313	39.7513	24.2167	59.8851	89.0042
					519.5	1.2996		44.69	5.9152	46.2152	23.6126	30.1237	2.50237	30.1388	49.2182	22.2746	54.1521	4.47531	4.19886	16.219	20.2094	35.1932	1.8356	64.6243	51.6524	38.4993	87.2013	29.9663	7.42661	56.4219	75.0151	32.9846	16.1368	25.0008	9.703	0	15.3958	63.7303	43.2904	13.5389	5.26588	23.9354	20.8081	0	13.4181	42.2466	2.54999	48.7246	77.0388
					520	1.302		44.695	9.10073	56.3037	27.762	34.3333	10.6935	33.4689	24.3851	4.66843	40.5557	10.1578	7.12378	16.6501	15.9688	32.1066	20.3323	63.6072	48.1239	26.4705	79.8824	33.106	26.7667	58.3064	72.6265	32.7932	12.8728	21.3916	12.7011	1.21499	29.5377	41.3795	44.235	19.6025	7.6845	15.8311	19.083	0.04316	4.80348	33.4726	8.03126	41.2987	60.3418
					520.5	1.302		44.7	1.13436	52.0061	45.9919	24.0389	24.6508	50.807	34.2294	7.33949	56.6527	15.5919	8.48142	21.0281	34.7436	39.1165	27.5409	60.436	42.98	21.9931	80.4612	34.2306	27.0841	70.819	80.0995	52.8139	28.891	36.2177	24.2854	26.648	39.9818	43.7907	56.9908	31.7372	29.1563	16.1407	34.5255	6.69423	14.003	42.1407	20.1153	50.8965	44.7055
					521	1.302		44.705	0.05617	58.3892	54.0595	10.7334	22.8575	70.4898	43.0396	3.67004	67.3984	23.531	8.43493	25.6186	34.1685	53.5924	36.4634	57.8875	34.7213	19.4619	92.1574	39.2599	29.6338	73.3838	61.5735	53.0825	32.2897	50.126	16.0115	36.1209	49.9517	52.278	57.5063	37.5577	48.3857	9.01714	43.7122	19.9884	25.8706	34.1294	33.9086	52.9472	31.3114
					521.5	1.302		44.71	6.44003	55.4129	42.5631	6.4118	25.9419	82.0807	47.9861	11.4793	84.955	14.7903	24.567	15.5458	18.8753	46.2317	54.3868	43.8928	33.7171	15.4295	96.6136	41.9625	23.7235	51.8443	58.5823	56.624	32.7427	53.5205	22.7551	45.6024	59.2275	60.7523	58.1288	29.4675	56.2525	34.2864	31.3786	31.1998	31.8634	32.7248	49.9719	54.0927	23.5113
					522	1.302		44.715	13.8018	48.547	26.7353	5.95973	32.6077	88.7977	40.573	23.109	79.8507	12.8503	24.1126	0.57073	11.6727	46.1949	55.9212	38.1423	42.1723	31.928	85.2193	61.2917	27.5361	50.1987	50.6584	58.4447	37.6349	54.4631	27.7788	49.7696	79.1575	80.3054	40.6638	27.5694	40.7033	42.1629	42.4234	25.7506	32.6857	23.4823	58.2818	40.3856	35.209
					522.5	1.302		44.72	18.2009	48.8992	8.23203	12.6183	35.5207	65.9188	30.6537	23.449	64.4257	5.73258	16.4488	13.7914	0.20021	41.3531	62.769	43.9251	43.1269	27.3104	65.4441	60.9577	39.3241	41.0438	43.1538	50.422	30.952	42.5492	18.3272	43.0261	83.9271	75.398	16.2103	27.1046	26.1321	41.9173	35.0945	13.9903	29.4314	7.24397	65.2179	27.5532	26.8434
					523	1.302		44.725	21.1418	43.9412	8.94683	26.206	29.0197	68.7863	23.7953	26.7291	53.9827	2.01311	20.4346	15.718	1.14895	34.434	53.3285	46.1341	43.8379	48.2195	57.104	57.8214	35.5884	52.5778	33.714	45.4693	29.1005	37.6787	15.2804	24.3092	88.915	74.901	13.8803	30.0388	17.0644	48.5259	24.3239	8.60018	20.0514	0	62.3883	46.2018	24.4299
					523.5	1.3002		44.73	2.30638	50.1346	9.56721	8.7086	19.6424	50.8043	34.1001	33.9232	40.3419	8.49199	12.4855	1.44804	10.1213	32.7492	60.871	55.9588	31.511	39.9424	52.7296	40.6659	23.472	54.5142	12.0495	37.6501	21.8496	30.6401	14.8262	29.391	61.3144	72.9028	27.5876	20.5171	4.07055	31.1685	13.9974	6.97643	26.7568	4.81504	47.0742	45.1593	4.76063
					524	1.3002		44.735	0.92958	45.8464	1.32072	7.50132	0.68992	40.0227	30.7555	40.851	45.3386	12.4607	21.1017	2.96499	8.65326	32.6679	65.9857	50.1256	23.119	35.6462	46.0046	30.5356	9.81302	38.1524	8.36873	36.6786	14.008	14.8105	15.0148	35.7492	40.0663	50.2117	28.0817	21.9703	3.58649	21.4081	16.5335	11.8849	32.2325	2.86762	30.5157	52.4153	7.14282
					524.5	1.2996		44.74	4.57324	38.7357	1.77278	0.25874	3.20298	43.6154	29.3265	48.9081	53.3963	14.3468	20.3583	3.21176	16.672	24.4096	57.4339	63.7257	22.1551	38.1047	26.3267	16.459	1.43672	19.974	14.8119	33.3838	25.4585	8.84364	25.2857	48.1135	24.922	35.6054	40.1828	19.4971	6.74866	10.1266	23.9798	7.80756	41.4443	11.9527	24.9698	37.2253	15.9571
					525	1.2989		44.745	2.5462	37.7516	12.2412	0.5602	0.18989	51.7016	16.3307	45.7266	50.4082	31.0174	20.0197	1.26621	15.3071	20.7067	51.4239	79.4045	19.8191	40.3255	18.7841	14.4073	13.4383	9.29131	15.5119	32.2029	24.0328	12.301	20.4539	56.0605	22.0047	12.7484	38.1556	17.0648	3.26507	8.66623	21.0784	0	43.7493	3.09463	33.0077	19.5702	11.6135
					525.5	1.2996		44.75	13.1806	44.7978	11.3123	12.3313	6.2852	66.6185	13.3831	54.3849	57.7669	22.9053	28.3347	14.2518	27.053	24.9671	50.0592	76.4581	15.5348	45.2359	19.9413	21.7949	2.55875	10.5931	25.404	33.0679	31.4458	0	22.1238	59.5438	20.4355	18.9373	46.8016	27.4663	4.41306	13.2244	14.8946	12.4773	44.5229	7.17407	46.543	19.6639	22.1406
					526	1.2989		44.755	7.26436	46.5853	8.09006	15.1214	2.62832	67.2883	7.78373	64.9512	35.0386	20.8895	12.5299	24.4005	26.4205	17.9759	56.1906	60.1296	17.3761	37.3907	15.2981	24.1943	1.60736	24.2558	29.0624	44.202	24.6207	14.6827	23.0475	54.7162	9.35938	29.4862	39.8386	29.5923	0	25.9691	24.8374	33.5774	37.8462	11.3558	45.8475	21.5178	29.8306
					526.5	1.2977		44.76	1.863	42.5037	4.2804	14.1073	4.5315	67.2906	6.20347	62.1277	32.1937	22.1409	4.49004	22.0878	28.6995	17.9328	53.0082	42.523	2.98435	33.7398	12.0594	22.6515	8.59398	14.3324	21.4746	33.2285	38.4063	15.7166	11.3616	48.2341	19.7801	51.7976	45.2144	22.0317	8.76742	17.6667	41.2635	49.5568	31.1454	27.3584	47.5619	35.3195	38.3097
					527	1.2977		44.765	6.07584	48.4547	8.85696	14.8699	6.88659	63.9083	12.26	63.261	43.9423	25.3499	6.23543	18.9012	30.367	16.0387	37.386	38.6452	19.6912	35.5369	2.00274	7.95642	20.8995	14.577	18.3054	46.9006	55.4799	35.7971	7.20144	40.0581	34.9325	55.7054	36.7396	33.1842	20.3007	22.051	42.0973	50.8449	21.8056	40.4593	50.4391	44.872	30.2304
					527.5	1.2977		44.77	12.6192	42.7809	8.76099	11.7028	15.9665	68.8112	23.7786	58.7615	52.8769	19.6245	8.8088	14.8688	38.3345	22.4536	33.4613	25.1112	23.6469	52.2434	15.9513	1.80528	24.7711	8.63039	8.82869	43.0236	64.8848	51.5726	4.42945	38.4202	40.3863	60.5831	36.3117	41.8286	35.2536	43.9703	31.5742	51.511	19.7325	41.6828	63.6982	61.9513	25.5969
					528	1.2971		44.775	19.721	46.6517	5.02056	19.4964	17.7823	70.376	39.3019	59.2795	76.2451	8.89964	6.61461	14.1259	60.6762	36.6627	32.8664	15.9639	17.2472	58.1625	28.79	1.66754	27.6475	17.6137	29.6297	59.0304	71.5901	55.3417	22.8185	35.6191	36.3416	59.5948	31.081	56.0612	44.376	59.1355	34.7129	43.1883	34.6752	32.5073	80.5948	82.626	26.8298
					528.5	1.2971		44.78	15.1478	38.7588	6.7299	24.5288	20.205	69.7619	65.1526	51.3629	70.1177	2.6486	16.2828	14.1403	64.3689	44.1091	34.595	4.27652	25.544	54.3323	34.1198	2.05662	16.3003	38.4719	36.9269	58.975	71.5543	64.0881	40.6812	40.5618	26.6623	78.8555	28.3972	71.634	49.939	71.4525	45.2775	33.3699	64.9334	25.1822	93.3273	84.1176	30.1862
					529	1.2983		44.785	14.2018	35.6441	6.09506	38.1528	27.7779	66.1542	59.5808	37.1724	69.005	2.63521	32.0776	0.36061	64.2567	41.0276	22.5246	7.02253	27.0911	48.9165	41.3739	2.07094	12.6121	47.2457	41.048	61.3351	61.7318	65.944	47.2125	42.7272	27.6182	71.653	33.8432	76.8019	56.6244	70.9643	41.667	33.6647	77.2252	27.2766	75.2897	85.0495	27.8078
					529.5	1.2989		44.79	24.8132	31.7931	1.19571	41.2667	30.3549	66.9933	56.3727	29.2443	62.6917	0.04943	24.0227	11.5991	66.8595	26.4664	27.1544	34.8865	28.4158	27.244	36.321	0.82248	17.4823	40.547	28.3542	25.5654	49.0623	65.5735	40.4544	53.8608	20.4955	77.4888	37.9623	70.2528	53.7172	67.5641	38.4012	14.0112	74.429	27.9793	65.7524	70.6763	29.4269
					530	1.2983		44.795	30.1444	31.4093	5.61508	38.422	48.8474	66.1039	46.7083	12.8644	61.5461	6.72652	21.9907	4.05467	62.4298	26.9399	24.1653	35.1508	46.8646	16.7236	52.3338	0.95504	21.1563	52.0426	43.0585	26.218	38.1852	61.6126	36.8843	45.9157	12.1086	60.8311	33.1421	67.1535	64.5382	69.9477	35.6479	12.6885	66.558	34.8219	54.8001	57.5342	34.0384
					530.5	1.2989		44.8	16.0242	45.2947	11.7365	28.0993	24.9654	66.5716	33.7674	16.9341	59.4121	4.77117	18.8614	12.1874	43.0577	21.1696	47.2998	26.9391	40.2651	6.05788	41.3492	3.27507	37.9941	34.5598	48.2434	8.85467	34.6047	64.2298	26.9074	45.9435	16.0657	41.7286	33.7946	52.1072	67.7726	63.6801	42.9403	29.9042	47.185	37.8904	66.2406	55.4907	44.8509
					531	1.2989		44.805	9.89679	64.1977	6.09129	22.7631	12.123	55.0256	33.0062	26.1429	54.0665	0.57759	15.7135	15.8782	20.9241	14.7817	56.2597	20.4871	25.9532	1.40518	36.9114	5.18669	39.8834	42.9881	38.0559	12.9066	37.1478	61.9202	33.4055	35.2638	21.7441	34.452	38.9427	35.0308	63.6962	67.1897	42.4688	23.6235	36.6648	44.9178	62.8625	50.0295	46.4849
					531.5	1.2989		44.81	3.53921	51.3102	2.62646	10.7175	5.38551	49.3739	29.8038	27.21	56.1317	14.0185	22.0256	19.4881	12.9543	1.32078	61.2587	14.4726	10.4761	17.3674	16.6708	19.7377	32.8111	36.3404	22.878	13.3558	24.2841	45.8353	43.0813	31.0319	28.2162	21.9479	47.2154	20.1458	58.8077	59.976	48.5954	33.8561	26.3739	40.4966	56.1569	46.6957	42.372
					532	1.2996		44.815	7.294	41.9978	8.59871	0.99256	20.3117	47.4999	25.9623	33.5787	55.1802	24.0623	15.2193	17.6225	28.8021	3.70415	72.245	24.6323	2.48139	7.29212	12.8218	11.2322	39.4521	15.9661	8.96682	14.0564	18.767	35.0041	42.7028	29.0147	14.6798	10.0027	56.5739	11.77	48.9298	59.2833	39.0312	19.9548	0	34.0042	46.3443	51.9429	38.5743
					532.5	1.2996		44.82	13.5912	26.9512	18.6782	10.276	20.2821	58.5894	43.0827	27.1236	64.8917	24.6609	13.953	5.01374	46.7138	8.43442	72.6412	21.6903	14.7981	15.9401	12.8069	1.33236	28.0052	21.147	17.4513	19.8729	19.1619	23.5038	60.4203	39.5008	16.2566	21.4323	62.3964	24.4501	44.9864	54.8292	34.2025	17.8946	0	31.3295	50.0924	49.4878	28.3274
					533	1.2989		44.825	6.3277	39.7295	32.6504	15.4073	11.5868	57.2582	49.4425	35.0773	71.3862	14.3377	12.2475	3.28888	42.4721	27.6219	77.5421	17.8297	11.279	9.6199	20.4258	3.89701	28.057	18.4689	21.7164	17.9779	29.5497	40.9218	50.2519	49.3672	29.7967	31.9459	56.3781	37.5507	50.7082	50.1799	31.2711	21.3674	6.24746	36.303	46.1268	35.3862	30.5856
					533.5	1.2977		44.83	0.51919	42.9232	40.313	29.1466	4.35658	38.1541	61.2111	47.3321	64.8472	0.20807	7.80373	11.1742	26.9892	25.8715	79.4045	20.8179	10.3842	17.7051	25.3759	0.59462	27.2547	23.7877	33.5566	16.2478	26.3423	62.9883	39.3562	58.4133	34.1422	47.933	51.525	42.4515	51.0654	57.561	31.4657	12.4494	18.0801	41.5785	29.6264	32.0436	36.4084
[truncated: 1,995 more rows]
[truncated: 22 more columns]

## Sheet: Fig. 3
Fig. 3e					Fig. 3j
t/tm	(i/im)2	instan	progre		t/tm	(i/im)2	instan	progre
[truncated: 605 more rows]

## Sheet: Fig. 4
Fig. 4a					Fig. 4b					Fig. 4c					Fig. 4d					Fig. 4e					Fig. 4f											Fig. 4g											Fig. 4h
[truncated: 8,569 more rows]
[truncated: 5 more columns]

[truncated: 47 more sheets: Fig. 5, Supplementary Fig. 4, Supplementary Fig. 5, Supplementary Fig. 6, Supplementary Fig. 7, Supplementary Fig. 8, Supplementary Fig. 13, Supplementary Fig. 14, Supplementary Fig. 16, Supplementary Fig. 18, Supplementary Fig. 19, Supplementary Fig. 20, Supplementary Fig. 21, Supplementary Fig. 22, Supplementary Fig. 23, Supplementary Fig. 24, Supplementary Fig. 25, Supplementary Fig. 26, Supplementary Fig. 27, Supplementary Fig. 29 …]
